# Supplementary material for: Identification of DAXX as a restriction factor of SARS-CoV-2 through a CRISPR/Cas9 screen
Source: Nat Commun. 2022 May 4;13:2442. doi: 10.1038/s41467-022-30134-9 (PMC9068693; doi:10.1038/s41467-022-30134-9)
Supplement: Supplementary file 4 — Supplementary data 1 [file 41467_2022_30134_MOESM4_ESM.txt]

sgrna	Gene	control_count	treatment_count	control_mean	treat_mean	LFC	control_var	adj_var	score	p.low	p.high	p.twosided	FDR	high_in_treatment
HGLibA_35944	LY6E	4995.9	11449	4995.9	11449	1.1962	2.0821e+07	2.2072e+05	13.736	1	3.1077e-43	6.2154e-43	9.5804e-39	True
moffat_FTSJD2_2	FTSJD2	228.88	1353	228.88	1353	2.5583	6.3185e+05	6938.9	13.495	1	8.3827e-42	1.6765e-41	1.2921e-37	True
HGLibA_55670	STAT1	8926.2	17615	8926.2	17615	0.98057	3.7744e+07	4.2351e+05	13.351	1	5.862e-41	1.1724e-40	6.0238e-37	True
HGLibB_22663	IFNAR1	3662	8449.8	3662	8449.8	1.206	1.1461e+07	1.5574e+05	12.132	1	3.5804e-34	7.1608e-34	2.7594e-30	True
FHCRC_O_E_P_80	USP41	4354.6	9582.7	4354.6	9582.7	1.1377	1.3667e+07	1.8917e+05	12.02	1	1.3897e-33	2.7793e-33	8.568e-30	True
brunello_FITM1_4	FITM1	1005.3	3155.4	1005.3	3155.4	1.6492	2.3114e+06	36497	11.254	1	1.1011e-29	2.2021e-29	5.6573e-26	True
brunello_IRF9_3	IRF9	1523.2	4196	1523.2	4196	1.4613	3.5718e+06	58182	11.081	1	7.7834e-29	1.5567e-28	3.4278e-25	True
brunello_IFNAR1_4	IFNAR1	5068.9	9970.2	5068.9	9970.2	0.97582	1.2011e+07	2.2434e+05	10.348	1	2.1381e-25	4.2762e-25	8.2391e-22	True
HGLibA_34692	LGMN	9541.8	16390	9541.8	16390	0.78045	2.3452e+07	4.5645e+05	10.137	1	1.8949e-24	3.7898e-24	6.4907e-21	True
HGLibB_04072	BAG1	298.92	1233.3	298.92	1233.3	2.0411	4.3657e+05	9361.3	9.6577	1	2.2831e-22	4.5662e-22	7.0383e-19	True
HGLibA_54862	SPDYA	1034.9	2896.7	1034.9	2896.7	1.4841	1.7332e+06	37705	9.5883	1	4.476e-22	8.952e-22	1.2544e-18	True
HGLibB_51346	TRIM14	4205.6	8172.9	4205.6	8172.9	0.95836	7.8696e+06	1.8192e+05	9.3014	1	6.9317e-21	1.3863e-20	1.7807e-17	True
brunello_IFI6_1	IFI6	5716	10216	5716	10216	0.83758	1.0123e+07	2.5675e+05	8.8801	1	3.3396e-19	6.6792e-19	7.9195e-16	True
HGLibA_10232	CMTR1	3474.6	6774.2	3474.6	6774.2	0.96301	5.4438e+06	1.4682e+05	8.6113	1	3.611e-18	7.2219e-18	7.9513e-15	True
brunello_LY6E_2	LY6E	3368.1	6589.6	3368.1	6589.6	0.96807	5.1893e+06	1.4178e+05	8.5559	1	5.8472e-18	1.1694e-17	1.2017e-14	True
brunello_RBKS_1	RBKS	3247.7	6390.8	3247.7	6390.8	0.97637	4.9397e+06	1.361e+05	8.5199	1	7.9878e-18	1.5976e-17	1.5391e-14	True
HGLibA_48672	RASSF4	5437.8	9616.2	5437.8	9616.2	0.82232	8.7294e+06	2.4276e+05	8.4804	1	1.1219e-17	2.2439e-17	2.0345e-14	True
HGLibB_40263	RASAL2	3890.9	7304.7	3890.9	7304.7	0.90854	5.8269e+06	1.6671e+05	8.3609	1	3.113e-17	6.2261e-17	5.3316e-14	True
HGLibB_57053	NonTargetingControlGuideForHuman_0025	8662.8	13935	8662.8	13935	0.68573	1.3897e+07	4.095e+05	8.2386	1	8.7144e-17	1.7429e-16	1.4139e-13	True
brunello_AK4_3	AK4	2535.4	5176.8	2535.4	5176.8	1.0295	3.4884e+06	1.0308e+05	8.2271	1	9.5889e-17	1.9178e-16	1.478e-13	True
HGLibA_47411	PSMB9	6235	1871.3	6235	1871.3	-1.7358	9.5207e+06	2.8306e+05	8.2018	1.1841e-16	1	2.3682e-16	1.7382e-13	False
HGLibA_12763	DDX60	1610	3645.2	1610	3645.2	1.1784	2.071e+06	61916	8.1791	1	1.4298e-16	2.8595e-16	2.0035e-13	True
brunello_MED18_4	MED18	20.717	196.77	20.717	196.77	3.1869	15497	469.91	8.1213	1	2.7765e-16	5.553e-16	3.7214e-13	True
HGLibA_21847	HAPLN3	455.78	1444.3	455.78	1444.3	1.6618	4.8859e+05	15025	8.0644	1	3.6802e-16	7.3604e-16	4.7272e-13	True
brunello_LARP4_4	LARP4	1372.3	3204	1372.3	3204	1.2227	1.6777e+06	51752	8.052	1	4.0713e-16	8.1425e-16	4.9315e-13	True
brunello_CMTR1_2	CMTR1	1513.4	3447.5	1513.4	3447.5	1.1872	1.8704e+06	57759	8.0477	1	4.2192e-16	8.4384e-16	4.9315e-13	True
HGLibB_42194	RRH	2761.3	5470.9	2761.3	5470.9	0.98616	3.6709e+06	1.1344e+05	8.0448	1	4.3191e-16	8.6382e-16	4.9315e-13	True
brunello_CCNG1_3	CCNG1	1740.3	3815.6	1740.3	3815.6	1.1322	2.1536e+06	67564	7.9843	1	7.0636e-16	1.4127e-15	7.777e-13	True
brunello_SLC37A2_2	SLC37A2	2265.1	4668.6	2265.1	4668.6	1.0431	2.8885e+06	90824	7.9753	1	7.5991e-16	1.5198e-15	8.0781e-13	True
HGLibB_50966	TOR3A	3647.3	6775.2	3647.3	6775.2	0.89328	4.8922e+06	1.5504e+05	7.9442	1	9.7724e-16	1.9545e-15	1.0042e-12	True
HGLibA_34887	LIPA	146.01	657.24	146.01	657.24	2.1627	1.3068e+05	4191.6	7.8964	1	1.453e-15	2.906e-15	1.445e-12	True
brunello_BST2_3	BST2	681.7	1882.5	681.7	1882.5	1.4641	7.2092e+05	23603	7.8158	1	2.7317e-15	5.4634e-15	2.6316e-12	True
brunello_STAT1_2	STAT1	3327.6	6233.6	3327.6	6233.6	0.90538	4.2225e+06	1.3987e+05	7.7704	1	3.9129e-15	7.8258e-15	3.6554e-12	True
HGLibA_63240	ZC3H12A	3992.5	7207.3	3992.5	7207.3	0.852	5.1674e+06	1.7161e+05	7.7604	1	4.233e-15	8.4661e-15	3.8381e-12	True
brunello_LY6E_1	LY6E	2044.1	4246.7	2044.1	4246.7	1.0545	2.4257e+06	80940	7.742	1	4.8943e-15	9.7885e-15	4.3109e-12	True
brunello_GJA3_3	GJA3	1313.1	3020.5	1313.1	3020.5	1.2012	1.4576e+06	49253	7.6933	1	7.1715e-15	1.4343e-14	6.1412e-12	True
brunello_IFIT5_3	IFIT5	1371.3	3117.8	1371.3	3117.8	1.1844	1.5252e+06	51710	7.6805	1	7.9231e-15	1.5846e-14	6.6014e-12	True
HGLibA_49376	RGS22	1560.7	3432.3	1560.7	3432.3	1.1364	1.7513e+06	59791	7.6538	1	9.7527e-15	1.9505e-14	7.912e-12	True
brunello_NAB2_1	NAB2	1313.1	3010.3	1313.1	3010.3	1.1963	1.4403e+06	49253	7.6476	1	1.0241e-14	2.0483e-14	8.0954e-12	True
HGLibB_57043	NonTargetingControlGuideForHuman_0015	15671	22489	15671	22489	0.52108	2.3242e+07	7.9685e+05	7.6377	1	1.1054e-14	2.2108e-14	8.5193e-12	True
brunello_GART_3	GART	1859.6	3917.1	1859.6	3917.1	1.0743	2.1165e+06	72787	7.626	1	1.2105e-14	2.421e-14	9.1019e-12	True
brunello_KCTD19_1	KCTD19	4034	7197.2	4034	7197.2	0.83507	5.0029e+06	1.7361e+05	7.5918	1	1.5778e-14	3.1557e-14	1.1581e-11	True
HGLibA_15650	EGR2	1350.6	3060	1350.6	3060	1.1794	1.4611e+06	50834	7.5819	1	1.7031e-14	3.4062e-14	1.221e-11	True
brunello_COMMD3_3	COMMD3	4469	1125.8	4469	1125.8	-1.988	5.5885e+06	1.9476e+05	7.5755	1.7889e-14	1	3.5779e-14	1.2534e-11	False
brunello_HIST2H2AA3_2	HIST2H2AA3	2722.9	5244.7	2722.9	5244.7	0.94549	3.1799e+06	1.1167e+05	7.5467	1	2.232e-14	4.464e-14	1.5291e-11	True
HGLibA_00835	ADAMTS6	2007.6	4129	2007.6	4129	1.04	2.2502e+06	79319	7.5325	1	2.4886e-14	4.9772e-14	1.6678e-11	True
HGLibA_22536	HIST2H2BF	6287.2	10308	6287.2	10308	0.71316	8.0829e+06	2.8573e+05	7.5218	1	2.7013e-14	5.4025e-14	1.7718e-11	True
brunello_IFNAR1_1	IFNAR1	2260.2	4519.5	2260.2	4519.5	0.99942	2.5524e+06	90602	7.5061	1	3.0447e-14	6.0894e-14	1.9555e-11	True
HGLibA_20146	GJA4	4218.5	7423.4	4218.5	7423.4	0.81521	5.1357e+06	1.8255e+05	7.5012	1	3.1627e-14	6.3253e-14	1.9898e-11	True
brunello_LDHAL6B_2	LDHAL6B	5522.7	9211.5	5522.7	9211.5	0.73797	6.8037e+06	2.4702e+05	7.4221	1	5.7651e-14	1.153e-13	3.5545e-11	True
brunello_CTTNBP2NL_2	CTTNBP2NL	1906	3933.3	1906	3933.3	1.0448	2.055e+06	74827	7.4112	1	6.2595e-14	1.2519e-13	3.7112e-11	True
HGLibB_11866	CXCL9	4541.1	7841.2	4541.1	7841.2	0.78792	5.4456e+06	1.9829e+05	7.4112	1	6.26e-14	1.252e-13	3.7112e-11	True
brunello_CTSL_4	CTSL	4786.7	1400.7	4786.7	1400.7	-1.7722	5.7326e+06	2.1037e+05	7.3823	7.7764e-14	1	1.5553e-13	4.5232e-11	False
brunello_PLEKHA4_2	PLEKHA4	2006.6	4079.3	2006.6	4079.3	1.0232	2.1481e+06	79275	7.3616	1	9.087e-14	1.8174e-13	5.1877e-11	True
brunello_ABCB1_2	ABCB1	3716.3	6632.2	3716.3	6632.2	0.83545	4.2513e+06	1.5834e+05	7.328	1	1.1677e-13	2.3353e-13	6.4823e-11	True
HGLibA_51731	42982	3282.2	6001.4	3282.2	6001.4	0.87042	3.6969e+06	1.3773e+05	7.3269	1	1.1775e-13	2.3551e-13	6.4823e-11	True
brunello_MARCKS_1	MARCKS	2587.7	4962.8	2587.7	4962.8	0.93921	2.8205e+06	1.0547e+05	7.3134	1	1.3023e-13	2.6045e-13	7.0432e-11	True
HGLibA_31872	IRF2BPL	3532.8	6356.4	3532.8	6356.4	0.8472	3.9862e+06	1.4959e+05	7.3005	1	1.4339e-13	2.8678e-13	7.6214e-11	True
HGLibB_23682	ITGA1	1905	3894.8	1905	3894.8	1.0313	1.9795e+06	74784	7.276	1	1.7194e-13	3.4388e-13	8.984e-11	True
HGLibB_22786	IGFBP2	8171.5	12663	8171.5	12663	0.63188	1.0087e+07	3.8352e+05	7.2527	1	2.0434e-13	4.0867e-13	1.0499e-10	True
brunello_DEFB1_4	DEFB1	5280	8777.4	5280	8777.4	0.73315	6.116e+06	2.3486e+05	7.2167	1	2.6626e-13	5.3253e-13	1.3456e-10	True
HGLibB_07294	CASP12	7379.3	11598	7379.3	11598	0.65225	8.8987e+06	3.4202e+05	7.2136	1	2.7249e-13	5.4498e-13	1.3549e-10	True
brunello_ACSL1_2	ACSL1	2005.6	4034.7	2005.6	4034.7	1.008	2.0586e+06	79232	7.2086	1	2.827e-13	5.654e-13	1.3833e-10	True
brunello_SEPT3_2	42981	5239.5	8716.5	5239.5	8716.5	0.73421	6.0448e+06	2.3284e+05	7.2057	1	2.8881e-13	5.7763e-13	1.3912e-10	True
HGLibA_08305	CD244	562.33	1551.8	562.33	1551.8	1.4628	4.8954e+05	19018	7.175	1	3.6155e-13	7.231e-13	1.7148e-10	True
brunello_TNFSF18_3	TNFSF18	2924.1	5400.9	2924.1	5400.9	0.88498	3.0673e+06	1.2098e+05	7.1211	1	5.3544e-13	1.0709e-12	2.501e-10	True
HGLibA_55673	STAT2	2972.5	5466.9	2972.5	5466.9	0.87883	3.111e+06	1.2322e+05	7.1059	1	5.9754e-13	1.1951e-12	2.7494e-10	True
brunello_SEMA3B_3	SEMA3B	3534.8	6273.2	3534.8	6273.2	0.8274	3.7494e+06	1.4968e+05	7.0781	1	7.307e-13	1.4614e-12	3.3127e-10	True
brunello_FILIP1L_3	FILIP1L	2536.4	4805.6	2536.4	4805.6	0.92165	2.5745e+06	1.0312e+05	7.0663	1	7.9586e-13	1.5917e-12	3.5558e-10	True
brunello_ENPP1_3	ENPP1	1397.9	3019.4	1397.9	3019.4	1.1104	1.3147e+06	52839	7.0542	1	8.6823e-13	1.7365e-12	3.8237e-10	True
brunello_VGLL2_4	VGLL2	2860	5278.2	2860	5278.2	0.88381	2.9239e+06	1.18e+05	7.0397	1	9.6351e-13	1.927e-12	4.1836e-10	True
HGLibB_44270	SLAMF9	2458.5	4678.8	2458.5	4678.8	0.92809	2.4649e+06	99572	7.0363	1	9.869e-13	1.9738e-12	4.2256e-10	True
HGLibA_19742	GBP6	7462.2	3329.8	7462.2	3329.8	-1.1639	8.5384e+06	3.4634e+05	7.0218	1.0948e-12	1	2.1895e-12	4.6232e-10	False
HGLibB_41569	RNF213	610.67	1619.8	610.67	1619.8	1.4059	5.0914e+05	20862	6.9864	1	1.4098e-12	2.8196e-12	5.8731e-10	True
brunello_ISG15_3	ISG15	4558.8	1444.3	4558.8	1444.3	-1.6576	4.8501e+06	1.9916e+05	6.9789	1.4874e-12	1	2.9748e-12	6.1139e-10	False
brunello_FAM134B_4	FAM134B	3834.7	6652.5	3834.7	6652.5	0.79463	3.9701e+06	1.6401e+05	6.9579	1	1.7263e-12	3.4527e-12	7.0025e-10	True
brunello_COMMD3_4	COMMD3	7319.2	3277.1	7319.2	3277.1	-1.159	8.1693e+06	3.3889e+05	6.9434	1.9133e-12	1	3.8266e-12	7.6601e-10	False
brunello_PKLR_2	PKLR	1075.3	2446.4	1075.3	2446.4	1.1851	9.399e+05	39363	6.9106	1	2.4133e-12	4.8266e-12	9.538e-10	True
HGLibA_20096	GIN1	2929	5334	2929	5334	0.86456	2.8919e+06	1.212e+05	6.9079	1	2.4595e-12	4.9191e-12	9.5978e-10	True
HGLibA_55669	STAT1	4884.4	8079.6	4884.4	8079.6	0.72599	5.1047e+06	2.152e+05	6.8878	1	2.8332e-12	5.6664e-12	1.091e-09	True
brunello_IGF2BP3_2	IGF2BP3	1992.8	3924.2	1992.8	3924.2	0.97722	1.8651e+06	78663	6.8861	1	2.8666e-12	5.7332e-12	1.091e-09	True
brunello_HIST1H1D_2	HIST1H1D	6020.9	9604	6020.9	9604	0.67358	6.4195e+06	2.7217e+05	6.8682	1	3.251e-12	6.5021e-12	1.2222e-09	True
HGLibA_55464	SSTR2	727.08	1820.6	727.08	1820.6	1.323	5.9788e+05	25373	6.8649	1	3.3264e-12	6.6528e-12	1.2355e-09	True
brunello_DNASE1L2_3	DNASE1L2	7184	11129	7184	11129	0.63145	7.7833e+06	3.3187e+05	6.8487	1	3.7254e-12	7.4508e-12	1.3672e-09	True
HGLibA_62631	WNT1	2148.7	4151.4	2148.7	4151.4	0.9498	2.0053e+06	85602	6.8449	1	3.826e-12	7.6521e-12	1.3876e-09	True
brunello_PARS2_2	PARS2	4792.6	7931.5	4792.6	7931.5	0.72666	4.9263e+06	2.1067e+05	6.8388	1	3.9938e-12	7.9875e-12	1.4316e-09	True
brunello_IL7R_4	IL7R	3179.6	5660.6	3179.6	5660.6	0.83189	3.0776e+06	1.329e+05	6.8053	1	5.0408e-12	1.0082e-11	1.7862e-09	True
brunello_MLKL_1	MLKL	2202	4214.2	2202	4214.2	0.93617	2.0246e+06	87988	6.7839	1	5.8496e-12	1.1699e-11	2.0492e-09	True
HGLibA_33561	KLK9	4196.8	7085.6	4196.8	7085.6	0.75548	4.1727e+06	1.8149e+05	6.7811	1	5.9648e-12	1.193e-11	2.0661e-09	True
HGLibB_45415	SLCO4A1	5908.4	9378.9	5908.4	9378.9	0.66655	6.022e+06	2.6647e+05	6.723	1	8.9034e-12	1.7807e-11	3.0497e-09	True
brunello_WHAMM_1	WHAMM	2907.3	5232.6	2907.3	5232.6	0.8476	2.7033e+06	1.202e+05	6.7068	1	9.9442e-12	1.9888e-11	3.3688e-09	True
brunello_DKK3_3	DKK3	4875.5	7979.2	4875.5	7979.2	0.71058	4.8164e+06	2.1476e+05	6.6973	1	1.0614e-11	2.1228e-11	3.5566e-09	True
brunello_ABCG2_4	ABCG2	3313.8	5802.6	3313.8	5802.6	0.80802	3.097e+06	1.3922e+05	6.6702	1	1.2768e-11	2.5537e-11	4.2325e-09	True
HGLibA_33559	KLK8	4788.7	7844.3	4788.7	7844.3	0.71189	4.6683e+06	2.1047e+05	6.6604	1	1.3654e-11	2.7307e-11	4.4778e-09	True
brunello_GGT5_3	GGT5	1280.5	2735.5	1280.5	2735.5	1.0944	1.0584e+06	47885	6.6488	1	1.478e-11	2.9559e-11	4.7801e-09	True
brunello_PVRIG_1	PVRIG	2910.3	5216.3	2910.3	5216.3	0.84165	2.6589e+06	1.2033e+05	6.6477	1	1.4886e-11	2.9771e-11	4.7801e-09	True
brunello_IFI6_2	IFI6	1838.9	3614.8	1838.9	3614.8	0.97468	1.5769e+06	71878	6.624	1	1.7478e-11	3.4955e-11	5.5546e-09	True
brunello_N4BP1_1	N4BP1	1406.8	2930.2	1406.8	2930.2	1.058	1.1603e+06	53216	6.6037	1	2.0045e-11	4.0091e-11	6.3057e-09	True
HGLibA_30904	IFI6	4437.5	7333.1	4437.5	7333.1	0.72456	4.1923e+06	1.9322e+05	6.5874	1	2.2375e-11	4.475e-11	6.9674e-09	True
HGLibB_26274	LEPR	2897.5	5174.7	2897.5	5174.7	0.83647	2.593e+06	1.1974e+05	6.5811	1	2.3351e-11	4.6703e-11	7.1987e-09	True
HGLibA_60379	TTC26	4865.6	7910.2	4865.6	7910.2	0.70097	4.6347e+06	2.1427e+05	6.5773	1	2.3961e-11	4.7922e-11	7.2618e-09	True
brunello_TMEM194A_3	TMEM194A	2442.7	4510.4	2442.7	4510.4	0.88452	2.1377e+06	98854	6.5765	1	2.4081e-11	4.8162e-11	7.2618e-09	True
brunello_IRF9_1	IRF9	5129	8264.2	5129	8264.2	0.68808	4.9146e+06	2.2734e+05	6.5754	1	2.4262e-11	4.8525e-11	7.2618e-09	True
HGLibB_30477	MUC1	974.7	2206	974.7	2206	1.1776	7.5806e+05	35253	6.5579	1	2.7283e-11	5.4565e-11	8.0872e-09	True
brunello_NAMPT_3	NAMPT	1241.1	2648.2	1241.1	2648.2	1.0928	9.9005e+05	46232	6.5444	1	2.9864e-11	5.9729e-11	8.7682e-09	True
HGLibB_04206	BBS10	4695	7660.7	4695	7660.7	0.70624	4.3978e+06	2.0585e+05	6.5367	1	3.1453e-11	6.2906e-11	9.1475e-09	True
HGLibA_59821	TRIM5	3562.4	6099.8	3562.4	6099.8	0.77573	3.2191e+06	1.5099e+05	6.5298	1	3.2925e-11	6.5851e-11	9.4862e-09	True
HGLibA_49476	RHOF	5361.9	8549.2	5361.9	8549.2	0.67295	5.0795e+06	2.3896e+05	6.5203	1	3.5084e-11	7.0168e-11	9.9871e-09	True
HGLibB_16684	FAM72A	797.13	1890.6	797.13	1890.6	1.2449	5.9782e+05	28132	6.5193	1	3.5312e-11	7.0624e-11	9.9871e-09	True
brunello_MRC2_2	MRC2	3322.7	5757.9	3322.7	5757.9	0.79302	2.9653e+06	1.3963e+05	6.517	1	3.5852e-11	7.1704e-11	1.0048e-08	True
brunello_P2RX7_4	P2RX7	2362.8	4373.5	2362.8	4373.5	0.88802	2.0215e+06	95232	6.5157	1	3.6182e-11	7.2363e-11	1.0049e-08	True
brunello_LPPR4_3	LPPR4	5227.7	8363.6	5227.7	8363.6	0.67784	4.9169e+06	2.3225e+05	6.507	1	3.8337e-11	7.6675e-11	1.0552e-08	True
HGLibA_03424	ATCAY	6675.9	10270	6675.9	10270	0.62137	6.46e+06	3.0564e+05	6.5017	1	3.97e-11	7.9399e-11	1.0831e-08	True
brunello_TRIM38_3	TRIM38	1904	3670.6	1904	3670.6	0.9466	1.5604e+06	74740	6.4618	1	5.1728e-11	1.0346e-10	1.3868e-08	True
HGLibA_39121	MYO1E	2579.8	4674.7	2579.8	4674.7	0.85736	2.1943e+06	1.051e+05	6.4618	1	5.1731e-11	1.0346e-10	1.3868e-08	True
brunello_GRHL1_3	GRHL1	4509.5	7368.6	4509.5	7368.6	0.7083	4.0872e+06	1.9674e+05	6.4458	1	5.7482e-11	1.1496e-10	1.5276e-08	True
HGLibB_23568	IRF8	3814	6412.1	3814	6412.1	0.74936	3.3752e+06	1.6301e+05	6.4351	1	6.1702e-11	1.234e-10	1.6135e-08	True
HGLibB_20277	GRIN2C	2799.8	4984.1	2799.8	4984.1	0.83177	2.3855e+06	1.1522e+05	6.4349	1	6.1758e-11	1.2352e-10	1.6135e-08	True
brunello_APOBEC3G_1	APOBEC3G	3977.7	6629.2	3977.7	6629.2	0.73674	3.5151e+06	1.7089e+05	6.4139	1	7.0924e-11	1.4185e-10	1.8374e-08	True
brunello_DUSP16_4	DUSP16	2888.6	5103.8	2888.6	5103.8	0.82097	2.4534e+06	1.1933e+05	6.4126	1	7.1527e-11	1.4305e-10	1.8375e-08	True
HGLibA_07532	CCDC109B	5307.6	2195.9	5307.6	2195.9	-1.2729	4.8414e+06	2.3624e+05	6.4021	7.6622e-11	1	1.5324e-10	1.9521e-08	False
HGLibA_05043	C10orf12	6096.8	2736.5	6096.8	2736.5	-1.1555	5.646e+06	2.7603e+05	6.396	7.9753e-11	1	1.5951e-10	2.0153e-08	False
HGLibA_50187	RPL22	3956	6578.5	3956	6578.5	0.73355	3.4386e+06	1.6985e+05	6.3632	1	9.8774e-11	1.9755e-10	2.4756e-08	True
HGLibB_44992	SLC37A2	9577.4	13884	9577.4	13884	0.5357	9.2744e+06	4.5836e+05	6.3614	1	9.9932e-11	1.9986e-10	2.4844e-08	True
brunello_HLA-A_1	HLA-A	5846.3	9099.9	5846.3	9099.9	0.63825	5.2932e+06	2.6333e+05	6.3406	1	1.1446e-10	2.2892e-10	2.8229e-08	True
brunello_MED12_2	MED12	3916.6	1320.6	3916.6	1320.6	-1.5677	3.3696e+06	1.6795e+05	6.3346	1.1894e-10	1	2.3789e-10	2.9102e-08	False
brunello_UGT1A6_1	UGT1A6	1562.7	3110.7	1562.7	3110.7	0.99277	1.1982e+06	59876	6.3264	1	1.2547e-10	2.5094e-10	3.0457e-08	True
HGLibA_39115	MYO1C	5069.8	8065.4	5069.8	8065.4	0.6697	4.4866e+06	2.2439e+05	6.3237	1	1.2771e-10	2.5541e-10	3.0757e-08	True
HGLibB_14152	DUSP28	3017.8	5247.8	3017.8	5247.8	0.79799	2.4863e+06	1.2534e+05	6.2988	1	1.5002e-10	3.0004e-10	3.5646e-08	True
HGLibA_31824	IQGAP2	1450.2	2928.2	1450.2	2928.2	1.0132	1.0922e+06	55062	6.2985	1	1.5032e-10	3.0063e-10	3.5646e-08	True
brunello_G6PC_1	G6PC	1387.1	2824.7	1387.1	2824.7	1.0255	1.0334e+06	52379	6.2816	1	1.6755e-10	3.351e-10	3.9429e-08	True
brunello_RHOB_4	RHOB	1629.8	3202	1629.8	3202	0.97388	1.236e+06	62769	6.2755	1	1.7424e-10	3.4849e-10	4.0437e-08	True
brunello_RIN2_2	RIN2	3526.9	5951.7	3526.9	5951.7	0.75473	2.9398e+06	1.493e+05	6.2753	1	1.7446e-10	3.4891e-10	4.0437e-08	True
sgKIAA0040_8	KIAA0040	4131.6	6770.2	4131.6	6770.2	0.71234	3.4809e+06	1.7833e+05	6.2481	1	2.0777e-10	4.1554e-10	4.7799e-08	True
brunello_FAM46C_1	FAM46C	4419.7	1680.6	4419.7	1680.6	-1.3944	3.7513e+06	1.9235e+05	6.2454	2.114e-10	1	4.228e-10	4.8275e-08	False
brunello_SPP1_1	SPP1	3196.4	5479	3196.4	5479	0.77728	2.6052e+06	1.3369e+05	6.2429	1	2.1482e-10	4.2963e-10	4.8694e-08	True
HGLibA_33560	KLK9	4294.4	6987.2	4294.4	6987.2	0.70213	3.6256e+06	1.8624e+05	6.2398	1	2.1912e-10	4.3823e-10	4.9306e-08	True
HGLibA_19908	GEM	1779.7	3418.1	1779.7	3418.1	0.94113	1.3421e+06	69286	6.2241	1	2.4213e-10	4.8427e-10	5.4091e-08	True
HGLibA_12617	DDIT4	3279.3	5586.5	3279.3	5586.5	0.7684	2.6617e+06	1.3759e+05	6.2202	1	2.4819e-10	4.9637e-10	5.5044e-08	True
brunello_USP37_2	USP37	460.72	1225.2	460.72	1225.2	1.4091	2.9224e+05	15208	6.1994	1	2.8351e-10	5.6701e-10	6.2428e-08	True
HGLibA_42980	OSM	8814.8	12804	8814.8	12804	0.53855	7.957e+06	4.1758e+05	6.1734	1	3.3427e-10	6.6855e-10	7.3085e-08	True
brunello_ATP6V0A1_4	ATP6V0A1	5579.9	8660.8	5579.9	8660.8	0.63416	4.7459e+06	2.4989e+05	6.1631	1	3.5676e-10	7.1352e-10	7.7452e-08	True
brunello_ZNF541_4	ZNF541	1984.9	3708.1	1984.9	3708.1	0.90127	1.4847e+06	78314	6.1577	1	3.6906e-10	7.3811e-10	7.9561e-08	True
HGLibA_35460	LRIF1	5203	8160.7	5203	8160.7	0.64925	4.374e+06	2.3102e+05	6.1536	1	3.7882e-10	7.5764e-10	8.1099e-08	True
HGLibB_30759	MYO10	5526.6	8574.5	5526.6	8574.5	0.63357	4.6449e+06	2.4722e+05	6.1301	1	4.3913e-10	8.7826e-10	9.3337e-08	True
HGLibA_15649	EGR1	1679.1	3240.6	1679.1	3240.6	0.94814	1.2191e+06	64905	6.129	1	4.4204e-10	8.8408e-10	9.3337e-08	True
brunello_SUCNR1_3	SUCNR1	2534.4	4500.3	2534.4	4500.3	0.8281	1.9323e+06	1.0303e+05	6.1244	1	4.5519e-10	9.1038e-10	9.546e-08	True
HGLibA_08144	CCR1	8767.4	12712	8767.4	12712	0.53588	7.7787e+06	4.1506e+05	6.1223	1	4.6118e-10	9.2236e-10	9.6063e-08	True
brunello_ZC3HAV1L_4	ZC3HAV1L	4422.7	7107.9	4422.7	7107.9	0.68439	3.6053e+06	1.925e+05	6.1203	1	4.6694e-10	9.3388e-10	9.661e-08	True
FHCRC_O_E_P_46	KIR2DL5A	7853.9	11560	7853.9	11560	0.55755	6.8659e+06	3.6682e+05	6.1184	1	4.7257e-10	9.4514e-10	9.7123e-08	True
HGLibB_46043	SNX5	7013.3	10488	7013.3	10488	0.58056	6.0382e+06	3.2303e+05	6.1143	1	4.8499e-10	9.6998e-10	9.8682e-08	True
HGLibA_21196	GRAMD1B	3584.1	5967.9	3584.1	5967.9	0.73545	2.8412e+06	1.5203e+05	6.1138	1	4.8656e-10	9.7312e-10	9.8682e-08	True
HGLibA_07785	CCDC42B	236.77	755.62	236.77	755.62	1.67	1.346e+05	7207.8	6.1114	1	4.9505e-10	9.9009e-10	9.9747e-08	True
brunello_SKIL_4	SKIL	3619.6	6013.5	3619.6	6013.5	0.73221	2.8654e+06	1.5372e+05	6.1058	1	5.1131e-10	1.0226e-09	1.0235e-07	True
brunello_SAMSN1_4	SAMSN1	1566.6	3060	1566.6	3060	0.96543	1.1151e+06	60046	6.0944	1	5.4926e-10	1.0985e-09	1.0897e-07	True
brunello_CCDC181_4	CCDC181	4850.8	7666.8	4850.8	7666.8	0.66028	3.9648e+06	2.1354e+05	6.0938	1	5.5144e-10	1.1029e-09	1.0897e-07	True
brunello_ZNF829_4	ZNF829	2958.6	5091.6	2958.6	5091.6	0.78297	2.2747e+06	1.2258e+05	6.0921	1	5.5713e-10	1.1143e-09	1.094e-07	True
brunello_GTF2E1_4	GTF2E1	2814.6	4883.7	2814.6	4883.7	0.79481	2.1405e+06	1.159e+05	6.0775	1	6.1026e-10	1.2205e-09	1.1907e-07	True
brunello_AGT_4	AGT	6019.9	9188.2	6019.9	9188.2	0.60996	5.019e+06	2.7212e+05	6.0735	1	6.2558e-10	1.2512e-09	1.2109e-07	True
brunello_IL18_3	IL18	1625.8	3145.2	1625.8	3145.2	0.95156	1.1543e+06	62598	6.0728	1	6.2845e-10	1.2569e-09	1.2109e-07	True
HGLibB_36832	PLA2G16	6037.6	9209.5	6037.6	9209.5	0.60905	5.0302e+06	2.7302e+05	6.0703	1	6.3841e-10	1.2768e-09	1.2218e-07	True
HGLibA_03268	ASCL2	6231	9459	6231	9459	0.60214	5.2099e+06	2.8286e+05	6.0694	1	6.4207e-10	1.2841e-09	1.2218e-07	True
brunello_TOR1B_3	TOR1B	4426.6	1763.8	4426.6	1763.8	-1.327	3.5453e+06	1.9269e+05	6.0662	6.5502e-10	1	1.31e-09	1.2388e-07	False
brunello_SMIM15_3	SMIM15	7683.2	4057	7683.2	4057	-0.92111	6.5745e+06	3.5788e+05	6.0615	6.7428e-10	1	1.3486e-09	1.2675e-07	False
brunello_HIST1H1C_1	HIST1H1C	4506.5	7193.1	4506.5	7193.1	0.67448	3.6089e+06	1.966e+05	6.0592	1	6.8421e-10	1.3684e-09	1.2783e-07	True
HGLibA_49580	RIN2	6984.7	10418	6984.7	10418	0.5768	5.8953e+06	3.2156e+05	6.0554	1	7.0053e-10	1.4011e-09	1.301e-07	True
brunello_TPRG1_4	TPRG1	4357.6	6991.3	4357.6	6991.3	0.68191	3.4683e+06	1.8932e+05	6.0531	1	7.1059e-10	1.4212e-09	1.3117e-07	True
HGLibA_32729	KCTD19	2446.6	4350.2	2446.6	4350.2	0.83001	1.8117e+06	99034	6.0488	1	7.2971e-10	1.4594e-09	1.339e-07	True
brunello_TYRO3_2	TYRO3	3417.4	5710.3	3417.4	5710.3	0.7405	2.6287e+06	1.4411e+05	6.04	1	7.7061e-10	1.5412e-09	1.4057e-07	True
HGLibB_41231	RIMS3	5256.3	8174.9	5256.3	8174.9	0.63706	4.2592e+06	2.3368e+05	6.0376	1	7.8194e-10	1.5639e-09	1.4112e-07	True
HGLibA_58161	TMEM110	3669	6054.1	3669	6054.1	0.72239	2.8445e+06	1.5607e+05	6.0375	1	7.828e-10	1.5656e-09	1.4112e-07	True
brunello_GIMAP7_2	GIMAP7	4756.1	7509.6	4756.1	7509.6	0.65883	3.7907e+06	2.0886e+05	6.0248	1	8.4646e-10	1.6929e-09	1.5171e-07	True
brunello_TLR1_4	TLR1	3359.2	5607.8	3359.2	5607.8	0.73916	2.5282e+06	1.4136e+05	5.9809	1	1.1098e-09	2.2196e-09	1.9776e-07	True
brunello_ATF3_1	ATF3	5068.9	7900.1	5068.9	7900.1	0.6401	4.0079e+06	2.2434e+05	5.9774	1	1.1336e-09	2.2672e-09	2.0084e-07	True
brunello_ST8SIA4_2	ST8SIA4	4032	6520.7	4032	6520.7	0.69339	3.0967e+06	1.7351e+05	5.9745	1	1.154e-09	2.3079e-09	2.0241e-07	True
HGLibA_45601	PML	5421.1	8359.5	5421.1	8359.5	0.62475	4.3173e+06	2.4192e+05	5.9743	1	1.1556e-09	2.3112e-09	2.0241e-07	True
HGLibA_45519	PLSCR1	2074.7	3788.3	2074.7	3788.3	0.86832	1.4681e+06	82300	5.9731	1	1.1641e-09	2.3282e-09	2.0275e-07	True
brunello_CBWD2_1	CBWD2	1187.8	2440.3	1187.8	2440.3	1.0381	7.8439e+05	44011	5.9704	1	1.1837e-09	2.3674e-09	2.0501e-07	True
HGLibA_51836	SERPINB2	2122.1	3856.2	2122.1	3856.2	0.86142	1.5037e+06	84412	5.9688	1	1.195e-09	2.3899e-09	2.058e-07	True
HGLibA_47884	PUS1	8434.9	12195	8434.9	12195	0.53184	7.0707e+06	3.9743e+05	5.9651	1	1.2225e-09	2.4449e-09	2.0893e-07	True
HGLibA_51282	SCN4B	4093.2	6598.8	4093.2	6598.8	0.68884	3.139e+06	1.7647e+05	5.9645	1	1.2267e-09	2.4534e-09	2.0893e-07	True
HGLibA_36008	LYPD3	2528.5	4439.4	2528.5	4439.4	0.81183	1.8258e+06	1.0276e+05	5.961	1	1.2531e-09	2.5062e-09	2.1182e-07	True
brunello_IER5L_1	IER5L	2170.4	3924.2	2170.4	3924.2	0.85413	1.5379e+06	86573	5.9605	1	1.2574e-09	2.5148e-09	2.1182e-07	True
brunello_IQGAP2_3	IQGAP2	677.76	1590.4	677.76	1590.4	1.2293	4.1642e+05	23450	5.9595	1	1.2651e-09	2.5301e-09	2.1195e-07	True
brunello_GPR68_2	GPR68	1948.4	3598.6	1948.4	3598.6	0.88479	1.3615e+06	76699	5.9584	1	1.2732e-09	2.5465e-09	2.1217e-07	True
HGLibA_11848	CXCL11	7992	4351.2	7992	4351.2	-0.877	6.6278e+06	3.7407e+05	5.9528	1.3177e-09	1	2.6354e-09	2.184e-07	False
HGLibA_22187	HES4	7292.5	10749	7292.5	10749	0.55966	5.974e+06	3.3751e+05	5.9498	1	1.3421e-09	2.6841e-09	2.2125e-07	True
brunello_PTPRU_3	PTPRU	4689	7385.8	4689	7385.8	0.65536	3.6363e+06	2.0556e+05	5.9481	1	1.3563e-09	2.7127e-09	2.2241e-07	True
brunello_SECTM1_1	SECTM1	2052	3746.7	2052	3746.7	0.86825	1.4359e+06	81291	5.9438	1	1.3926e-09	2.7852e-09	2.2714e-07	True
HGLibB_00304	ABL2	3209.2	5384.7	3209.2	5384.7	0.74646	2.3663e+06	1.3429e+05	5.9365	1	1.4563e-09	2.9126e-09	2.3629e-07	True
brunello_LY6E_4	LY6E	155.87	553.79	155.87	553.79	1.8223	79167	4510.4	5.9249	1	1.5788e-09	3.1575e-09	2.5482e-07	True
brunello_ARMC9_1	ARMC9	4470	7082.6	4470	7082.6	0.66387	3.4127e+06	1.9481e+05	5.9191	1	1.6185e-09	3.2371e-09	2.5923e-07	True
brunello_ANK3_4	ANK3	1131.6	2339.9	1131.6	2339.9	1.0475	7.3003e+05	41680	5.9187	1	1.6229e-09	3.2458e-09	2.5923e-07	True
HGLibA_40097	NFIL3	5713.1	8710.5	5713.1	8710.5	0.60839	4.4922e+06	2.566e+05	5.9172	1	1.6376e-09	3.2751e-09	2.5959e-07	True
HGLibA_52991	SLC25A30	6475.7	9691.2	6475.7	9691.2	0.58158	5.17e+06	2.9536e+05	5.9167	1	1.642e-09	3.284e-09	2.5959e-07	True
HGLibA_12295	DAGLA	7583.6	11095	7583.6	11095	0.5489	6.165e+06	3.5267e+05	5.9129	1	1.681e-09	3.362e-09	2.6439e-07	True
HGLibB_28853	MEP1A	1608.1	3077.3	1608.1	3077.3	0.93589	1.0793e+06	61831	5.9085	1	1.7264e-09	3.4528e-09	2.6953e-07	True
brunello_TEAD1_3	TEAD1	3596	1288.1	3596	1288.1	-1.4804	2.6631e+06	1.5259e+05	5.908	1.7311e-09	1	3.4622e-09	2.6953e-07	False
brunello_PLAC4_1	PLAC4	4977.1	7744.9	4977.1	7744.9	0.63783	3.8303e+06	2.1979e+05	5.9037	1	1.7771e-09	3.5541e-09	2.7529e-07	True
HGLibB_11704	CTSL	3883	1475.7	3883	1475.7	-1.3951	2.8975e+06	1.6633e+05	5.9026	1.7895e-09	1	3.579e-09	2.7556e-07	False
HGLibA_16923	FABP5	2899.5	4942.5	2899.5	4942.5	0.76925	2.087e+06	1.1983e+05	5.9019	1	1.7966e-09	3.5933e-09	2.7556e-07	True
HGLibA_05595	C17orf96	889.86	1941.3	889.86	1941.3	1.1245	5.5275e+05	31829	5.8934	1	1.8912e-09	3.7824e-09	2.8862e-07	True
HGLibA_30931	IFITM2	1016.1	2148.2	1016.1	2148.2	1.0793	6.4078e+05	36939	5.8901	1	1.9295e-09	3.859e-09	2.9302e-07	True
HGLibA_37053	MED18	6544.7	9764.3	6544.7	9764.3	0.57711	5.1827e+06	2.989e+05	5.8889	1	1.9444e-09	3.8887e-09	2.9383e-07	True
HGLibA_31328	IL1B	4812.4	7515.7	4812.4	7515.7	0.64305	3.6539e+06	2.1164e+05	5.8762	1	2.099e-09	4.198e-09	3.1565e-07	True
HGLibB_44441	SLC18B1	5612.4	8558.3	5612.4	8558.3	0.60861	4.3391e+06	2.5153e+05	5.8738	1	2.1296e-09	4.2593e-09	3.1773e-07	True
moffat_CHI3L2_5	CHI3L2	921.43	1990	921.43	1990	1.11	5.7089e+05	33099	5.8734	1	2.1352e-09	4.2704e-09	3.1773e-07	True
HGLibA_19553	GALNT2	6592.1	3368.4	6592.1	3368.4	-0.96848	5.1962e+06	3.0133e+05	5.8727	2.1438e-09	1	4.2876e-09	3.1773e-07	False
brunello_PSEN2_2	PSEN2	3485.5	5738.7	3485.5	5738.7	0.71921	2.5385e+06	1.4734e+05	5.8701	1	2.1772e-09	4.3544e-09	3.2114e-07	True
HGLibB_21613	HLA-E	9111.7	12973	9111.7	12973	0.50971	7.4563e+06	4.3341e+05	5.8658	1	2.2348e-09	4.4697e-09	3.2807e-07	True
brunello_IGF2BP3_4	IGF2BP3	3171.7	5306.6	3171.7	5306.6	0.74233	2.2788e+06	1.3253e+05	5.8642	1	2.2567e-09	4.5134e-09	3.2971e-07	True
brunello_IFIT3_2	IFIT3	3534.8	5800.5	3534.8	5800.5	0.71441	2.5668e+06	1.4968e+05	5.8564	1	2.3646e-09	4.7291e-09	3.4384e-07	True
HGLibA_59130	TNIP3	2545.3	4429.3	2545.3	4429.3	0.799	1.7747e+06	1.0353e+05	5.8553	1	2.3804e-09	4.7608e-09	3.4452e-07	True
brunello_RBM43_1	RBM43	848.43	1865.2	848.43	1865.2	1.1356	5.1694e+05	30171	5.8538	1	2.4019e-09	4.8038e-09	3.4502e-07	True
HGLibA_52142	SGPP2	4544	7151.5	4544	7151.5	0.65417	3.3996e+06	1.9844e+05	5.8535	1	2.4062e-09	4.8125e-09	3.4502e-07	True
brunello_POP1_4	POP1	844.48	1858.1	844.48	1858.1	1.1368	5.1373e+05	30013	5.851	1	2.4438e-09	4.8875e-09	3.4878e-07	True
brunello_RGAG4_2	RGAG4	2459.5	615.66	2459.5	615.66	-1.9964	1.6998e+06	99617	5.8418	2.5818e-09	1	5.1636e-09	3.6678e-07	False
brunello_KCNJ11_2	KCNJ11	6225.1	9324.1	6225.1	9324.1	0.58279	4.8019e+06	2.8256e+05	5.83	1	2.7719e-09	5.5437e-09	3.918e-07	True
HGLibB_57116	NonTargetingControlGuideForHuman_0088	9951.3	13984	9951.3	13984	0.49074	8.1298e+06	4.785e+05	5.8293	1	2.7833e-09	5.5666e-09	3.918e-07	True
HGLibB_31175	NBN	6256.7	9363.6	6256.7	9363.6	0.5816	4.8267e+06	2.8417e+05	5.8284	1	2.7977e-09	5.5955e-09	3.9204e-07	True
brunello_CDKN2B_4	CDKN2B	8504	12190	8504	12190	0.51948	6.7947e+06	4.0108e+05	5.8208	1	2.9284e-09	5.8568e-09	4.0739e-07	True
brunello_PSMB9_2	PSMB9	3333.5	5512.5	3333.5	5512.5	0.72548	2.3739e+06	1.4015e+05	5.8205	1	2.9337e-09	5.8674e-09	4.0739e-07	True
HGLibA_51654	SEMA6B	3293.1	5456.7	3293.1	5456.7	0.72842	2.3406e+06	1.3824e+05	5.8193	1	2.9553e-09	5.9106e-09	4.0855e-07	True
moffat_IDO2_4	IDO2	5136.9	7908.2	5136.9	7908.2	0.62234	3.8399e+06	2.2773e+05	5.8072	1	3.1769e-09	6.3538e-09	4.3722e-07	True
HGLibA_31490	IL9R	3751.8	6071.4	3751.8	6071.4	0.69428	2.6901e+06	1.6004e+05	5.7982	1	3.3518e-09	6.7036e-09	4.5924e-07	True
HGLibA_46651	PRDM1	2411.1	4220.3	2411.1	4220.3	0.8074	1.6366e+06	97421	5.7965	1	3.3861e-09	6.7723e-09	4.6189e-07	True
HGLibA_17135	FAM135B	932.28	1993	932.28	1993	1.0953	5.6258e+05	33536	5.7923	1	3.4722e-09	6.9443e-09	4.7131e-07	True
brunello_EHD4_4	EHD4	3207.3	5328.9	3207.3	5328.9	0.73233	2.2507e+06	1.342e+05	5.7916	1	3.4857e-09	6.9715e-09	4.7131e-07	True
brunello_ADAM28_1	ADAM28	2839.3	4819.8	2839.3	4819.8	0.76323	1.9612e+06	1.1704e+05	5.789	1	3.541e-09	7.0819e-09	4.7669e-07	True
HGLibB_53224	USP18	4695	2072.1	4695	2072.1	-1.1796	3.4396e+06	2.0585e+05	5.7809	3.7157e-09	1	7.4314e-09	4.9626e-07	False
brunello_TMEM54_3	TMEM54	6095.9	3059	6095.9	3059	-0.99453	4.6112e+06	2.7598e+05	5.7807	3.7186e-09	1	7.4372e-09	4.9626e-07	False
HGLibA_19747	GBP7	453.81	1160.3	453.81	1160.3	1.3524	2.4957e+05	14953	5.7777	1	3.7865e-09	7.5729e-09	5.0314e-07	True
brunello_EREG_3	EREG	3676.8	5954.7	3676.8	5954.7	0.69541	2.5943e+06	1.5645e+05	5.7589	1	4.2325e-09	8.4649e-09	5.5999e-07	True
HGLibB_37184	PLSCR2	7578.6	4162.5	7578.6	4162.5	-0.86432	5.8349e+06	3.5241e+05	5.7545	4.3455e-09	1	8.691e-09	5.701e-07	False
HGLibB_01538	ALDH1A1	2716	4636.2	2716	4636.2	0.77126	1.8436e+06	1.1135e+05	5.7545	1	4.3458e-09	8.6916e-09	5.701e-07	True
HGLibA_09515	CHORDC1	2254.3	3983	2254.3	3983	0.82093	1.4943e+06	90336	5.7517	1	4.4163e-09	8.8326e-09	5.7689e-07	True
brunello_KLK9_2	KLK9	3543.7	1316.5	3543.7	1316.5	-1.4278	2.4801e+06	1.501e+05	5.7485	4.5007e-09	1	9.0014e-09	5.8543e-07	False
HGLibA_55159	SPTA1	5282.9	2498.1	5282.9	2498.1	-1.0802	3.8776e+06	2.3501e+05	5.7445	4.6092e-09	1	9.2183e-09	5.9702e-07	False
brunello_BCAR3_3	BCAR3	4695.9	7300.6	4695.9	7300.6	0.6365	3.3922e+06	2.059e+05	5.7402	1	4.7279e-09	9.4557e-09	6.0882e-07	True
HGLibA_20142	GJA3	5617.4	8497.5	5617.4	8497.5	0.59705	4.1474e+06	2.5178e+05	5.7398	1	4.7397e-09	9.4794e-09	6.0882e-07	True
brunello_DDX4_4	DDX4	2624.2	4501.3	2624.2	4501.3	0.77823	1.7617e+06	1.0714e+05	5.7347	1	4.8839e-09	9.7678e-09	6.2474e-07	True
HGLibA_09079	CENPP	3349.3	5499.3	3349.3	5499.3	0.71522	2.3112e+06	1.4089e+05	5.7279	1	5.0841e-09	1.0168e-08	6.4765e-07	True
HGLibA_08629	CDH1	8866.1	12577	8866.1	12577	0.50435	6.8848e+06	4.2031e+05	5.7237	1	5.2112e-09	1.0422e-08	6.6111e-07	True
HGLibB_55430	ZNF148	2601.5	4464.8	2601.5	4464.8	0.779	1.7359e+06	1.061e+05	5.7203	1	5.317e-09	1.0634e-08	6.7177e-07	True
brunello_TRIM69_4	TRIM69	0	102.44	11.839	102.44	3.0102	5247	251.1	5.7176	1	6.9923e-09	1.3985e-08	8.5539e-07	True
HGLibA_39905	NEFH	3001.1	5018.6	3001.1	5018.6	0.7416	2.0351e+06	1.2455e+05	5.7165	1	5.4366e-09	1.0873e-08	6.8407e-07	True
HGLibB_52972	UNC93B1	3557.5	5776.2	3557.5	5776.2	0.69911	2.4614e+06	1.5076e+05	5.7143	1	5.5077e-09	1.1015e-08	6.902e-07	True
HGLibA_49297	RGL4	2164.5	3843	2164.5	3843	0.82793	1.4088e+06	86308	5.7136	1	5.5308e-09	1.1062e-08	6.903e-07	True
brunello_APOL2_2	APOL2	1299.3	2556.9	1299.3	2556.9	0.97617	7.9087e+05	48672	5.7007	1	5.9672e-09	1.1934e-08	7.4176e-07	True
brunello_FAR1_3	FAR1	1526.2	152.14	1526.2	152.14	-3.318	9.44e+05	58309	5.6938	6.2112e-09	1	1.2422e-08	7.6899e-07	False
HGLibA_34649	LGALS2	6314.9	9363.6	6314.9	9363.6	0.56824	4.6475e+06	2.8714e+05	5.6896	1	6.3678e-09	1.2736e-08	7.8523e-07	True
brunello_RTP4_4	RTP4	3784.4	6065.3	3784.4	6065.3	0.68037	2.6012e+06	1.6159e+05	5.674	1	6.9747e-09	1.3949e-08	8.5539e-07	True
HGLibA_11716	CTSL	3651.2	1421	3651.2	1421	-1.3609	2.4869e+06	1.5522e+05	5.6607	7.5392e-09	1	1.5078e-08	9.1817e-07	False
brunello_C12orf60_4	C12orf60	2113.2	3753.8	2113.2	3753.8	0.82863	1.3458e+06	84015	5.6601	1	7.565e-09	1.513e-08	9.1817e-07	True
HGLibA_05593	C17orf96	3341.4	5460.8	3341.4	5460.8	0.70847	2.2458e+06	1.4052e+05	5.6537	1	7.8503e-09	1.5701e-08	9.4905e-07	True
HGLibA_36997	ME1	1843.8	3360.2	1843.8	3360.2	0.86549	1.1497e+06	72094	5.6476	1	8.137e-09	1.6274e-08	9.7742e-07	True
brunello_SOCS6_1	SOCS6	2608.4	4450.6	2608.4	4450.6	0.77058	1.6968e+06	1.0641e+05	5.6471	1	8.1593e-09	1.6319e-08	9.7742e-07	True
brunello_TRADD_4	TRADD	6104.7	9073.6	6104.7	9073.6	0.57166	4.407e+06	2.7643e+05	5.6467	1	8.18e-09	1.636e-08	9.7742e-07	True
brunello_TJP1_4	TJP1	2325.3	4049.9	2325.3	4049.9	0.80023	1.4872e+06	93537	5.6391	1	8.5473e-09	1.7095e-08	1.0174e-06	True
HGLibB_31084	NAPA	5950.8	8871.7	5950.8	8871.7	0.57604	4.2658e+06	2.6862e+05	5.6357	1	8.718e-09	1.7436e-08	1.0337e-06	True
HGLibA_58754	TMEM60	6814.1	9962.1	6814.1	9962.1	0.54786	4.9549e+06	3.1275e+05	5.6291	1	9.058e-09	1.8116e-08	1.0699e-06	True
HGLibA_19520	GALM	6499.3	9562.4	6499.3	9562.4	0.55701	4.6912e+06	2.9657e+05	5.6246	1	9.2962e-09	1.8592e-08	1.0938e-06	True
brunello_GPR157_2	GPR157	5543.4	8342.3	5543.4	8342.3	0.58959	3.9169e+06	2.4806e+05	5.6197	1	9.5668e-09	1.9134e-08	1.1214e-06	True
HGLibB_07104	CAMSAP2	4149.4	6527.8	4149.4	6527.8	0.65356	2.8283e+06	1.7919e+05	5.6185	1	9.6334e-09	1.9267e-08	1.1249e-06	True
brunello_STAT2_4	STAT2	2175.3	3827.8	2175.3	3827.8	0.815	1.3654e+06	86794	5.6091	1	1.0169e-08	2.0338e-08	1.1788e-06	True
brunello_SLC1A3_4	SLC1A3	2260.2	3948.5	2260.2	3948.5	0.8046	1.4252e+06	90602	5.6091	1	1.0172e-08	2.0343e-08	1.1788e-06	True
HGLibA_32404	KBTBD8	5739.7	8585.7	5739.7	8585.7	0.58088	4.0498e+06	2.5794e+05	5.6037	1	1.0493e-08	2.0987e-08	1.2081e-06	True
HGLibA_58351	TMEM173	3226	5285.3	3226	5285.3	0.71207	2.1204e+06	1.3508e+05	5.603	1	1.0532e-08	2.1063e-08	1.2081e-06	True
brunello_KLHL31_2	KLHL31	2119.1	3745.7	2119.1	3745.7	0.82148	1.3229e+06	84279	5.6029	1	1.0542e-08	2.1084e-08	1.2081e-06	True
brunello_RGS20_3	RGS20	5042.2	7684	5042.2	7684	0.6077	3.4896e+06	2.2302e+05	5.5941	1	1.1091e-08	2.2183e-08	1.264e-06	True
brunello_CTSL_2	CTSL	4273.7	1866.2	4273.7	1866.2	-1.1949	2.898e+06	1.8523e+05	5.5937	1.1111e-08	1	2.2222e-08	1.264e-06	False
HGLibB_31340	NDC80	7487.9	4195	7487.9	4195	-0.83574	5.4216e+06	3.4768e+05	5.5846	1.1714e-08	1	2.3429e-08	1.3277e-06	False
moffat_C5orf20_3	C5orf20	119.37	442.22	119.37	442.22	1.8805	52114	3344.3	5.5827	1	1.2077e-08	2.4155e-08	1.3605e-06	True
brunello_SNX18_3	SNX18	4224.4	6609.9	4224.4	6609.9	0.64577	2.8454e+06	1.8283e+05	5.579	1	1.2092e-08	2.4184e-08	1.3605e-06	True
brunello_PPIF_1	PPIF	4420.7	1974.8	4420.7	1974.8	-1.1622	2.9913e+06	1.924e+05	5.5763	1.2287e-08	1	2.4574e-08	1.3774e-06	False
brunello_CA13_4	CA13	4507.5	6979.1	4507.5	6979.1	0.6306	3.0544e+06	1.9665e+05	5.5736	1	1.2478e-08	2.4955e-08	1.3937e-06	True
brunello_ALX1_1	ALX1	2309.5	4006.3	2309.5	4006.3	0.79443	1.4396e+06	92825	5.5694	1	1.2784e-08	2.5569e-08	1.4228e-06	True
HGLibA_08072	CCND1	7974.2	4573.3	7974.2	4573.3	-0.80198	5.7832e+06	3.7313e+05	5.5676	1.2916e-08	1	2.5831e-08	1.4322e-06	False
brunello_LPL_3	LPL	4799.5	7356.4	4799.5	7356.4	0.61601	3.2688e+06	2.1101e+05	5.5663	1	1.3013e-08	2.6025e-08	1.4378e-06	True
brunello_TANK_3	TANK	1046.7	2134	1046.7	2134	1.027	5.9109e+05	38189	5.5638	1	1.32e-08	2.6399e-08	1.4496e-06	True
brunello_SLC1A4_4	SLC1A4	4796.6	7351.3	4796.6	7351.3	0.6159	3.2634e+06	2.1086e+05	5.5636	1	1.3213e-08	2.6427e-08	1.4496e-06	True
brunello_CCL13_4	CCL13	5306.6	8009.6	5306.6	8009.6	0.59385	3.6531e+06	2.3619e+05	5.5617	1	1.3356e-08	2.6711e-08	1.46e-06	True
brunello_HAPLN3_1	HAPLN3	3986.6	6286.4	3986.6	6286.4	0.65693	2.6444e+06	1.7132e+05	5.5562	1	1.3788e-08	2.7575e-08	1.5019e-06	True
HGLibA_63128	ZBTB21	5362.8	2649.2	5362.8	2649.2	-1.0171	3.6818e+06	2.3901e+05	5.5506	1.4231e-08	1	2.8463e-08	1.5448e-06	False
HGLibB_49205	TGM5	8430	11928	8430	11928	0.50066	6.1169e+06	3.9717e+05	5.55	1	1.4283e-08	2.8567e-08	1.545e-06	True
brunello_WARS_1	WARS	5972.5	3094.5	5972.5	3094.5	-0.94841	4.1415e+06	2.6972e+05	5.5416	1.4982e-08	1	2.9964e-08	1.6149e-06	False
brunello_B3GAT2_4	B3GAT2	1498.6	2821.7	1498.6	2821.7	0.91252	8.7531e+05	57126	5.5358	1	1.5491e-08	3.0983e-08	1.664e-06	True
HGLibA_59003	TNFAIP6	793.18	1718.2	793.18	1718.2	1.1142	4.2779e+05	27975	5.5302	1	1.5992e-08	3.1984e-08	1.7118e-06	True
brunello_CLEC4E_2	CLEC4E	395.6	1020.3	395.6	1020.3	1.3647	1.9515e+05	12819	5.518	1	1.7153e-08	3.4305e-08	1.8297e-06	True
HGLibA_16075	EMP1	2934	4856.3	2934	4856.3	0.7268	1.8476e+06	1.2143e+05	5.5163	1	1.7307e-08	3.4615e-08	1.8375e-06	True
HGLibB_57107	NonTargetingControlGuideForHuman_0079	10932	14954	10932	14954	0.45198	8.0896e+06	5.3176e+05	5.516	1	1.7345e-08	3.469e-08	1.8375e-06	True
brunello_GBP2_3	GBP2	2370.7	666.37	2370.7	666.37	-1.8293	1.4523e+06	95589	5.5124	1.7698e-08	1	3.5396e-08	1.8684e-06	False
brunello_PKIB_2	PKIB	2221.7	3864.3	2221.7	3864.3	0.79828	1.3491e+06	88873	5.51	1	1.7937e-08	3.5875e-08	1.8873e-06	True
brunello_MED12_1	MED12	4531.2	2081.3	4531.2	2081.3	-1.1221	3.0011e+06	1.9781e+05	5.5085	1.8095e-08	1	3.619e-08	1.8974e-06	False
brunello_ERI2_1	ERI2	759.64	1658.3	759.64	1658.3	1.1253	4.0381e+05	26651	5.5048	1	1.8478e-08	3.6956e-08	1.931e-06	True
moffat_FTSJD2_1	FTSJD2	4324	6708.3	4324	6708.3	0.63346	2.8424e+06	1.8768e+05	5.5036	1	1.8605e-08	3.721e-08	1.9377e-06	True
HGLibA_60721	TXNIP	3646.3	5811.7	3646.3	5811.7	0.67239	2.3446e+06	1.5499e+05	5.5004	1	1.8945e-08	3.789e-08	1.9664e-06	True
brunello_SP140_1	SP140	3623.6	5780.3	3623.6	5780.3	0.67357	2.3257e+06	1.5391e+05	5.4974	1	1.927e-08	3.854e-08	1.9935e-06	True
HGLibA_38445	MS4A6A	3598.9	5746.8	3598.9	5746.8	0.67505	2.3067e+06	1.5273e+05	5.496	1	1.9426e-08	3.8851e-08	2.0028e-06	True
brunello_FAM135B_1	FAM135B	5818.6	8628.3	5818.6	8628.3	0.56832	3.9471e+06	2.6193e+05	5.4899	1	2.0109e-08	4.0218e-08	2.0664e-06	True
brunello_CCR7_2	CCR7	1660.4	3049.9	1660.4	3049.9	0.87687	9.6539e+05	64092	5.4886	1	2.0253e-08	4.0507e-08	2.0743e-06	True
brunello_COBL_1	COBL	8126.2	11513	8126.2	11513	0.50255	5.7349e+06	3.8113e+05	5.4858	1	2.0578e-08	4.1156e-08	2.1006e-06	True
brunello_TAS2R4_1	TAS2R4	3672.9	5841.1	3672.9	5841.1	0.66918	2.3506e+06	1.5626e+05	5.485	1	2.0672e-08	4.1344e-08	2.1032e-06	True
HGLibB_14014	DSP	4572.6	7023.7	4572.6	7023.7	0.61911	3.004e+06	1.9984e+05	5.4831	1	2.0901e-08	4.1802e-08	2.1195e-06	True
HGLibA_21414	GSDMD	2672.5	4481	2672.5	4481	0.74539	1.6352e+06	1.0936e+05	5.4687	1	2.2663e-08	4.5326e-08	2.2907e-06	True
brunello_TLR2_2	TLR2	1365.4	2605.6	1365.4	2605.6	0.93183	7.6912e+05	51460	5.4674	1	2.284e-08	4.568e-08	2.301e-06	True
brunello_AURKB_4	AURKB	2072.7	3640.2	2072.7	3640.2	0.81218	1.2284e+06	82212	5.4667	1	2.2926e-08	4.5851e-08	2.3021e-06	True
HGLibA_57606	THBD	1931.7	3437.3	1931.7	3437.3	0.83112	1.1335e+06	75958	5.4631	1	2.339e-08	4.6779e-08	2.3411e-06	True
brunello_ZNF181_4	ZNF181	1298.3	2502.2	1298.3	2502.2	0.94604	7.2467e+05	48631	5.4592	1	2.3914e-08	4.7828e-08	2.3858e-06	True
sgC22orf28_3	C22orf28	2875.8	4755.9	2875.8	4755.9	0.72556	1.7674e+06	1.1873e+05	5.4562	1	2.4316e-08	4.8633e-08	2.4181e-06	True
HGLibA_31664	INSIG1	8746.7	12252	8746.7	12252	0.48619	6.1445e+06	4.1396e+05	5.4485	1	2.5396e-08	5.0791e-08	2.5174e-06	True
brunello_RALGDS_2	RALGDS	6170.8	3289.2	6170.8	3289.2	-0.9075	4.1518e+06	2.7979e+05	5.4477	2.5515e-08	1	5.103e-08	2.5211e-06	False
brunello_FCGR1B_1	FCGR1B	4157.3	1851	4157.3	1851	-1.1669	2.6594e+06	1.7958e+05	5.4423	2.6294e-08	1	5.2587e-08	2.5897e-06	False
HGLibA_63863	ZNF205	5983.4	3159.4	5983.4	3159.4	-0.92109	3.9874e+06	2.7027e+05	5.432	2.7861e-08	1	5.5721e-08	2.7353e-06	False
brunello_ZNF620_1	ZNF620	4981.1	7524.8	4981.1	7524.8	0.5951	3.2353e+06	2.1999e+05	5.4234	1	2.9235e-08	5.8471e-08	2.8612e-06	True
HGLibB_11853	CXCL2	3820.9	1630.9	3820.9	1630.9	-1.2277	2.3979e+06	1.6335e+05	5.4185	3.0047e-08	1	6.0093e-08	2.9313e-06	False
brunello_FILIP1L_1	FILIP1L	1545.9	2863.3	1545.9	2863.3	0.88877	8.6769e+05	59156	5.4163	1	3.0428e-08	6.0857e-08	2.9591e-06	True
HGLibA_44322	PELI1	8386.6	11790	8386.6	11790	0.49132	5.7907e+06	3.9487e+05	5.4157	1	3.0529e-08	6.1058e-08	2.9596e-06	True
HGLibA_33945	KRTAP16-1	202.24	622.75	202.24	622.75	1.6178	88416	6040	5.4108	1	3.1514e-08	6.3027e-08	3.036e-06	True
HGLibA_34738	LHX2	2796.9	4632.1	2796.9	4632.1	0.72767	1.6841e+06	1.1508e+05	5.41	1	3.1509e-08	6.3018e-08	3.036e-06	True
HGLibB_02685	ARG2	5643	2926.1	5643	2926.1	-0.94723	3.6907e+06	2.5307e+05	5.4007	3.3185e-08	1	6.6371e-08	3.187e-06	False
HGLibA_64580	NonTargetingControlGuideForHuman_0197	7252.1	10376	7252.1	10376	0.51671	4.879e+06	3.3541e+05	5.3938	1	3.4491e-08	6.8981e-08	3.3021e-06	True
brunello_BET1_2	BET1	2227.6	3836.9	2227.6	3836.9	0.78419	1.295e+06	89139	5.3903	1	3.5176e-08	7.0351e-08	3.3542e-06	True
HGLibA_20427	GMPR	2978.4	4872.5	2978.4	4872.5	0.70995	1.7939e+06	1.235e+05	5.3899	1	3.5252e-08	7.0505e-08	3.3542e-06	True
brunello_ZNF844_3	ZNF844	1846.8	3294.3	1846.8	3294.3	0.8346	1.0476e+06	72224	5.3862	1	3.5991e-08	7.1981e-08	3.4131e-06	True
HGLibA_59661	TREX1	5799.9	8551.2	5799.9	8551.2	0.56002	3.7849e+06	2.6098e+05	5.3856	1	3.6092e-08	7.2185e-08	3.4131e-06	True
HGLibA_13612	DNAJC28	3859.4	6048	3859.4	6048	0.64797	2.3951e+06	1.6519e+05	5.385	1	3.6228e-08	7.2456e-08	3.4154e-06	True
HGLibA_10262	CNGA1	2430.8	4118.9	2430.8	4118.9	0.76056	1.4248e+06	98317	5.3836	1	3.65e-08	7.3e-08	3.4281e-06	True
HGLibA_39904	NEFH	4549.9	6949.7	4549.9	6949.7	0.61099	2.8794e+06	1.9873e+05	5.3832	1	3.6585e-08	7.3169e-08	3.4281e-06	True
moffat_FAP_3	FAP	2246.4	633.91	2246.4	633.91	-1.8236	1.3e+06	89981	5.3754	3.8209e-08	1	7.6418e-08	3.5694e-06	False
HGLibA_19555	GALNT2	6004.1	3206.1	6004.1	3206.1	-0.90493	3.9145e+06	2.7132e+05	5.3717	3.9002e-08	1	7.8003e-08	3.6324e-06	False
brunello_ITPRIPL2_1	ITPRIPL2	3802.1	1638	3802.1	1638	-1.2143	2.3417e+06	1.6245e+05	5.3694	3.9504e-08	1	7.9008e-08	3.6563e-06	False
HGLibA_64493	NonTargetingControlGuideForHuman_0110	12944	17250	12944	17250	0.41419	9.2668e+06	6.4289e+05	5.3692	1	3.9537e-08	7.9073e-08	3.6563e-06	True
HGLibA_11268	CRYBB3	5514.8	8181	5514.8	8181	0.56889	3.5544e+06	2.4662e+05	5.3689	1	3.9614e-08	7.9227e-08	3.6563e-06	True
HGLibB_06797	CA2	7346.8	10478	7346.8	10478	0.51216	4.9032e+06	3.4033e+05	5.3679	1	3.9827e-08	7.9655e-08	3.6651e-06	True
HGLibB_11832	CXCL10	3445	5490.2	3445	5490.2	0.67219	2.0914e+06	1.4542e+05	5.3632	1	4.089e-08	8.178e-08	3.7516e-06	True
HGLibA_59883	TRIM69	3731.1	5868.5	3731.1	5868.5	0.65325	2.2842e+06	1.5904e+05	5.3595	1	4.1719e-08	8.3437e-08	3.8163e-06	True
HGLibB_41009	RGS13	8989.4	12491	8989.4	12491	0.4745	6.1293e+06	4.2688e+05	5.3588	1	4.189e-08	8.378e-08	3.8207e-06	True
sgCTSL1_1	CTSL1	4960.3	2453.5	4960.3	2453.5	-1.0153	3.1421e+06	2.1896e+05	5.3573	4.2237e-08	1	8.4474e-08	3.8334e-06	False
brunello_MMP19_1	MMP19	1599.2	2927.2	1599.2	2927.2	0.87175	8.8174e+05	61448	5.3571	1	4.2278e-08	8.4556e-08	3.8334e-06	True
brunello_LAMP3_1	LAMP3	3627.5	5729.5	3627.5	5729.5	0.65929	2.2093e+06	1.5409e+05	5.3548	1	4.2822e-08	8.5643e-08	3.8713e-06	True
HGLibB_35095	PAPOLG	3629.5	5727.5	3629.5	5727.5	0.658	2.2009e+06	1.5419e+05	5.343	1	4.5713e-08	9.1425e-08	4.1205e-06	True
HGLibA_55044	SPON1	7167.2	10234	7167.2	10234	0.5138	4.7021e+06	3.31e+05	5.3302	1	4.9047e-08	9.8095e-08	4.4083e-06	True
HGLibA_55671	STAT2	2664.7	4424.2	2664.7	4424.2	0.73125	1.548e+06	1.0899e+05	5.3297	1	4.9192e-08	9.8384e-08	4.4084e-06	True
brunello_ZBTB6_1	ZBTB6	6215.2	9045.2	6215.2	9045.2	0.54127	4.0043e+06	2.8206e+05	5.3286	1	4.9499e-08	9.8999e-08	4.4231e-06	True
brunello_PLAT_4	PLAT	6631.5	9562.4	6631.5	9562.4	0.52797	4.2951e+06	3.0336e+05	5.3214	1	5.1495e-08	1.0299e-07	4.5881e-06	True
HGLibA_55173	SPTBN4	2787	986.87	2787	986.87	-1.4968	1.6202e+06	1.1463e+05	5.3169	5.2772e-08	1	1.0554e-07	4.6883e-06	False
brunello_ARG1_1	ARG1	5130	7662.7	5130	7662.7	0.5788	3.2073e+06	2.2739e+05	5.3113	1	5.4421e-08	1.0884e-07	4.8117e-06	True
brunello_CD40_2	CD40	4099.1	6332	4099.1	6332	0.62724	2.493e+06	1.7676e+05	5.3111	1	5.4472e-08	1.0894e-07	4.8117e-06	True
brunello_ATP10D_4	ATP10D	3045.5	4933.4	3045.5	4933.4	0.69573	1.7821e+06	1.2662e+05	5.3054	1	5.621e-08	1.1242e-07	4.951e-06	True
moffat_GPR126_1	GPR126	2922.1	1079.2	2922.1	1079.2	-1.4363	1.6983e+06	1.2088e+05	5.3007	5.7673e-08	1	1.1535e-07	5.0654e-06	False
brunello_SMIM15_1	SMIM15	2788	4581.4	2788	4581.4	0.71637	1.6082e+06	1.1467e+05	5.2961	1	5.9137e-08	1.1827e-07	5.1792e-06	True
brunello_HIST1H1E_4	HIST1H1E	2415.1	760.69	2415.1	760.69	-1.6654	1.3685e+06	97600	5.2955	5.9352e-08	1	1.187e-07	5.1833e-06	False
HGLibA_55258	SRGAP2	1919.8	3373.4	1919.8	3373.4	0.81292	1.0565e+06	75436	5.2925	1	6.0337e-08	1.2067e-07	5.2544e-06	True
HGLibA_30535	HSH2D	2691.3	4446.5	2691.3	4446.5	0.72416	1.5404e+06	1.1022e+05	5.287	1	6.2172e-08	1.2434e-07	5.399e-06	True
brunello_SLC25A28_2	SLC25A28	2667.6	4413	2667.6	4413	0.72601	1.5233e+06	1.0913e+05	5.2836	1	6.3324e-08	1.2665e-07	5.4836e-06	True
HGLibA_11718	CTSL1	3332.5	1356.1	3332.5	1356.1	-1.2966	1.9532e+06	1.401e+05	5.2805	6.4422e-08	1	1.2884e-07	5.5631e-06	False
brunello_RNASEL_3	RNASEL	5543.4	8172.9	5543.4	8172.9	0.56	3.4572e+06	2.4806e+05	5.2796	1	6.4743e-08	1.2949e-07	5.5751e-06	True
HGLibA_55538	ST3GAL5	7938.7	4723.4	7938.7	4723.4	-0.74895	5.1691e+06	3.7127e+05	5.2769	6.5695e-08	1	1.3139e-07	5.6413e-06	False
brunello_ISG15_4	ISG15	2757.4	982.82	2757.4	982.82	-1.4874	1.5746e+06	1.1326e+05	5.273	6.7113e-08	1	1.3423e-07	5.7471e-06	False
HGLibA_42601	OR5K2	3661.1	5736.6	3661.1	5736.6	0.6478	2.154e+06	1.557e+05	5.2602	1	7.1946e-08	1.4389e-07	6.1439e-06	True
FHCRC_O_E_P_37	PRDM11	1642.6	2964.7	1642.6	2964.7	0.85151	8.7395e+05	63323	5.2538	1	7.4477e-08	1.4895e-07	6.3425e-06	True
HGLibB_48851	TDRD6	6155	8927.5	6155	8927.5	0.53642	3.8433e+06	2.7899e+05	5.2489	1	7.6495e-08	1.5299e-07	6.4964e-06	True
brunello_UGT1A4_4	UGT1A4	4679.2	7055.2	4679.2	7055.2	0.59233	2.8227e+06	2.0507e+05	5.2468	1	7.7391e-08	1.5478e-07	6.5544e-06	True
brunello_MICA_4	MICA	4779.8	7184	4779.8	7184	0.58773	2.8901e+06	2.1003e+05	5.246	1	7.7728e-08	1.5546e-07	6.5649e-06	True
HGLibA_04764	BRCA2	6042.6	8783.5	6042.6	8783.5	0.53955	3.7563e+06	2.7327e+05	5.2432	1	7.8916e-08	1.5783e-07	6.6471e-06	True
HGLibA_44612	PHC3	8078.8	11304	8078.8	11304	0.48456	5.2007e+06	3.7863e+05	5.2413	1	7.9745e-08	1.5949e-07	6.6985e-06	True
HGLibB_18642	GATA2	3216.1	1294.2	3216.1	1294.2	-1.3126	1.8469e+06	1.3462e+05	5.2383	8.1044e-08	1	1.6209e-07	6.7892e-06	False
brunello_ARL5B_2	ARL5B	1739.3	3099.6	1739.3	3099.6	0.83322	9.2521e+05	67521	5.235	1	8.2505e-08	1.6501e-07	6.8928e-06	True
brunello_SEMA6B_2	SEMA6B	3332.5	5291.4	3332.5	5291.4	0.66686	1.9185e+06	1.401e+05	5.2334	1	8.3224e-08	1.6645e-07	6.9341e-06	True
brunello_ICAM1_4	ICAM1	4745.3	7132.3	4745.3	7132.3	0.58777	2.8489e+06	2.0833e+05	5.2297	1	8.4896e-08	1.6979e-07	7.0544e-06	True
HGLibA_06750	C9orf64	3786.4	5887.8	3786.4	5887.8	0.63678	2.208e+06	1.6169e+05	5.226	1	8.6595e-08	1.7319e-07	7.1762e-06	True
HGLibA_55672	STAT2	6675.9	9559.4	6675.9	9559.4	0.51788	4.1571e+06	3.0564e+05	5.2157	1	9.1579e-08	1.8316e-07	7.5689e-06	True
brunello_ALYREF_3	ALYREF	3204.3	5110.9	3204.3	5110.9	0.67339	1.8175e+06	1.3406e+05	5.2071	1	9.5896e-08	1.9179e-07	7.9045e-06	True
HGLibA_31270	IL15RA	4423.7	6707.3	4423.7	6707.3	0.60038	2.6075e+06	1.9254e+05	5.2043	1	9.7373e-08	1.9475e-07	8.0048e-06	True
brunello_ZC3H12A_4	ZC3H12A	3618.6	5655.5	3618.6	5655.5	0.64406	2.0744e+06	1.5367e+05	5.196	1	1.0183e-07	2.0366e-07	8.3491e-06	True
brunello_UBE2Z_3	UBE2Z	491.3	1155.2	491.3	1155.2	1.2318	2.2041e+05	16345	5.1932	1	1.0334e-07	2.0668e-07	8.4505e-06	True
brunello_UGT1A4_3	UGT1A4	690.58	1494	690.58	1494	1.1122	3.2274e+05	23948	5.1916	1	1.0422e-07	2.0844e-07	8.4998e-06	True
brunello_TRIB2_4	TRIB2	1833	3221.3	1833	3221.3	0.81309	9.6367e+05	71618	5.1876	1	1.065e-07	2.13e-07	8.6625e-06	True
brunello_KCNE2_4	KCNE2	2698.2	4421.2	2698.2	4421.2	0.71222	1.4843e+06	1.1053e+05	5.1824	1	1.0955e-07	2.191e-07	8.8875e-06	True
HGLibB_35958	PEAK1	4060.6	6227.5	4060.6	6227.5	0.61684	2.3478e+06	1.749e+05	5.1815	1	1.1004e-07	2.2008e-07	8.9037e-06	True
HGLibA_15889	ELAVL4	3868.2	5975	3868.2	5975	0.62713	2.2192e+06	1.6562e+05	5.1768	1	1.1288e-07	2.2576e-07	9.1096e-06	True
brunello_H1F0_4	H1F0	1887.3	479.74	1887.3	479.74	-1.9737	9.9055e+05	74002	5.1741	1.1453e-07	1	2.2906e-07	9.2187e-06	False
HGLibA_30919	IFIT3	2276	3839	2276	3839	0.75399	1.2215e+06	91313	5.1725	1	1.1552e-07	2.3104e-07	9.274e-06	True
HGLibB_30109	MS4A4A	4631.8	2303.4	4631.8	2303.4	-1.0075	2.7108e+06	2.0275e+05	5.1712	1.1631e-07	1	2.3263e-07	9.2942e-06	False
brunello_WHAMM_4	WHAMM	4359.5	6609.9	4359.5	6609.9	0.60035	2.5321e+06	1.8941e+05	5.1707	1	1.1659e-07	2.3318e-07	9.2942e-06	True
HGLibA_20683	GOSR1	8252.4	11472	8252.4	11472	0.47521	5.1837e+06	3.8778e+05	5.1706	1	1.1667e-07	2.3335e-07	9.2942e-06	True
brunello_ASCL2_4	ASCL2	5313.5	7827	5313.5	7827	0.55871	3.1589e+06	2.3654e+05	5.1681	1	1.1825e-07	2.3649e-07	9.3718e-06	True
brunello_LMTK3_2	LMTK3	5035.3	7474.1	5035.3	7474.1	0.56972	2.9738e+06	2.2268e+05	5.1681	1	1.1826e-07	2.3651e-07	9.3718e-06	True
HGLibA_36746	MB21D1	2547.3	4210.2	2547.3	4210.2	0.72472	1.3827e+06	1.0362e+05	5.1661	1	1.1954e-07	2.3908e-07	9.4493e-06	True
HGLibA_44223	PDPN	9009.1	12388	9009.1	12388	0.45946	5.709e+06	4.2793e+05	5.1654	1	1.1994e-07	2.3987e-07	9.4563e-06	True
HGLibA_55629	STAP1	5486.2	8043.1	5486.2	8043.1	0.55186	3.2689e+06	2.4518e+05	5.1638	1	1.21e-07	2.4201e-07	9.5161e-06	True
sgGPATCH11_1	GPATCH11	3433.2	5396.9	3433.2	5396.9	0.65243	1.9281e+06	1.4486e+05	5.1595	1	1.2383e-07	2.4766e-07	9.7134e-06	True
brunello_LRRC3_1	LRRC3	6474.7	3672.6	6474.7	3672.6	-0.81783	3.9257e+06	2.9531e+05	5.1563	1.2595e-07	1	2.519e-07	9.8483e-06	False
HGLibA_22165	HERC5	2952.7	4755.9	2952.7	4755.9	0.68747	1.6256e+06	1.223e+05	5.1559	1	1.2619e-07	2.5237e-07	9.8483e-06	True
HGLibA_46747	PRG4	4211.6	6412.1	4211.6	6412.1	0.60634	2.4213e+06	1.8221e+05	5.1553	1	1.2662e-07	2.5324e-07	9.8573e-06	True
brunello_MARVELD2_2	MARVELD2	5745.6	8364.6	5745.6	8364.6	0.54175	3.4295e+06	2.5824e+05	5.1537	1	1.2772e-07	2.5544e-07	9.9176e-06	True
HGLibB_26666	LMO2	4178	6367.5	4178	6367.5	0.6078	2.397e+06	1.8058e+05	5.1524	1	1.2859e-07	2.5718e-07	9.9603e-06	True
brunello_TMEM41B_4	TMEM41B	2907.3	1122.8	2907.3	1122.8	-1.3718	1.5923e+06	1.202e+05	5.1474	1.3208e-07	1	2.6417e-07	1.0205e-05	False
brunello_ACAP1_1	ACAP1	1442.3	2646.2	1442.3	2646.2	0.87507	7.2466e+05	54726	5.1462	1	1.3291e-07	2.6582e-07	1.0243e-05	True
HGLibA_61262	ULK4	4132.6	6305.6	4132.6	6305.6	0.60946	2.361e+06	1.7838e+05	5.145	1	1.3373e-07	2.6747e-07	1.0281e-05	True
brunello_TLR3_3	TLR3	2088.5	3568.2	2088.5	3568.2	0.77242	1.0947e+06	82915	5.1386	1	1.3842e-07	2.7685e-07	1.0615e-05	True
brunello_APOL4_3	APOL4	3331.6	1410.8	3331.6	1410.8	-1.2391	1.8446e+06	1.4005e+05	5.1324	1.4306e-07	1	2.8611e-07	1.092e-05	False
brunello_TGM1_3	TGM1	2908.3	4687.9	2908.3	4687.9	0.68856	1.5834e+06	1.2024e+05	5.132	1	1.4333e-07	2.8666e-07	1.092e-05	True
brunello_FCGR3A_2	FCGR3A	1884.3	3279.1	1884.3	3279.1	0.79895	9.7274e+05	73872	5.1318	1	1.4346e-07	2.8691e-07	1.092e-05	True
HGLibA_34511	LDHAL6A	6045.5	3363.3	6045.5	3363.3	-0.84581	3.5972e+06	2.7342e+05	5.1296	1.452e-07	1	2.9039e-07	1.1025e-05	False
HGLibA_49911	RNF213	2401.2	3998.2	2401.2	3998.2	0.73533	1.2751e+06	96974	5.1282	1	1.4625e-07	2.9249e-07	1.1077e-05	True
brunello_ZNF260_4	ZNF260	6096.8	8786.5	6096.8	8786.5	0.52716	3.6172e+06	2.7603e+05	5.1194	1	1.5322e-07	3.0643e-07	1.1577e-05	True
HGLibA_49457	RHOB	4130.7	6289.4	4130.7	6289.4	0.60644	2.3301e+06	1.7829e+05	5.1127	1	1.5883e-07	3.1766e-07	1.1972e-05	True
brunello_SLC2A5_3	SLC2A5	3999.4	6119	3999.4	6119	0.61338	2.2463e+06	1.7194e+05	5.1116	1	1.5968e-07	3.1937e-07	1.1994e-05	True
HGLibA_30448	HSD11B1	8545.4	5299.5	8545.4	5299.5	-0.68919	5.268e+06	4.0328e+05	5.1114	1.5991e-07	1	3.1982e-07	1.1994e-05	False
HGLibA_22622	HLA-DQA1	8545.4	11791	8545.4	11791	0.46438	5.2661e+06	4.0328e+05	5.1104	1	1.6073e-07	3.2146e-07	1.2027e-05	True
brunello_TBX1_3	TBX1	1136.5	2181.7	1136.5	2181.7	0.94023	5.4619e+05	41884	5.107	1	1.6366e-07	3.2731e-07	1.2216e-05	True
brunello_NFKB1_1	NFKB1	2294.7	3843	2294.7	3843	0.74368	1.1987e+06	92158	5.1003	1	1.6954e-07	3.3908e-07	1.2625e-05	True
HGLibB_08027	CCL4L2	1525.2	2755.7	1525.2	2755.7	0.85302	7.5712e+05	58267	5.0979	1	1.7176e-07	3.4351e-07	1.2759e-05	True
HGLibB_36441	PI3	7343.8	10315	7343.8	10315	0.49008	4.414e+06	3.4018e+05	5.0942	1	1.7509e-07	3.5018e-07	1.2973e-05	True
brunello_TREM2_3	TREM2	2823.5	1086.3	2823.5	1086.3	-1.3773	1.509e+06	1.1631e+05	5.0938	1.7548e-07	1	3.5095e-07	1.2973e-05	False
brunello_NUP160_2	NUP160	2086.5	3551.9	2086.5	3551.9	0.76721	1.0737e+06	82827	5.0918	1	1.7738e-07	3.5476e-07	1.3056e-05	True
brunello_APOL2_1	APOL2	1958.3	3372.4	1958.3	3372.4	0.78388	9.9987e+05	77135	5.0917	1	1.7745e-07	3.5491e-07	1.3056e-05	True
brunello_SLC45A2_4	SLC45A2	7817.4	4745.7	7817.4	4745.7	-0.71994	4.7175e+06	3.649e+05	5.0849	1.839e-07	1	3.6779e-07	1.3498e-05	False
brunello_ATP1B1_2	ATP1B1	3943.2	6032.8	3943.2	6032.8	0.61333	2.1832e+06	1.6923e+05	5.0796	1	1.8916e-07	3.7831e-07	1.3851e-05	True
HGLibA_10011	CLECL1	3642.3	5640.3	3642.3	5640.3	0.63077	1.996e+06	1.548e+05	5.0781	1	1.9058e-07	3.8117e-07	1.3867e-05	True
HGLibB_04761	BRCA2	3247.7	1374.3	3247.7	1374.3	-1.2401	1.7548e+06	1.361e+05	5.078	1.907e-07	1	3.8141e-07	1.3867e-05	False
brunello_DDO_2	DDO	2846.2	1106.6	2846.2	1106.6	-1.3622	1.5131e+06	1.1736e+05	5.078	1.9072e-07	1	3.8145e-07	1.3867e-05	False
HGLibB_55922	ZNF436	7714.8	10759	7714.8	10759	0.47983	4.6345e+06	3.5953e+05	5.0775	1	1.9125e-07	3.8249e-07	1.3872e-05	True
brunello_EML1_3	EML1	1092.1	2107.6	1092.1	2107.6	0.94788	5.1565e+05	40052	5.0743	1	1.9443e-07	3.8887e-07	1.4041e-05	True
HGLibA_16065	EML4	2637	4302.5	2637	4302.5	0.70604	1.3869e+06	1.0773e+05	5.0743	1	1.9448e-07	3.8896e-07	1.4041e-05	True
brunello_DHRS9_2	DHRS9	4144.5	1999.1	4144.5	1999.1	-1.0515	2.3013e+06	1.7896e+05	5.0714	1.9744e-07	1	3.9487e-07	1.4221e-05	False
HGLibB_54222	WHAMM	4082.3	6208.3	4082.3	6208.3	0.60468	2.2599e+06	1.7594e+05	5.0684	1	2.0063e-07	4.0127e-07	1.4417e-05	True
HGLibB_44264	SLAMF7	9229.1	12589	9229.1	12589	0.44786	5.6444e+06	4.3968e+05	5.067	1	2.0205e-07	4.0409e-07	1.4485e-05	True
HGLibA_12348	DAXX	3223	5081.4	3223	5081.4	0.65665	1.7268e+06	1.3494e+05	5.059	1	2.1072e-07	4.2145e-07	1.5072e-05	True
brunello_LGALS9_2	LGALS9	699.46	1487.9	699.46	1487.9	1.0879	3.1083e+05	24294	5.0586	1	2.1121e-07	4.2242e-07	1.5072e-05	True
brunello_LIPA_1	LIPA	5043.2	2654.3	5043.2	2654.3	-0.92574	2.8534e+06	2.2307e+05	5.058	2.1188e-07	1	4.2376e-07	1.5085e-05	False
moffat_CTSL1_1	CTSL1	6945.3	4087.5	6945.3	4087.5	-0.76468	4.0835e+06	3.1952e+05	5.0558	2.1435e-07	1	4.2869e-07	1.5226e-05	False
HGLibB_15645	ETV7	7474.1	10450	7474.1	10450	0.48347	4.4279e+06	3.4696e+05	5.0521	1	2.1846e-07	4.3691e-07	1.5482e-05	True
brunello_MYC_3	MYC	1281.5	2386.6	1281.5	2386.6	0.89655	6.1055e+05	47926	5.0476	1	2.2367e-07	4.4734e-07	1.578e-05	True
brunello_IL17RB_4	IL17RB	1511.4	299.21	1511.4	299.21	-2.3328	7.3469e+05	57675	5.0476	2.2369e-07	1	4.4739e-07	1.578e-05	False
brunello_IL1RN_4	IL1RN	5885.7	8485.3	5885.7	8485.3	0.52767	3.3789e+06	2.6532e+05	5.0468	1	2.2464e-07	4.4928e-07	1.5811e-05	True
HGLibA_16055	EML1	5722.9	8281.4	5722.9	8281.4	0.53305	3.2729e+06	2.571e+05	5.0459	1	2.2575e-07	4.515e-07	1.5853e-05	True
brunello_N4BP1_3	N4BP1	3083.9	4891.8	3083.9	4891.8	0.66541	1.6341e+06	1.2842e+05	5.0447	1	2.2706e-07	4.5412e-07	1.5909e-05	True
brunello_CCDC113_2	CCDC113	4991.9	2624.9	4991.9	2624.9	-0.92707	2.8014e+06	2.2052e+05	5.0405	2.322e-07	1	4.6439e-07	1.6232e-05	False
brunello_UBFD1_3	UBFD1	1270.7	2368.3	1270.7	2368.3	0.89774	6.0239e+05	47471	5.0378	1	2.3548e-07	4.7096e-07	1.6416e-05	True
brunello_SUN2_1	SUN2	1383.1	232.27	1383.1	232.27	-2.5689	6.6225e+05	52211	5.0372	2.3615e-07	1	4.7229e-07	1.6416e-05	False
HGLibB_06471	C6orf222	5761.4	8325	5761.4	8325	0.53096	3.2861e+06	2.5904e+05	5.037	1	2.3643e-07	4.7287e-07	1.6416e-05	True
brunello_FAM90A1_1	FAM90A1	2207.9	3704.1	2207.9	3704.1	0.74618	1.1193e+06	88253	5.0364	1	2.3716e-07	4.7433e-07	1.643e-05	True
brunello_IRG1_2	IRG1	5545.4	8053.2	5545.4	8053.2	0.5382	3.1447e+06	2.4816e+05	5.0343	1	2.3979e-07	4.7959e-07	1.6575e-05	True
HGLibA_20092	GIMAP8	2151.7	3625	2151.7	3625	0.75225	1.0853e+06	85734	5.0317	1	2.4304e-07	4.8607e-07	1.6761e-05	True
brunello_ADM_4	ADM	7535.2	10512	7535.2	10512	0.48023	4.43e+06	3.5015e+05	5.0303	1	2.4492e-07	4.8983e-07	1.6853e-05	True
brunello_MAP3K8_3	MAP3K8	2153.6	3627	2153.6	3627	0.75173	1.0854e+06	85822	5.0293	1	2.461e-07	4.9219e-07	1.6897e-05	True
HGLibA_62632	WNT1	3827.8	1795.2	3827.8	1795.2	-1.0919	2.0656e+06	1.6368e+05	5.024	2.5307e-07	1	5.0614e-07	1.7337e-05	False
brunello_ABLIM3_2	ABLIM3	4174.1	2040.7	4174.1	2040.7	-1.032	2.2756e+06	1.8039e+05	5.023	2.5439e-07	1	5.0878e-07	1.735e-05	False
brunello_ANKRD22_2	ANKRD22	1977	3379.5	1977	3379.5	0.77317	9.8347e+05	77964	5.0228	1	2.5458e-07	5.0916e-07	1.735e-05	True
brunello_SCARB2_4	SCARB2	9026.9	5737.7	9026.9	5737.7	-0.65367	5.4094e+06	4.2888e+05	5.0226	2.5494e-07	1	5.0988e-07	1.735e-05	False
brunello_NFXL1_3	NFXL1	4080.3	6186	4080.3	6186	0.60019	2.2168e+06	1.7585e+05	5.0212	1	2.5671e-07	5.1343e-07	1.7419e-05	True
HGLibB_07717	CCDC181	3597.9	1636	3597.9	1636	-1.1365	1.9246e+06	1.5268e+05	5.0209	2.5709e-07	1	5.1419e-07	1.7419e-05	False
brunello_TLN2_4	TLN2	1344.7	2473.8	1344.7	2473.8	0.87899	6.3745e+05	50584	5.0203	1	2.5792e-07	5.1584e-07	1.7437e-05	True
HGLibB_18600	GAREM	9860.5	6412.1	9860.5	6412.1	-0.62078	5.9456e+06	4.736e+05	5.0108	2.7104e-07	1	5.4208e-07	1.8284e-05	False
brunello_KCTD19_3	KCTD19	3729.1	5726.5	3729.1	5726.5	0.61868	1.9947e+06	1.5895e+05	5.0099	1	2.7227e-07	5.4455e-07	1.8327e-05	True
HGLibA_46945	PROCR	3033.6	4810.6	3033.6	4810.6	0.66501	1.5789e+06	1.2607e+05	5.0047	1	2.7972e-07	5.5943e-07	1.8778e-05	True
brunello_CTSL_3	CTSL	3159.9	1341.9	3159.9	1341.9	-1.235	1.6526e+06	1.3198e+05	5.0044	2.802e-07	1	5.6041e-07	1.8778e-05	False
HGLibA_55541	ST3GAL6	3219.1	5055.1	3219.1	5055.1	0.65091	1.6854e+06	1.3476e+05	5.0014	1	2.8458e-07	5.6916e-07	1.903e-05	True
HGLibB_41117	RHOB	2255.2	3757.8	2255.2	3757.8	0.73636	1.1289e+06	90380	4.9981	1	2.8951e-07	5.7903e-07	1.9319e-05	True
HGLibB_44780	SLC28A2	6340.5	9023.9	6340.5	9023.9	0.50908	3.6002e+06	2.8845e+05	4.9962	1	2.923e-07	5.846e-07	1.9462e-05	True
brunello_STARD4_3	STARD4	939.19	1857.1	939.19	1857.1	0.98281	4.2129e+05	33815	4.9917	1	2.9927e-07	5.9854e-07	1.9883e-05	True
brunello_CTSL_1	CTSL	4131.6	2024.5	4131.6	2024.5	-1.0288	2.2201e+06	1.7833e+05	4.9898	3.0216e-07	1	6.0432e-07	2.0004e-05	False
HGLibA_00493	ACOT9	4410.8	6596.7	4410.8	6596.7	0.58059	2.3891e+06	1.9192e+05	4.9897	1	3.0238e-07	6.0476e-07	2.0004e-05	True
HGLibA_22288	HIC1	2458.5	4031.7	2458.5	4031.7	0.71339	1.2375e+06	99572	4.9856	1	3.0881e-07	6.1762e-07	2.0385e-05	True
brunello_MARCH1_1	42795	1781.7	3094.5	1781.7	3094.5	0.79611	8.6173e+05	69372	4.9843	1	3.1087e-07	6.2174e-07	2.0477e-05	True
HGLibA_48233	RAB42	4079.4	1991	4079.4	1991	-1.0345	2.1806e+06	1.758e+05	4.9808	3.1668e-07	1	6.3337e-07	2.0816e-05	False
brunello_ATL3_2	ATL3	5343.1	2915	5343.1	2915	-0.87397	2.9479e+06	2.3802e+05	4.977	3.2287e-07	1	6.4574e-07	2.1167e-05	False
brunello_APOBEC3B_1	APOBEC3B	5944.9	8522.8	5944.9	8522.8	0.5196	3.3228e+06	2.6832e+05	4.9767	1	3.2339e-07	6.4678e-07	2.1167e-05	True
brunello_LRRC2_1	LRRC2	654.08	1400.7	654.08	1400.7	1.0974	2.7872e+05	22533	4.9738	1	3.2829e-07	6.5658e-07	2.1442e-05	True
HGLibA_44782	PI4K2B	2717.9	4376.5	2717.9	4376.5	0.68708	1.3755e+06	1.1144e+05	4.9684	1	3.3751e-07	6.7502e-07	2.1997e-05	True
HGLibB_17175	FCGR3B	4369.4	6533.9	4369.4	6533.9	0.58039	2.3424e+06	1.8989e+05	4.967	1	3.4003e-07	6.8005e-07	2.2115e-05	True
HGLibA_03545	ATP10A	5470.4	7925.4	5470.4	7925.4	0.53476	3.0136e+06	2.4439e+05	4.9661	1	3.416e-07	6.8319e-07	2.2127e-05	True
HGLibA_07927	CCDC92	2861	4567.2	2861	4567.2	0.67462	1.4556e+06	1.1805e+05	4.9661	1	3.4165e-07	6.833e-07	2.2127e-05	True
brunello_IFRD1_4	IFRD1	3132.3	1337.8	3132.3	1337.8	-1.2267	1.6101e+06	1.3068e+05	4.9639	3.4542e-07	1	6.9085e-07	2.2319e-05	False
HGLibB_56135	ZNF547	6865.4	9652.7	6865.4	9652.7	0.49154	3.8847e+06	3.1539e+05	4.9633	1	3.4661e-07	6.9322e-07	2.2319e-05	True
brunello_KDR_1	KDR	4044.8	1973.7	4044.8	1973.7	-1.0348	2.1447e+06	1.7413e+05	4.9632	3.4679e-07	1	6.9359e-07	2.2319e-05	False
brunello_DOCK4_2	DOCK4	2915.2	4638.2	2915.2	4638.2	0.66977	1.4843e+06	1.2056e+05	4.9622	1	3.4856e-07	6.9712e-07	2.2386e-05	True
brunello_HIST1H2AC_2	HIST1H2AC	3680.8	5644.4	3680.8	5644.4	0.61665	1.9278e+06	1.5664e+05	4.9613	1	3.5011e-07	7.0023e-07	2.2439e-05	True
HGLibB_24953	KIR2DL4	4506.5	2311.5	4506.5	2311.5	-0.96289	2.4091e+06	1.966e+05	4.9505	3.7007e-07	1	7.4015e-07	2.3669e-05	False
brunello_USP18_3	USP18	3044.5	1285.1	3044.5	1285.1	-1.2437	1.5478e+06	1.2658e+05	4.9452	3.8028e-07	1	7.6056e-07	2.4272e-05	False
brunello_CYP27A1_3	CYP27A1	3891.9	5911.1	3891.9	5911.1	0.60282	2.0386e+06	1.6676e+05	4.9446	1	3.8148e-07	7.6296e-07	2.4298e-05	True
brunello_IRF2BPL_1	IRF2BPL	5493.1	7942.7	5493.1	7942.7	0.53193	3.0002e+06	2.4553e+05	4.9436	1	3.8355e-07	7.6709e-07	2.4379e-05	True
HGLibA_19930	GEN1	2907.3	4619.9	2907.3	4619.9	0.66799	1.4665e+06	1.202e+05	4.9398	1	3.9096e-07	7.8192e-07	2.4799e-05	True
brunello_FPR3_2	FPR3	726.1	1512.3	726.1	1512.3	1.0574	3.0903e+05	25335	4.9392	1	3.9223e-07	7.8447e-07	2.481e-05	True
HGLibB_26818	LOC100506388	3182.6	4984.1	3182.6	4984.1	0.64696	1.6227e+06	1.3304e+05	4.9389	1	3.9274e-07	7.8548e-07	2.481e-05	True
HGLibA_64542	NonTargetingControlGuideForHuman_0159	8469.5	11590	8469.5	11590	0.45248	4.8686e+06	3.9925e+05	4.9385	1	3.9365e-07	7.873e-07	2.4817e-05	True
HGLibB_13436	DMXL2	5674.6	8165.8	5674.6	8165.8	0.525	3.103e+06	2.5466e+05	4.9366	1	3.9746e-07	7.9492e-07	2.5006e-05	True
HGLibA_09080	CENPP	4899.2	7192.1	4899.2	7192.1	0.55378	2.6288e+06	2.1593e+05	4.9344	1	4.0197e-07	8.0395e-07	2.5238e-05	True
brunello_PRR16_4	PRR16	3961	1927.1	3961	1927.1	-1.039	2.0683e+06	1.7008e+05	4.9317	4.0767e-07	1	8.1534e-07	2.5544e-05	False
HGLibB_36858	PLA2G4C	8312.6	5229.5	8312.6	5229.5	-0.66852	4.7527e+06	3.9096e+05	4.9308	4.0939e-07	1	8.1878e-07	2.56e-05	False
brunello_IFI6_3	IFI6	1780.7	3078.3	1780.7	3078.3	0.78933	8.4184e+05	69329	4.928	1	4.1537e-07	8.3074e-07	2.5921e-05	True
brunello_CCL13_1	CCL13	2976.4	1245.5	2976.4	1245.5	-1.2562	1.498e+06	1.2341e+05	4.9272	4.1704e-07	1	8.3409e-07	2.5973e-05	False
HGLibA_20881	GPR126	3340.4	5184.9	3340.4	5184.9	0.63412	1.701e+06	1.4047e+05	4.9212	1	4.3003e-07	8.6006e-07	2.6715e-05	True
brunello_APOL3_3	APOL3	2697.2	4332.9	2697.2	4332.9	0.68367	1.3378e+06	1.1049e+05	4.9209	1	4.3069e-07	8.6139e-07	2.6715e-05	True
brunello_CNN1_4	CNN1	4359.5	6500.4	4359.5	6500.4	0.57624	2.2916e+06	1.8941e+05	4.919	1	4.3484e-07	8.6968e-07	2.6918e-05	True
brunello_PKIB_4	PKIB	6751.9	9488.4	6751.9	9488.4	0.49081	3.7442e+06	3.0954e+05	4.9185	1	4.3606e-07	8.7213e-07	2.694e-05	True
HGLibB_24621	KIAA0825	3307.9	5140.3	3307.9	5140.3	0.63578	1.6788e+06	1.3894e+05	4.916	1	4.4174e-07	8.8347e-07	2.7236e-05	True
HGLibB_45995	SNX18	2801.8	1133.9	2801.8	1133.9	-1.3042	1.3908e+06	1.1531e+05	4.9116	4.5165e-07	1	9.033e-07	2.7791e-05	False
HGLibA_32004	ITGA1	2045.1	3442.4	2045.1	3442.4	0.75095	9.7621e+05	80984	4.9101	1	4.5521e-07	9.1041e-07	2.7954e-05	True
brunello_HESX1_2	HESX1	2421	3956.6	2421	3956.6	0.70845	1.1791e+06	97869	4.9087	1	4.5835e-07	9.167e-07	2.8091e-05	True
brunello_PPFIA4_2	PPFIA4	5628.2	8092.8	5628.2	8092.8	0.52387	3.037e+06	2.5232e+05	4.9063	1	4.6399e-07	9.2797e-07	2.838e-05	True
HGLibA_45153	PLA1A	7975.2	10971	7975.2	10971	0.46008	4.4881e+06	3.7319e+05	4.9044	1	4.6867e-07	9.3734e-07	2.8555e-05	True
brunello_TDRD7_1	TDRD7	2845.2	1165.4	2845.2	1165.4	-1.287	1.4109e+06	1.1732e+05	4.9043	4.6869e-07	1	9.3738e-07	2.8555e-05	False
brunello_INHBA_2	INHBA	649.15	1381.4	649.15	1381.4	1.0884	2.6811e+05	22342	4.899	1	4.8156e-07	9.6312e-07	2.9274e-05	True
HGLibA_53286	SLC35E4	9199.5	12442	9199.5	12442	0.43554	5.2566e+06	4.381e+05	4.8987	1	4.8239e-07	9.6479e-07	2.9274e-05	True
brunello_CFH_3	CFH	3680.8	5619	3680.8	5619	0.61016	1.8783e+06	1.5664e+05	4.8972	1	4.8598e-07	9.7196e-07	2.9434e-05	True
HGLibB_33718	OR2B11	2585.7	4174.7	2585.7	4174.7	0.69088	1.2624e+06	1.0538e+05	4.8949	1	4.9181e-07	9.8361e-07	2.971e-05	True
brunello_APOBEC3A_2	APOBEC3A	3271.4	5084.5	3271.4	5084.5	0.63604	1.6437e+06	1.3722e+05	4.8946	1	4.9247e-07	9.8494e-07	2.971e-05	True
brunello_GCLC_4	GCLC	2550.2	4126	2550.2	4126	0.69391	1.2416e+06	1.0375e+05	4.8921	1	4.987e-07	9.9741e-07	3.0027e-05	True
brunello_C21orf91_1	C21orf91	1416.7	2548.8	1416.7	2548.8	0.84687	6.4089e+05	53634	4.8886	1	5.0778e-07	1.0156e-06	3.0515e-05	True
HGLibA_39661	NCS1	4169.1	6242.8	4169.1	6242.8	0.58232	2.15e+06	1.8015e+05	4.8855	1	5.1572e-07	1.0314e-06	3.0931e-05	True
brunello_LIF_1	LIF	8308.7	11361	8308.7	11361	0.45132	4.6575e+06	3.9075e+05	4.8825	1	5.238e-07	1.0476e-06	3.1355e-05	True
HGLibB_37352	PNP	5795	8285.5	5795	8285.5	0.51571	3.1014e+06	2.6073e+05	4.8775	1	5.373e-07	1.0746e-06	3.2101e-05	True
brunello_PYHIN1_2	PYHIN1	3328.6	5152.4	3328.6	5152.4	0.63019	1.6632e+06	1.3991e+05	4.8759	1	5.4152e-07	1.083e-06	3.229e-05	True
HGLibB_07219	CARD16	3334.5	1510.2	3334.5	1510.2	-1.1422	1.664e+06	1.4019e+05	4.8723	5.5167e-07	1	1.1033e-06	3.2832e-05	False
HGLibB_15899	FABP5	3778.5	1822.6	3778.5	1822.6	-1.0514	1.9127e+06	1.6131e+05	4.8697	5.5889e-07	1	1.1178e-06	3.3198e-05	False
HGLibA_09985	CLEC4D	2538.4	4102.7	2538.4	4102.7	0.69244	1.2235e+06	1.0321e+05	4.8692	1	5.6031e-07	1.1206e-06	3.3218e-05	True
brunello_HLA-C_4	HLA-C	6053.4	8599.9	6053.4	8599.9	0.5065	3.2423e+06	2.7383e+05	4.8663	1	5.6843e-07	1.1369e-06	3.3634e-05	True
HGLibA_44020	PDCD4	1010.2	1942.3	1010.2	1942.3	0.94242	4.3439e+05	36698	4.8656	1	5.7063e-07	1.1413e-06	3.3681e-05	True
HGLibA_05294	C12orf74	4556.8	6727.6	4556.8	6727.6	0.56195	2.356e+06	1.9906e+05	4.8653	1	5.7141e-07	1.1428e-06	3.3681e-05	True
HGLibA_41101	NT5C3A	4283.6	6378.7	4283.6	6378.7	0.57433	2.1947e+06	1.8571e+05	4.8617	1	5.82e-07	1.164e-06	3.4241e-05	True
brunello_PSME2_3	PSME2	6475.7	9116.2	6475.7	9116.2	0.49333	3.4861e+06	2.9536e+05	4.8586	1	5.9121e-07	1.1824e-06	3.4714e-05	True
HGLibA_02839	ARHGEF26	8726	11848	8726	11848	0.44116	4.8721e+06	4.1286e+05	4.8582	1	5.9231e-07	1.1846e-06	3.4714e-05	True
brunello_ABCA6_3	ABCA6	4280.6	6372.6	4280.6	6372.6	0.57395	2.1882e+06	1.8557e+05	4.8563	1	5.98e-07	1.196e-06	3.4982e-05	True
HGLibA_41604	OGFR	3060.3	1329.7	3060.3	1329.7	-1.2019	1.4974e+06	1.2732e+05	4.8501	6.1713e-07	1	1.2343e-06	3.6031e-05	False
HGLibA_17261	FAM170B	5680.5	8129.3	5680.5	8129.3	0.51703	2.9982e+06	2.5496e+05	4.8497	1	6.1829e-07	1.2366e-06	3.6031e-05	True
brunello_TLK2_1	TLK2	1898.1	3221.3	1898.1	3221.3	0.76276	8.754e+05	74480	4.8484	1	6.2228e-07	1.2446e-06	3.6196e-05	True
HGLibB_23559	IRF5	3489.4	5351.2	3489.4	5351.2	0.61675	1.7332e+06	1.4752e+05	4.8474	1	6.2548e-07	1.251e-06	3.6313e-05	True
HGLibB_05905	C1orf95	3520	5390.8	3520	5390.8	0.61478	1.7499e+06	1.4898e+05	4.847	1	6.2686e-07	1.2537e-06	3.6325e-05	True
HGLibA_54931	SPHK1	5596.7	8022.8	5596.7	8022.8	0.51946	2.943e+06	2.5074e+05	4.8451	1	6.3264e-07	1.2653e-06	3.6582e-05	True
brunello_LGALS3_4	LGALS3	9200.5	12407	9200.5	12407	0.43138	5.1422e+06	4.3815e+05	4.8448	1	6.3368e-07	1.2674e-06	3.6582e-05	True
HGLibA_52725	SLC16A3	8078.8	11059	8078.8	11059	0.45302	4.4422e+06	3.7863e+05	4.844	1	6.3622e-07	1.2724e-06	3.6661e-05	True
HGLibA_08247	CD163L1	2733.7	4355.2	2733.7	4355.2	0.67169	1.3147e+06	1.1217e+05	4.8416	1	6.441e-07	1.2882e-06	3.6994e-05	True
brunello_MS4A6A_2	MS4A6A	7804.5	4882.6	7804.5	4882.6	-0.67654	4.2688e+06	3.6423e+05	4.8415	6.444e-07	1	1.2888e-06	3.6994e-05	False
HGLibA_12349	DAXX	5945.9	8452.8	5945.9	8452.8	0.50747	3.1424e+06	2.6837e+05	4.8392	1	6.5169e-07	1.3034e-06	3.7343e-05	True
HGLibB_43508	SERPINB7	8340.2	11369	8340.2	11369	0.44688	4.5862e+06	3.9242e+05	4.8347	1	6.6689e-07	1.3338e-06	3.8143e-05	True
brunello_APOL6_3	APOL6	4432.5	6556.2	4432.5	6556.2	0.56461	2.2549e+06	1.9298e+05	4.8342	1	6.6841e-07	1.3368e-06	3.8159e-05	True
brunello_TRIM5_1	TRIM5	2975.4	4671.7	2975.4	4671.7	0.65067	1.4387e+06	1.2336e+05	4.8295	1	6.8425e-07	1.3685e-06	3.8991e-05	True
brunello_PROCR_2	PROCR	4315.1	6402	4315.1	6402	0.56901	2.1775e+06	1.8725e+05	4.8226	1	7.0841e-07	1.4168e-06	4.0293e-05	True
HGLibA_58753	TMEM60	7145.5	9914.4	7145.5	9914.4	0.47242	3.8333e+06	3.2988e+05	4.8208	1	7.1483e-07	1.4297e-06	4.0583e-05	True
HGLibA_55063	SPPL2A	6676.9	9341.3	6676.9	9341.3	0.48438	3.5495e+06	3.0569e+05	4.819	1	7.2126e-07	1.4425e-06	4.0873e-05	True
HGLibA_16796	EXOSC9	6946.3	4222.4	6946.3	4222.4	-0.71805	3.7098e+06	3.1957e+05	4.8185	7.2332e-07	1	1.4466e-06	4.0915e-05	False
brunello_FNDC7_4	FNDC7	4640.7	6811.8	4640.7	6811.8	0.55359	2.3568e+06	2.0318e+05	4.8165	1	7.3056e-07	1.4611e-06	4.1249e-05	True
brunello_ZNF616_2	ZNF616	2020.4	659.27	2020.4	659.27	-1.6143	9.264e+05	79888	4.8158	7.3291e-07	1	1.4658e-06	4.1306e-05	False
brunello_TNFSF18_4	TNFSF18	6642.4	9296.7	6642.4	9296.7	0.48495	3.5227e+06	3.0391e+05	4.8148	1	7.3685e-07	1.4737e-06	4.1452e-05	True
brunello_FNDC4_1	FNDC4	2935	4612.8	2935	4612.8	0.65214	1.4076e+06	1.2148e+05	4.8141	1	7.395e-07	1.479e-06	4.1525e-05	True
HGLibB_56336	ZNF620	4516.4	6650.5	4516.4	6650.5	0.55819	2.2772e+06	1.9708e+05	4.8072	1	7.6533e-07	1.5307e-06	4.2897e-05	True
brunello_AMOTL2_3	AMOTL2	5648	8066.4	5648	8066.4	0.51412	2.9244e+06	2.5332e+05	4.8051	1	7.7337e-07	1.5467e-06	4.3269e-05	True
brunello_LRIF1_2	LRIF1	3253.6	5027.7	3253.6	5027.7	0.62769	1.5736e+06	1.3638e+05	4.8039	1	7.7809e-07	1.5562e-06	4.3454e-05	True
HGLibB_56330	ZNF618	4150.4	6183.9	4150.4	6183.9	0.57517	2.0677e+06	1.7924e+05	4.8032	1	7.8058e-07	1.5612e-06	4.3515e-05	True
brunello_ZNF225_3	ZNF225	975.69	78.098	975.69	78.098	-3.6262	4.0284e+05	35294	4.8027	7.8276e-07	1	1.5655e-06	4.3558e-05	False
brunello_GPR31_1	GPR31	6668	9321	6668	9321	0.48317	3.5192e+06	3.0523e+05	4.802	1	7.8547e-07	1.5709e-06	4.3609e-05	True
HGLibB_30116	MS4A6A	5776.2	8223.6	5776.2	8223.6	0.50957	2.9949e+06	2.5979e+05	4.8017	1	7.8651e-07	1.573e-06	4.3609e-05	True
HGLibA_05274	C12orf60	1777.8	3040.7	1777.8	3040.7	0.77404	7.9758e+05	69200	4.8012	1	7.8859e-07	1.5772e-06	4.3646e-05	True
brunello_CORIN_4	CORIN	4939.6	7179.9	4939.6	7179.9	0.53948	2.5095e+06	2.1793e+05	4.799	1	7.9743e-07	1.5949e-06	4.4056e-05	True
brunello_BBS10_2	BBS10	1785.6	520.31	1785.6	520.31	-1.777	8.0053e+05	69545	4.7981	8.0081e-07	1	1.6016e-06	4.4163e-05	False
HGLibA_51387	SDC2	6541.8	9163.8	6541.8	9163.8	0.48621	3.4376e+06	2.9875e+05	4.7972	1	8.044e-07	1.6088e-06	4.4282e-05	True
brunello_OLFML3_3	OLFML3	3283.2	1503.1	3283.2	1503.1	-1.1266	1.5844e+06	1.3777e+05	4.7958	8.1031e-07	1	1.6206e-06	4.4528e-05	False
HGLibB_03719	ATP6V0D2	7086.3	9825.1	7086.3	9825.1	0.47138	3.7505e+06	3.2681e+05	4.7908	1	8.3056e-07	1.6611e-06	4.556e-05	True
HGLibA_51160	SCARB2	2752.5	1142.1	2752.5	1142.1	-1.2683	1.2967e+06	1.1303e+05	4.79	8.3403e-07	1	1.6681e-06	4.5669e-05	False
brunello_GGT5_1	GGT5	3933.3	5899.9	3933.3	5899.9	0.58482	1.9337e+06	1.6875e+05	4.7873	1	8.4528e-07	1.6906e-06	4.6202e-05	True
HGLibA_30863	IER3	5171.5	7462.9	5171.5	7462.9	0.52908	2.6254e+06	2.2945e+05	4.7837	1	8.603e-07	1.7206e-06	4.694e-05	True
HGLibA_50861	S100A8	5446.7	7804.7	5446.7	7804.7	0.51888	2.7801e+06	2.4321e+05	4.7815	1	8.7015e-07	1.7403e-06	4.7394e-05	True
brunello_XAF1_2	XAF1	1516.3	367.16	1516.3	367.16	-2.0431	6.6028e+05	57886	4.7763	8.9258e-07	1	1.7852e-06	4.853e-05	False
Brunello_IL3RA_2	IL3RA	3922.5	1964.6	3922.5	1964.6	-0.99716	1.9166e+06	1.6823e+05	4.7735	9.0546e-07	1	1.8109e-06	4.9144e-05	False
brunello_PSME2_2	PSME2	2993.2	4674.7	2993.2	4674.7	0.64303	1.4138e+06	1.2419e+05	4.7717	1	9.1349e-07	1.827e-06	4.9419e-05	True
HGLibB_34821	P2RY1	1837.9	3116.8	1837.9	3116.8	0.76167	8.1778e+05	71834	4.7716	1	9.1375e-07	1.8275e-06	4.9419e-05	True
HGLibB_40063	RADIL	3961	5927.3	3961	5927.3	0.58141	1.9333e+06	1.7008e+05	4.7679	1	9.3062e-07	1.8612e-06	5.0195e-05	True
HGLibA_51135	SCAMP5	6848.6	4174.7	6848.6	4174.7	-0.714	3.5749e+06	3.1453e+05	4.7678	9.3134e-07	1	1.8627e-06	5.0195e-05	False
brunello_IL6ST_3	IL6ST	1151.3	2134	1151.3	2134	0.88973	4.8285e+05	42496	4.767	1	9.3479e-07	1.8696e-06	5.0293e-05	True
brunello_CHST7_4	CHST7	5902.5	8360.5	5902.5	8360.5	0.5022	3.021e+06	2.6617e+05	4.7644	1	9.4698e-07	1.894e-06	5.086e-05	True
HGLibA_47962	PYCR1	1556.8	2718.2	1556.8	2718.2	0.80371	6.7448e+05	59622	4.7566	1	9.8436e-07	1.9687e-06	5.2775e-05	True
brunello_CLECL1_4	CLECL1	585.02	1255.7	585.02	1255.7	1.1006	2.2487e+05	19882	4.7562	1	9.8641e-07	1.9728e-06	5.278e-05	True
HGLibA_05979	C2	8029.5	10946	8029.5	10946	0.44696	4.2527e+06	3.7604e+05	4.7559	1	9.8787e-07	1.9757e-06	5.278e-05	True
brunello_FPR2_4	FPR2	5533.5	3169.6	5533.5	3169.6	-0.80372	2.7942e+06	2.4756e+05	4.7511	1.0113e-06	1	2.0226e-06	5.394e-05	False
HGLibA_21024	GPR33	2676.5	4248.7	2676.5	4248.7	0.66649	1.236e+06	1.0954e+05	4.7505	1	1.0146e-06	2.0292e-06	5.402e-05	True
HGLibA_64490	NonTargetingControlGuideForHuman_0107	8663.8	11702	8663.8	11702	0.43358	4.6138e+06	4.0956e+05	4.7466	1	1.0342e-06	2.0684e-06	5.4968e-05	True
brunello_PELI1_4	PELI1	4720.6	2561	4720.6	2561	-0.88201	2.3319e+06	2.0711e+05	4.7454	1.0407e-06	1	2.0813e-06	5.5217e-05	False
brunello_MTHFD2L_2	MTHFD2L	1481.8	2608.7	1481.8	2608.7	0.81556	6.3494e+05	56409	4.7447	1	1.0442e-06	2.0884e-06	5.531e-05	True
brunello_CH25H_3	CH25H	3051.4	4740.6	3051.4	4740.6	0.63545	1.4268e+06	1.269e+05	4.742	1	1.0578e-06	2.1157e-06	5.5937e-05	True
brunello_MARCH4_2	42798	4119.8	2120.8	4119.8	2120.8	-0.95763	1.998e+06	1.7776e+05	4.7413	1.062e-06	1	2.1239e-06	5.6059e-05	False
HGLibB_05592	C17orf97	6989.7	9679.1	6989.7	9679.1	0.46959	3.6165e+06	3.2181e+05	4.7409	1	1.064e-06	2.1281e-06	5.6072e-05	True
HGLibA_47387	PSMB11	4064.6	2081.3	4064.6	2081.3	-0.9653	1.9667e+06	1.7509e+05	4.7398	1.0695e-06	1	2.139e-06	5.6264e-05	False
HGLibB_44944	SLC35E4	6238.9	3720.3	6238.9	3720.3	-0.74572	3.1717e+06	2.8326e+05	4.7322	1.1104e-06	1	2.2209e-06	5.8317e-05	False
HGLibA_36927	MCOLN2	5363.8	7676.9	5363.8	7676.9	0.51718	2.6752e+06	2.3905e+05	4.7309	1	1.1176e-06	2.2353e-06	5.8596e-05	True
HGLibA_02483	APOBEC3C	5736.7	3335.9	5736.7	3335.9	-0.78198	2.882e+06	2.5779e+05	4.7286	1.1306e-06	1	2.2611e-06	5.9173e-05	False
HGLibA_12679	DDX24	5237.6	7517.7	5237.6	7517.7	0.52131	2.5995e+06	2.3274e+05	4.7263	1	1.1434e-06	2.2867e-06	5.9742e-05	True
HGLibA_15651	EGR2	4559.8	2451.5	4559.8	2451.5	-0.89506	2.2225e+06	1.9921e+05	4.7237	1.1578e-06	1	2.3156e-06	6.0392e-05	False
brunello_CHAC1_2	CHAC1	4082.3	2102.6	4082.3	2102.6	-0.95691	1.9597e+06	1.7594e+05	4.7198	1.1804e-06	1	2.3608e-06	6.1468e-05	False
HGLibB_11318	CSF2RA	2527.5	4037.8	2527.5	4037.8	0.67562	1.1404e+06	1.0272e+05	4.7122	1	1.2251e-06	2.4503e-06	6.3691e-05	True
brunello_ERAP2_2	ERAP2	3307.9	1551.8	3307.9	1551.8	-1.0915	1.5419e+06	1.3894e+05	4.7112	1.2313e-06	1	2.4625e-06	6.3901e-05	False
brunello_ZNF701_3	ZNF701	5093.5	2856.2	5093.5	2856.2	-0.83437	2.5029e+06	2.2557e+05	4.7108	1.2336e-06	1	2.4672e-06	6.3916e-05	False
HGLibA_36670	MARVELD2	7622	4817.7	7622	4817.7	-0.66171	3.9321e+06	3.5468e+05	4.7088	1.2461e-06	1	2.4922e-06	6.4455e-05	False
brunello_GPNMB_1	GPNMB	9964.1	6706.3	9964.1	6706.3	-0.57115	5.3067e+06	4.7919e+05	4.7062	1.2618e-06	1	2.5237e-06	6.5131e-05	False
brunello_ADAR_1	ADAR	2343	897.62	2343	897.62	-1.3832	1.0446e+06	94339	4.706	1.2634e-06	1	2.5268e-06	6.5131e-05	False
brunello_MLKL_3	MLKL	2640	1095.4	2640	1095.4	-1.2683	1.1929e+06	1.0786e+05	4.7031	1.2814e-06	1	2.5628e-06	6.5948e-05	False
brunello_FAM20A_3	FAM20A	2773.2	1185.7	2773.2	1185.7	-1.2251	1.2601e+06	1.1399e+05	4.702	1.2879e-06	1	2.5758e-06	6.6171e-05	False
brunello_PKP2_1	PKP2	2968.5	1320.6	2968.5	1320.6	-1.168	1.3579e+06	1.2304e+05	4.6981	1.313e-06	1	2.626e-06	6.7321e-05	False
HGLibA_39663	NCS1	4233.3	2222.2	4233.3	2222.2	-0.92944	2.0221e+06	1.8326e+05	4.6976	1.3162e-06	1	2.6324e-06	6.7321e-05	False
HGLibA_52794	SLC1A1	4544	2451.5	4544	2451.5	-0.89005	2.1894e+06	1.9844e+05	4.6975	1.3168e-06	1	2.6336e-06	6.7321e-05	False
brunello_S100A8_2	S100A8	1809.3	3057	1809.3	3057	0.75633	7.7832e+05	70581	4.6963	1	1.3248e-06	2.6497e-06	6.762e-05	True
HGLibA_19194	FUT4	2351.9	3796.4	2351.9	3796.4	0.69055	1.0432e+06	94741	4.6928	1	1.3473e-06	2.6946e-06	6.8651e-05	True
brunello_ASCL2_1	ASCL2	5326.3	3041.8	5326.3	3041.8	-0.80804	2.6097e+06	2.3718e+05	4.691	1.3591e-06	1	2.7183e-06	6.9141e-05	False
HGLibA_10699	COPB2	1725.5	512.2	1725.5	512.2	-1.7502	7.36e+05	66920	4.6901	1.3656e-06	1	2.7313e-06	6.9278e-05	False
brunello_ECEL1_1	ECEL1	598.83	1268.8	598.83	1268.8	1.082	2.2445e+05	20409	4.69	1	1.3663e-06	2.7326e-06	6.9278e-05	True
brunello_KRTAP16-1_2	KRTAP16-1	4774.9	2627.9	4774.9	2627.9	-0.86128	2.3046e+06	2.0979e+05	4.6873	1.384e-06	1	2.7679e-06	7.0057e-05	False
HGLibB_42378	RTP4	8324.5	11256	8324.5	11256	0.43525	4.2977e+06	3.9159e+05	4.6851	1	1.399e-06	2.7981e-06	7.0694e-05	True
HGLibA_33701	KRT1	1608.1	2773	1608.1	2773	0.78574	6.7852e+05	61831	4.6848	1	1.4011e-06	2.8023e-06	7.0694e-05	True
brunello_ZEB2_1	ZEB2	493.27	1093.4	493.27	1093.4	1.1467	1.8006e+05	16419	4.6833	1	1.4114e-06	2.8227e-06	7.1094e-05	True
HGLibA_13929	DPYSL3	4381.2	2340.9	4381.2	2340.9	-0.90398	2.0815e+06	1.9047e+05	4.675	1.4696e-06	1	2.9392e-06	7.3906e-05	False
HGLibA_62591	WIPF1	4227.3	6224.5	4227.3	6224.5	0.5581	1.9943e+06	1.8298e+05	4.6689	1	1.514e-06	3.0279e-06	7.6013e-05	True
brunello_CENPP_3	CENPP	1589.3	436.13	1589.3	436.13	-1.8632	6.6492e+05	61023	4.6683	1.5188e-06	1	3.0376e-06	7.6132e-05	False
HGLibA_59106	TNFSF15	4258.9	6263	4258.9	6263	0.55627	2.0083e+06	1.8451e+05	4.6657	1	1.5379e-06	3.0758e-06	7.6905e-05	True
HGLibB_16764	FAM8A1	5438.8	7737.8	5438.8	7737.8	0.50855	2.6426e+06	2.4281e+05	4.6655	1	1.5392e-06	3.0784e-06	7.6905e-05	True
HGLibA_64577	NonTargetingControlGuideForHuman_0194	14214	18156	14214	18156	0.35312	7.7702e+06	7.1412e+05	4.6649	1	1.5437e-06	3.0874e-06	7.7004e-05	True
brunello_TRIM22_3	TRIM22	5343.1	3068.1	5343.1	3068.1	-0.80012	2.5878e+06	2.3802e+05	4.6631	1.5575e-06	1	3.115e-06	7.7472e-05	False
HGLibA_19068	FSCN1	737.93	1486.9	737.93	1486.9	1.0098	2.8048e+05	25799	4.663	1	1.5581e-06	3.1162e-06	7.7472e-05	True
brunello_BBS10_4	BBS10	4889.3	7053.2	4889.3	7053.2	0.52855	2.3411e+06	2.1544e+05	4.6619	1	1.5667e-06	3.1333e-06	7.7773e-05	True
HGLibA_31386	IL23A	2203	3585.4	2203	3585.4	0.70245	9.5559e+05	88032	4.6594	1	1.5856e-06	3.1712e-06	7.8586e-05	True
HGLibB_20692	GZMB	2201	3581.3	2201	3581.3	0.70211	9.5271e+05	87943	4.6547	1	1.6221e-06	3.2441e-06	8.0193e-05	True
HGLibA_05977	C2	6919.6	9545.2	6919.6	9545.2	0.46402	3.4468e+06	3.1819e+05	4.6546	1	1.6232e-06	3.2464e-06	8.0193e-05	True
HGLibA_12706	DDX3Y	3144.1	4828.9	3144.1	4828.9	0.61888	1.4192e+06	1.3124e+05	4.6506	1	1.6547e-06	3.3094e-06	8.1617e-05	True
HGLibA_47989	PYHIN1	4635.8	6730.6	4635.8	6730.6	0.53783	2.1942e+06	2.0294e+05	4.6502	1	1.6582e-06	3.3163e-06	8.1658e-05	True
brunello_NPC2_3	NPC2	2935	1314.5	2935	1314.5	-1.1582	1.313e+06	1.2148e+05	4.6494	1.6647e-06	1	3.3294e-06	8.1849e-05	False
HGLibA_64685	ZNF618	2361.8	928.05	2361.8	928.05	-1.3467	1.0278e+06	95187	4.6471	1.6833e-06	1	3.3665e-06	8.263e-05	False
HGLibA_53122	SLC28A2	1753.1	540.6	1753.1	540.6	-1.6954	7.3506e+05	68123	4.6455	1.6965e-06	1	3.393e-06	8.3148e-05	False
brunello_GPR68_1	GPR68	3916.6	5819.8	3916.6	5819.8	0.57126	1.8112e+06	1.6795e+05	4.6442	1	1.7071e-06	3.4143e-06	8.3535e-05	True
brunello_RAB33A_4	RAB33A	2727.8	4281.2	2727.8	4281.2	0.65009	1.2065e+06	1.119e+05	4.6438	1	1.7102e-06	3.4204e-06	8.3552e-05	True
HGLibA_31483	IL8	3705.5	5550	3705.5	5550	0.58271	1.7012e+06	1.5782e+05	4.6432	1	1.7152e-06	3.4303e-06	8.3652e-05	True
brunello_FAM129A_1	FAM129A	3617.7	5437.4	3617.7	5437.4	0.58774	1.6558e+06	1.5362e+05	4.6429	1	1.7177e-06	3.4353e-06	8.3652e-05	True
brunello_INSIG1_3	INSIG1	7006.4	9643.6	7006.4	9643.6	0.46083	3.4773e+06	3.2268e+05	4.6425	1	1.7213e-06	3.4426e-06	8.3698e-05	True
brunello_STX1A_4	STX1A	7075.5	4426.2	7075.5	4426.2	-0.67663	3.5093e+06	3.2625e+05	4.6382	1.7573e-06	1	3.5146e-06	8.5307e-05	False
HGLibB_41263	RIPK1	4035.9	5968.9	4035.9	5968.9	0.56444	1.8682e+06	1.737e+05	4.6379	1	1.7599e-06	3.5199e-06	8.5307e-05	True
brunello_ZC3HAV1L_3	ZC3HAV1L	5088.6	7288.5	5088.6	7288.5	0.51826	2.4197e+06	2.2533e+05	4.6344	1	1.79e-06	3.5799e-06	8.6513e-05	True
HGLibA_17792	FAM90A1	4932.7	2771	4932.7	2771	-0.83177	2.3366e+06	2.1759e+05	4.6343	1.7904e-06	1	3.5809e-06	8.6513e-05	False
HGLibA_61326	UNC93B1	1535.1	412.8	1535.1	412.8	-1.8922	6.2973e+05	58690	4.6325	1.8066e-06	1	3.6132e-06	8.7158e-05	False
brunello_HERC5_4	HERC5	4021.2	5947.6	4021.2	5947.6	0.56459	1.8556e+06	1.7299e+05	4.6318	1	1.8122e-06	3.6245e-06	8.7293e-05	True
brunello_PGBD1_1	PGBD1	4540.1	6601.8	4540.1	6601.8	0.54005	2.1254e+06	1.9824e+05	4.6306	1	1.8232e-06	3.6464e-06	8.7684e-05	True
HGLibA_51059	SAT1	3091.8	4752.8	3091.8	4752.8	0.62016	1.3794e+06	1.2879e+05	4.6283	1	1.8431e-06	3.6862e-06	8.8504e-05	True
brunello_RADIL_3	RADIL	5485.2	7775.3	5485.2	7775.3	0.50328	2.6223e+06	2.4514e+05	4.6255	1	1.8686e-06	3.7373e-06	8.9535e-05	True
HGLibB_35742	PDE4B	5180.3	2962.7	5180.3	2962.7	-0.80595	2.4591e+06	2.2989e+05	4.6253	1.8704e-06	1	3.7408e-06	8.9535e-05	False
brunello_STRIP2_4	STRIP2	3951.1	5855.3	3951.1	5855.3	0.56737	1.813e+06	1.6961e+05	4.6237	1	1.8847e-06	3.7693e-06	9.0078e-05	True
brunello_DMD_2	DMD	4378.3	6394.9	4378.3	6394.9	0.54645	2.0334e+06	1.9033e+05	4.6225	1	1.8961e-06	3.7922e-06	9.0483e-05	True
brunello_COL8A1_1	COL8A1	5953.8	8348.4	5953.8	8348.4	0.48762	2.867e+06	2.6877e+05	4.6189	1	1.9289e-06	3.8578e-06	9.1838e-05	True
HGLibA_31885	IRF7	3225	4922.2	3225	4922.2	0.60984	1.4402e+06	1.3504e+05	4.6186	1	1.932e-06	3.8641e-06	9.1838e-05	True
brunello_CETP_3	CETP	4537.1	6592.7	4537.1	6592.7	0.53899	2.1127e+06	1.981e+05	4.6184	1	1.9334e-06	3.8668e-06	9.1838e-05	True
brunello_RND3_1	RND3	5349	7602.9	5349	7602.9	0.50719	2.5399e+06	2.3831e+05	4.6169	1	1.9477e-06	3.8954e-06	9.2374e-05	True
HGLibA_57214	TEAD1	115.43	377.3	115.43	377.3	1.7001	34290	3220.6	4.6146	1	2.0116e-06	4.0232e-06	9.4565e-05	True
brunello_CLIC4_1	CLIC4	4712.7	6810.7	4712.7	6810.7	0.53116	2.2009e+06	2.0673e+05	4.6144	1	1.9712e-06	3.9424e-06	9.3346e-05	True
HGLibA_51483	SEC14L3	2296.7	3698	2296.7	3698	0.68696	9.8184e+05	92246	4.6138	1	1.9766e-06	3.9533e-06	9.346e-05	True
brunello_AP1S3_1	AP1S3	5648.9	7971.1	5648.9	7971.1	0.49672	2.6961e+06	2.5337e+05	4.6133	1	1.982e-06	3.964e-06	9.357e-05	True
brunello_C5orf34_1	C5orf34	4011.3	5926.3	4011.3	5926.3	0.56295	1.8337e+06	1.7251e+05	4.6107	1	2.0066e-06	4.0133e-06	9.4565e-05	True
HGLibA_04930	BTC	7846	10637	7846	10637	0.43895	3.8936e+06	3.664e+05	4.6101	1	2.0123e-06	4.0246e-06	9.4565e-05	True
HGLibA_62938	YBX3	3241.8	4940.5	3241.8	4940.5	0.6077	1.4427e+06	1.3582e+05	4.6092	1	2.0214e-06	4.0429e-06	9.4851e-05	True
brunello_STAT2_1	STAT2	273.27	696.8	273.27	696.8	1.3472	89686	8465.2	4.6032	1	2.0835e-06	4.167e-06	9.7613e-05	True
brunello_LAIR2_4	LAIR2	2852.1	4430.3	2852.1	4430.3	0.6352	1.2453e+06	1.1764e+05	4.6014	1	2.0984e-06	4.1968e-06	9.8163e-05	True
brunello_CRLF2_1	CRLF2	3205.3	1520.4	3205.3	1520.4	-1.0755	1.4195e+06	1.3411e+05	4.601	2.1028e-06	1	4.2055e-06	9.8201e-05	False
HGLibB_54719	ZBED1	6007.1	8404.1	6007.1	8404.1	0.48437	2.873e+06	2.7147e+05	4.6007	1	2.1056e-06	4.2112e-06	9.8201e-05	True
HGLibB_43118	SDS	3149	1481.8	3149	1481.8	-1.087	1.3898e+06	1.3147e+05	4.5981	2.1318e-06	1	4.2635e-06	9.9272e-05	False
HGLibB_21340	HIST1H1E	5289.8	7519.7	5289.8	7519.7	0.50737	2.4862e+06	2.3536e+05	4.5964	1	2.1493e-06	4.2986e-06	9.9937e-05	True
HGLibA_18962	FPR1	5732.8	3401.8	5732.8	3401.8	-0.75276	2.7167e+06	2.5759e+05	4.5927	2.1875e-06	1	4.375e-06	0.00010148	False
HGLibA_10615	COL8A1	3188.5	4865.4	3188.5	4865.4	0.60952	1.406e+06	1.3332e+05	4.5926	1	2.189e-06	4.378e-06	0.00010148	True
HGLibA_45096	PKDCC	5967.6	8351.4	5967.6	8351.4	0.4848	2.8413e+06	2.6947e+05	4.5922	1	2.1935e-06	4.387e-06	0.00010153	True
brunello_LY6E_3	LY6E	2671.6	4188.9	2671.6	4188.9	0.64869	1.1511e+06	1.0931e+05	4.5893	1	2.2232e-06	4.4464e-06	0.00010275	True
FHCRC_O_E_P_50	ANO7P1	5600.6	7897	5600.6	7897	0.49565	2.6368e+06	2.5093e+05	4.5843	1	2.2779e-06	4.5558e-06	0.00010512	True
HGLibA_01821	AMOTL2	3229.9	4915.1	3229.9	4915.1	0.60556	1.4199e+06	1.3527e+05	4.5819	1	2.304e-06	4.608e-06	0.00010617	True
HGLibA_44968	PIM3	3482.5	5239.7	3482.5	5239.7	0.58921	1.5438e+06	1.472e+05	4.58	1	2.3251e-06	4.6501e-06	0.00010698	True
brunello_KPTN_4	KPTN	3543.7	1769.9	3543.7	1769.9	-1.0012	1.5732e+06	1.501e+05	4.5783	2.3434e-06	1	4.6869e-06	0.00010767	False
HGLibA_64555	NonTargetingControlGuideForHuman_0172	9076.2	12083	9076.2	12083	0.41276	4.52e+06	4.3151e+05	4.5771	1	2.3574e-06	4.7148e-06	0.00010815	True
HGLibA_52899	SLC23A3	7950.6	5159.5	7950.6	5159.5	-0.62372	3.8949e+06	3.7189e+05	4.5767	2.3615e-06	1	4.7231e-06	0.00010817	False
brunello_PDE7B_2	PDE7B	1648.5	2802.4	1648.5	2802.4	0.76514	6.6572e+05	63579	4.5762	1	2.3677e-06	4.7353e-06	0.00010829	True
brunello_IFI27L2_4	IFI27L2	2565	4042.8	2565	4042.8	0.6562	1.092e+06	1.0443e+05	4.5731	1	2.4025e-06	4.805e-06	0.00010972	True
HGLibA_04975	BTN3A3	4852.8	2739.5	4852.8	2739.5	-0.82467	2.233e+06	2.1364e+05	4.5722	2.4136e-06	1	4.8272e-06	0.00011007	False
HGLibA_30913	IFIT1B	5884.7	3533.7	5884.7	3533.7	-0.73564	2.7637e+06	2.6527e+05	4.5648	2.5004e-06	1	5.0009e-06	0.00011376	False
brunello_MAFF_4	MAFF	5695.3	8003.5	5695.3	8003.5	0.49079	2.6639e+06	2.557e+05	4.5646	1	2.5019e-06	5.0038e-06	0.00011376	True
HGLibB_55394	ZNF132	4181	6121.1	4181	6121.1	0.54983	1.882e+06	1.8073e+05	4.5636	1	2.5139e-06	5.0277e-06	0.00011413	True
HGLibA_56500	TAF1A	6813.1	9364.7	6813.1	9364.7	0.45886	3.2553e+06	3.127e+05	4.563	1	2.5215e-06	5.043e-06	0.00011425	True
HGLibB_53433	VAMP5	684.66	15.214	684.66	15.214	-5.4022	2.2408e+05	23718	4.5628	2.5237e-06	1	5.0475e-06	0.00011425	False
HGLibA_49740	RND3	4514.4	2492	4514.4	2492	-0.85696	2.045e+06	1.9699e+05	4.5567	2.5985e-06	1	5.1971e-06	0.00011746	False
HGLibA_33523	KLK10	4719.6	6792.5	4719.6	6792.5	0.52518	2.1484e+06	2.0707e+05	4.5553	1	2.6154e-06	5.2309e-06	0.00011805	True
brunello_KPNB1_4	KPNB1	387.71	897.62	387.71	897.62	1.209	1.3e+05	12532	4.5549	1	2.6213e-06	5.2426e-06	0.00011814	True
HGLibA_55057	SPP1	7994.9	5210.2	7994.9	5210.2	-0.61764	3.8773e+06	3.7422e+05	4.5521	2.6555e-06	1	5.311e-06	0.00011951	False
HGLibA_46276	PPM1K	4541.1	2514.3	4541.1	2514.3	-0.85259	2.0538e+06	1.9829e+05	4.5514	2.6651e-06	1	5.3301e-06	0.00011976	False
moffat_CHI3L2_3	CHI3L2	3807.1	5642.3	3807.1	5642.3	0.56748	1.6841e+06	1.6268e+05	4.5501	1	2.6806e-06	5.3611e-06	0.00012029	True
HGLibA_41652	OLFML3	2129	3451.5	2129	3451.5	0.69682	8.7459e+05	84720	4.5438	1	2.7619e-06	5.5238e-06	0.00012375	True
brunello_STX17_1	STX17	1210.5	2173.6	1210.5	2173.6	0.84394	4.6375e+05	44956	4.5422	1	2.7837e-06	5.5674e-06	0.00012455	True
brunello_S100A2_2	S100A2	5687.4	3392.7	5687.4	3392.7	-0.74517	2.6329e+06	2.5531e+05	4.5415	2.7926e-06	1	5.5852e-06	0.00012463	False
brunello_ZNF107_1	ZNF107	5617.4	7896	5617.4	7896	0.49115	2.5961e+06	2.5178e+05	4.5411	1	2.7976e-06	5.5952e-06	0.00012463	True
brunello_CX3CL1_1	CX3CL1	7188	9804.8	7188	9804.8	0.44786	3.424e+06	3.3208e+05	4.5411	1	2.7977e-06	5.5953e-06	0.00012463	True
HGLibB_57038	NonTargetingControlGuideForHuman_0010	9669.1	12759	9669.1	12759	0.40007	4.7749e+06	4.6329e+05	4.5401	1	2.8108e-06	5.6217e-06	0.00012504	True
brunello_ALDH1L2_4	ALDH1L2	1278.6	2270.9	1278.6	2270.9	0.82827	4.9239e+05	47802	4.5389	1	2.8279e-06	5.6557e-06	0.00012562	True
HGLibB_51415	TRIM38	6378	3933.3	6378	3933.3	-0.69723	2.9883e+06	2.9036e+05	4.5369	2.8549e-06	1	5.7097e-06	0.00012663	False
HGLibA_30932	IFITM2	3435.1	5161.6	3435.1	5161.6	0.5873	1.4903e+06	1.4495e+05	4.5346	1	2.8861e-06	5.7722e-06	0.00012772	True
brunello_SLC23A3_2	SLC23A3	1658.4	511.19	1658.4	511.19	-1.6959	6.5803e+05	64007	4.5344	2.8877e-06	1	5.7755e-06	0.00012772	False
brunello_METTL18_1	METTL18	2070.8	3369.4	2070.8	3369.4	0.70205	8.432e+05	82124	4.5315	1	2.9281e-06	5.8562e-06	0.00012932	True
brunello_MS4A12_1	MS4A12	4701.9	6759	4701.9	6759	0.52349	2.1159e+06	2.0619e+05	4.5304	1	2.9442e-06	5.8885e-06	0.00012961	True
brunello_DYNLT1_2	DYNLT1	3140.2	4780.2	3140.2	4780.2	0.60607	1.3449e+06	1.3105e+05	4.5303	1	2.9448e-06	5.8895e-06	0.00012961	True
brunello_IFIT1B_1	IFIT1B	1298.3	2297.3	1298.3	2297.3	0.82284	4.9901e+05	48631	4.5301	1	2.9472e-06	5.8944e-06	0.00012961	True
HGLibA_16167	ENPP1	6182.7	3784.2	6182.7	3784.2	-0.70809	2.8763e+06	2.804e+05	4.5295	2.9567e-06	1	5.9134e-06	0.00012984	False
brunello_MYO5C_4	MYO5C	2247.3	888.49	2247.3	888.49	-1.3378	9.2324e+05	90026	4.5289	2.9649e-06	1	5.9299e-06	0.00013002	False
HGLibB_36045	PEX12	1073.4	1970.7	1073.4	1970.7	0.87597	4.0261e+05	39282	4.5276	1	2.9832e-06	5.9664e-06	0.00013063	True
HGLibA_01988	ANKRD1	1197.7	2151.2	1197.7	2151.2	0.84441	4.5466e+05	44421	4.5244	1	3.0284e-06	6.0568e-06	0.00013243	True
HGLibB_23558	IRF5	2582.8	4049.9	2582.8	4049.9	0.64878	1.0763e+06	1.0524e+05	4.5226	1	3.0542e-06	6.1084e-06	0.00013336	True
brunello_ACVR2A_2	ACVR2A	867.17	1662.4	867.17	1662.4	0.93806	3.1617e+05	30920	4.5223	1	3.0588e-06	6.1176e-06	0.00013337	True
HGLibA_38586	MT1X	5428.9	7654.6	5428.9	7654.6	0.49558	2.4768e+06	2.4232e+05	4.5214	1	3.0722e-06	6.1443e-06	0.00013377	True
HGLibA_59119	TNIK	3364.1	5064.2	3364.1	5064.2	0.58996	1.4451e+06	1.4159e+05	4.5181	1	3.1203e-06	6.2407e-06	0.00013567	True
HGLibA_36112	MAB21L2	7916	10663	7916	10663	0.42971	3.7727e+06	3.7008e+05	4.5154	1	3.1603e-06	6.3206e-06	0.00013705	True
brunello_PLSCR2_4	PLSCR2	1670.2	523.36	1670.2	523.36	-1.6723	6.5764e+05	64520	4.5151	3.1648e-06	1	6.3295e-06	0.00013705	False
brunello_SSB_3	SSB	1386.1	2419	1386.1	2419	0.80295	5.3346e+05	52337	4.515	1	3.1654e-06	6.3308e-06	0.00013705	True
brunello_CXCL2_2	CXCL2	7514.5	10180	7514.5	10180	0.43795	3.5528e+06	3.4907e+05	4.5117	1	3.2149e-06	6.4299e-06	0.00013875	True
HGLibA_57927	TLR1	3057.3	1448.4	3057.3	1448.4	-1.0773	1.2943e+06	1.2718e+05	4.5116	3.2165e-06	1	6.433e-06	0.00013875	False
HGLibA_16739	EXOC3L1	4264.8	6204.2	4264.8	6204.2	0.54066	1.8806e+06	1.848e+05	4.5114	1	3.2194e-06	6.4389e-06	0.00013875	True
brunello_CPT1B_4	CPT1B	1988.9	3252.7	1988.9	3252.7	0.70942	7.9867e+05	78488	4.5112	1	3.2226e-06	6.4453e-06	0.00013875	True
brunello_SPPL2A_1	SPPL2A	761.61	1499.1	761.61	1499.1	0.97601	2.7193e+05	26729	4.5107	1	3.23e-06	6.4601e-06	0.00013888	True
HGLibA_08384	CD40	4757.1	2695.9	4757.1	2695.9	-0.81909	2.1243e+06	2.0891e+05	4.5096	3.2472e-06	1	6.4944e-06	0.00013942	False
HGLibB_06567	C7orf63	2103.3	3406.9	2103.3	3406.9	0.69553	8.4967e+05	83575	4.5092	1	3.2534e-06	6.5068e-06	0.00013949	True
HGLibA_52908	SLC24A3	2828.4	4367.4	2828.4	4367.4	0.6266	1.1842e+06	1.1654e+05	4.5081	1	3.2702e-06	6.5404e-06	0.00013994	True
FHCRC_O_E_P_79	USP41	5401.3	7614	5401.3	7614	0.49527	2.4481e+06	2.4093e+05	4.508	1	3.2728e-06	6.5457e-06	0.00013994	True
HGLibB_46066	SOCS1	1285.5	2274	1285.5	2274	0.82243	4.8857e+05	48092	4.5076	1	3.279e-06	6.5579e-06	0.00014001	True
HGLibA_05921	C1QC	5119.2	2972.8	5119.2	2972.8	-0.78389	2.3035e+06	2.2685e+05	4.5065	3.2951e-06	1	6.5902e-06	0.0001405	False
brunello_ACOT13_2	ACOT13	3728.1	1932.2	3728.1	1932.2	-0.94788	1.6128e+06	1.589e+05	4.5054	3.3116e-06	1	6.6233e-06	0.00014101	False
brunello_SEC14L3_4	SEC14L3	2047.1	3329.8	2047.1	3329.8	0.7016	8.227e+05	81071	4.5051	1	3.3173e-06	6.6345e-06	0.00014105	True
brunello_FMNL2_1	FMNL2	3262.5	1596.4	3262.5	1596.4	-1.0307	1.3879e+06	1.368e+05	4.5045	3.3261e-06	1	6.6522e-06	0.00014124	False
HGLibB_27027	LPAR6	1377.2	2403.8	1377.2	2403.8	0.80311	5.2693e+05	51961	4.5035	1	3.3414e-06	6.6828e-06	0.00014169	True
FHCRC_O_E_P_47	KIR2DL5A	6846.6	9370.7	6846.6	9370.7	0.45272	3.1856e+06	3.1442e+05	4.5015	1	3.3744e-06	6.7489e-06	0.00014289	True
brunello_ARID5A_4	ARID5A	2767.3	1249.6	2767.3	1249.6	-1.1464	1.1517e+06	1.1371e+05	4.5006	3.3875e-06	1	6.7749e-06	0.00014325	False
HGLibA_64507	NonTargetingControlGuideForHuman_0124	10917	7638.4	10917	7638.4	-0.51519	5.375e+06	5.3095e+05	4.4996	3.4041e-06	1	6.8082e-06	0.00014376	False
HGLibB_12221	CYTH1	5945.9	8276.4	5945.9	8276.4	0.47703	2.7155e+06	2.6837e+05	4.4986	1	3.4206e-06	6.8412e-06	0.00014426	True
brunello_CYP2J2_1	CYP2J2	2652.8	4134.1	2652.8	4134.1	0.63986	1.0971e+06	1.0845e+05	4.4981	1	3.4279e-06	6.8557e-06	0.00014436	True
HGLibA_56686	TAS2R4	1827.1	625.8	1827.1	625.8	-1.5443	7.2154e+05	71359	4.497	3.4462e-06	1	6.8924e-06	0.00014494	False
brunello_SHOX2_3	SHOX2	2631.1	1157.3	2631.1	1157.3	-1.1842	1.0861e+06	1.0745e+05	4.4961	3.4599e-06	1	6.9197e-06	0.00014531	False
brunello_RNASE4_1	RNASE4	3650.2	5421.2	3650.2	5421.2	0.57051	1.5682e+06	1.5518e+05	4.4958	1	3.4657e-06	6.9315e-06	0.00014536	True
HGLibA_35392	LPL	4442.4	6419.2	4442.4	6419.2	0.53096	1.9539e+06	1.9346e+05	4.4944	1	3.4877e-06	6.9755e-06	0.00014609	True
HGLibA_32508	KCNH4	4155.3	2251.7	4155.3	2251.7	-0.88368	1.812e+06	1.7948e+05	4.4935	3.5037e-06	1	7.0074e-06	0.00014656	False
HGLibA_61919	VGF	3278.3	4944.5	3278.3	4944.5	0.59274	1.3882e+06	1.3754e+05	4.4928	1	3.5146e-06	7.0291e-06	0.00014681	True
HGLibB_55542	ZNF221	5485.2	3263.9	5485.2	3263.9	-0.74877	2.4671e+06	2.4514e+05	4.4865	3.6208e-06	1	7.2417e-06	0.00015095	False
HGLibB_28184	MAP6	3521	5252.8	3521	5252.8	0.57699	1.4997e+06	1.4902e+05	4.4863	1	3.6233e-06	7.2466e-06	0.00015095	True
brunello_ZSWIM4_2	ZSWIM4	2163.5	3478.9	2163.5	3478.9	0.68502	8.6516e+05	86264	4.4787	1	3.7554e-06	7.5107e-06	0.00015623	True
HGLibA_51054	SASS6	5012.6	2904.8	5012.6	2904.8	-0.7869	2.2214e+06	2.2155e+05	4.478	3.7664e-06	1	7.5328e-06	0.00015648	False
HGLibA_55906	STX11	2137.8	831.69	2137.8	831.69	-1.361	8.5301e+05	85117	4.477	3.7854e-06	1	7.5707e-06	0.00015706	False
brunello_GNRH1_4	GNRH1	8241.6	5456.7	8241.6	5456.7	-0.5948	3.8778e+06	3.8721e+05	4.4754	3.8136e-06	1	7.6271e-06	0.00015802	False
brunello_GLI3_3	GLI3	5549.3	7778.4	5549.3	7778.4	0.48708	2.4843e+06	2.4836e+05	4.4728	1	3.8596e-06	7.7191e-06	0.00015971	True
brunello_LOC100506388_3	LOC100506388	3179.6	1549.8	3179.6	1549.8	-1.0363	1.3282e+06	1.329e+05	4.4707	3.898e-06	1	7.7959e-06	0.00016108	False
brunello_FASLG_1	FASLG	1807.3	2994.1	1807.3	2994.1	0.72793	7.0418e+05	70494	4.4697	1	3.9161e-06	7.8321e-06	0.00016161	True
HGLibA_53795	SLIT2	6522	4083.4	6522	4083.4	-0.67542	2.9735e+06	2.9774e+05	4.4692	3.9256e-06	1	7.8512e-06	0.00016179	False
brunello_CMTR1_4	CMTR1	1284.5	2263.8	1284.5	2263.8	0.81709	4.7956e+05	48051	4.4677	1	3.9528e-06	7.9055e-06	0.00016269	True
brunello_NKX3-1_3	NKX3-1	4594.3	6596.7	4594.3	6596.7	0.5218	2.0048e+06	2.009e+05	4.4674	1	3.9582e-06	7.9164e-06	0.0001627	True
moffat_WDR64_6	WDR64	4187.9	6088.6	4187.9	6088.6	0.53978	1.8064e+06	1.8106e+05	4.4669	1	3.9681e-06	7.9362e-06	0.00016289	True
HGLibB_19724	GPBAR1	4590.4	2589.4	4590.4	2589.4	-0.82575	2.002e+06	2.0071e+05	4.4664	3.9772e-06	1	7.9544e-06	0.00016304	False
HGLibA_53154	SLC2A14	2604.5	1149.2	2604.5	1149.2	-1.1797	1.059e+06	1.0623e+05	4.4651	4.0022e-06	1	8.0045e-06	0.00016385	False
HGLibA_32893	KIAA0226	1313.1	2303.4	1313.1	2303.4	0.81032	4.9034e+05	49253	4.4622	1	4.0568e-06	8.1136e-06	0.00016587	True
brunello_ELAVL4_4	ELAVL4	7130.7	4571.3	7130.7	4571.3	-0.64134	3.2754e+06	3.2911e+05	4.4615	4.07e-06	1	8.1399e-06	0.00016618	False
HGLibB_57074	NonTargetingControlGuideForHuman_0046	4331.9	6266.1	4331.9	6266.1	0.53246	1.8705e+06	1.8807e+05	4.4601	1	4.0968e-06	8.1936e-06	0.00016706	True
HGLibA_63751	ZNF132	4274.7	6194.1	4274.7	6194.1	0.53496	1.842e+06	1.8528e+05	4.4591	1	4.115e-06	8.2301e-06	0.00016758	True
HGLibA_09916	CLDND1	3302	1643.1	3302	1643.1	-1.0065	1.3759e+06	1.3866e+05	4.4549	4.1965e-06	1	8.3929e-06	0.00017067	False
HGLibA_60962	UBE2Z	3583.1	5318.8	3583.1	5318.8	0.56974	1.5062e+06	1.5198e+05	4.4521	1	4.2508e-06	8.5016e-06	0.00017265	True
HGLibA_09852	CLDN11	5303.7	7466	5303.7	7466	0.49326	2.3378e+06	2.3605e+05	4.4506	1	4.2815e-06	8.563e-06	0.00017367	True
HGLibA_62919	YAP1	4688.1	6705.3	4688.1	6705.3	0.51621	2.0346e+06	2.0551e+05	4.4497	1	4.2989e-06	8.5978e-06	0.00017415	True
FHCRC_O_E_P_96	NPIP8	305.83	741.42	305.83	741.42	1.2748	94871	9604.2	4.4448	1	4.4028e-06	8.8055e-06	0.00017812	True
brunello_MOB3C_1	MOB3C	832.64	1596.4	832.64	1596.4	0.93826	2.917e+05	29542	4.4439	1	4.4175e-06	8.835e-06	0.00017847	True
brunello_TAP2_2	TAP2	3763.7	1982.9	3763.7	1982.9	-0.9242	1.5856e+06	1.606e+05	4.4436	4.423e-06	1	8.8461e-06	0.00017847	False
HGLibA_01532	ALCAM	5937	8236.8	5937	8236.8	0.47228	2.6445e+06	2.6792e+05	4.4431	1	4.4341e-06	8.8681e-06	0.00017868	True
brunello_RIF1_3	RIF1	2278.9	3621.9	2278.9	3621.9	0.66817	9.0183e+05	91446	4.4411	1	4.4742e-06	8.9485e-06	0.00017992	True
brunello_TFEC_3	TFEC	1403.9	2427.1	1403.9	2427.1	0.78942	5.2354e+05	53090	4.441	1	4.4763e-06	8.9526e-06	0.00017992	True
HGLibA_19917	GEMIN5	2604.5	1157.3	2604.5	1157.3	-1.1696	1.0472e+06	1.0623e+05	4.4402	4.4944e-06	1	8.9888e-06	0.00018041	False
HGLibB_35986	PELI1	10382	13527	10382	13527	0.38169	4.9448e+06	5.0184e+05	4.4392	1	4.5138e-06	9.0275e-06	0.00018095	True
brunello_CASZ1_3	CASZ1	4472	2513.3	4472	2513.3	-0.83107	1.9182e+06	1.9491e+05	4.4366	4.5706e-06	1	9.1411e-06	0.00018299	False
HGLibA_01385	AK4	7250.1	9818	7250.1	9818	0.43738	3.2971e+06	3.3531e+05	4.4347	1	4.6107e-06	9.2214e-06	0.00018429	True
brunello_SLAMF8_4	SLAMF8	4802.5	6840.2	4802.5	6840.2	0.51016	2.076e+06	2.1115e+05	4.4344	1	4.6162e-06	9.2324e-06	0.00018429	True
brunello_IL1R2_4	IL1R2	3881.1	2073.1	3881.1	2073.1	-0.90431	1.6343e+06	1.6624e+05	4.4342	4.6209e-06	1	9.2418e-06	0.00018429	False
brunello_GCLM_4	GCLM	906.63	109.54	906.63	109.54	-3.0375	3.1768e+05	32503	4.4324	4.6591e-06	1	9.3182e-06	0.00018557	False
brunello_C18orf54_4	C18orf54	3872.2	5676.8	3872.2	5676.8	0.55181	1.6283e+06	1.6581e+05	4.4318	1	4.6722e-06	9.3444e-06	0.00018585	True
brunello_DBF4B_4	DBF4B	1645.6	2761.8	1645.6	2761.8	0.7467	6.2303e+05	63451	4.4315	1	4.6792e-06	9.3583e-06	0.00018589	True
brunello_NUDCD1_4	NUDCD1	2043.1	3303.4	2043.1	3303.4	0.69292	7.9419e+05	80896	4.4311	1	4.6871e-06	9.3742e-06	0.00018596	True
sgC17orf67_3	C17orf67	5239.5	3101.6	5239.5	3101.6	-0.75623	2.2854e+06	2.3284e+05	4.4306	4.6989e-06	1	9.3978e-06	0.00018619	False
brunello_ARHGEF26_4	ARHGEF26	4717.7	2703	4717.7	2703	-0.80328	2.0294e+06	2.0697e+05	4.4284	4.7466e-06	1	9.4931e-06	0.00018784	False
HGLibA_61340	UPB1	4340.8	6263	4340.8	6263	0.52881	1.8475e+06	1.885e+05	4.4275	1	4.767e-06	9.5341e-06	0.00018841	True
HGLibA_20413	GML	7438.5	10039	7438.5	10039	0.43249	3.3816e+06	3.4511e+05	4.4269	1	4.7805e-06	9.561e-06	0.0001887	True
brunello_TRIM5_3	TRIM5	1645.6	2759.8	1645.6	2759.8	0.74564	6.2077e+05	63451	4.4234	1	4.8571e-06	9.7142e-06	0.00019146	True
brunello_PEA15_1	PEA15	3796.2	5577.4	3796.2	5577.4	0.55491	1.5863e+06	1.6216e+05	4.4232	1	4.8628e-06	9.7256e-06	0.00019146	True
HGLibA_64675	ZNF613	3508.1	5211.3	3508.1	5211.3	0.57079	1.4503e+06	1.4841e+05	4.4209	1	4.9155e-06	9.8309e-06	0.00019328	True
HGLibA_38472	MSC	6861.4	9342.3	6861.4	9342.3	0.44522	3.0775e+06	3.1519e+05	4.4191	1	4.9565e-06	9.913e-06	0.00019465	True
brunello_P2RY1_4	P2RY1	5457.6	7638.4	5457.6	7638.4	0.48494	2.378e+06	2.4375e+05	4.4172	1	4.9989e-06	9.9978e-06	0.00019606	True
HGLibA_07989	CCL2	4541.1	6507.5	4541.1	6507.5	0.51898	1.9334e+06	1.9829e+05	4.416	0.99999	5.0278e-06	1.0056e-05	0.00019683	True
HGLibA_06321	C4orf32	4285.5	6189	4285.5	6189	0.53013	1.8116e+06	1.8581e+05	4.4158	0.99999	5.0312e-06	1.0062e-05	0.00019683	True
HGLibA_31476	IL6ST	2936	4473.9	2936	4473.9	0.60753	1.1826e+06	1.2152e+05	4.4117	0.99999	5.1277e-06	1.0255e-05	0.00020035	True
brunello_LPAR1_4	LPAR1	4766	2748.6	4766	2748.6	-0.79384	2.0348e+06	2.0935e+05	4.409	5.1916e-06	0.99999	1.0383e-05	0.00020259	False
brunello_IFITM1_2	IFITM1	1786.6	623.77	1786.6	623.77	-1.5167	6.7612e+05	69588	4.4082	5.2118e-06	0.99999	1.0424e-05	0.00020312	False
brunello_CX3CL1_4	CX3CL1	4217.5	2335.8	4217.5	2335.8	-0.85216	1.7703e+06	1.825e+05	4.4046	5.299e-06	0.99999	1.0598e-05	0.00020626	False
brunello_SNX24_4	SNX24	1402.9	388.46	1402.9	388.46	-1.8499	5.1451e+05	53048	4.4043	5.3059e-06	0.99999	1.0612e-05	0.00020627	False
HGLibA_63501	ZFP37	4141.5	6003.4	4141.5	6003.4	0.53551	1.7333e+06	1.7881e+05	4.4031	0.99999	5.3364e-06	1.0673e-05	0.00020719	True
brunello_CLEC5A_3	CLEC5A	3769.6	5533.8	3769.6	5533.8	0.55374	1.5562e+06	1.6089e+05	4.3984	0.99999	5.4531e-06	1.0906e-05	0.00021146	True
brunello_TRIM56_4	TRIM56	6824.9	9286.6	6824.9	9286.6	0.44428	3.0299e+06	3.1331e+05	4.3979	0.99999	5.466e-06	1.0932e-05	0.00021169	True
HGLibB_36678	PIPOX	6421.4	8799.7	6421.4	8799.7	0.45451	2.8282e+06	2.9258e+05	4.3968	0.99999	5.4917e-06	1.0983e-05	0.00021242	True
brunello_FAM84B_1	FAM84B	7152.4	9677	7152.4	9677	0.43608	3.1868e+06	3.3024e+05	4.3932	0.99999	5.5849e-06	1.117e-05	0.00021575	True
HGLibA_47413	PSMB9	7287.6	4736.6	7287.6	4736.6	-0.62149	3.2538e+06	3.3725e+05	4.3927	5.597e-06	0.99999	1.1194e-05	0.00021595	False
brunello_IFITM1_4	IFITM1	1196.7	2121.8	1196.7	2121.8	0.82575	4.2795e+05	44380	4.3915	0.99999	5.6273e-06	1.1255e-05	0.00021685	True
brunello_ADAP2_2	ADAP2	1585.4	2668.5	1585.4	2668.5	0.75084	5.866e+05	60853	4.3908	0.99999	5.6466e-06	1.1293e-05	0.00021732	True
brunello_HSH2D_2	HSH2D	3814	5586.5	3814	5586.5	0.55054	1.571e+06	1.6301e+05	4.3902	0.99999	5.6613e-06	1.1323e-05	0.00021761	True
brunello_CEBPD_3	CEBPD	3154	4745.7	3154	4745.7	0.5893	1.2668e+06	1.317e+05	4.3861	0.99999	5.7703e-06	1.1541e-05	0.00022153	True
brunello_ACSL4_1	ACSL4	5166.5	3067.1	5166.5	3067.1	-0.75212	2.2038e+06	2.292e+05	4.3852	5.7949e-06	0.99999	1.159e-05	0.0002222	False
brunello_GBP3_2	GBP3	4777.8	6785.4	4777.8	6785.4	0.50599	2.0152e+06	2.0993e+05	4.3815	0.99999	5.8922e-06	1.1784e-05	0.00022564	True
moffat_EMR1_2	EMR1	1275.6	319.49	1275.6	319.49	-1.9939	4.5707e+05	47678	4.3788	5.9661e-06	0.99999	1.1932e-05	0.00022819	False
HGLibB_28418	MB21D2	2115.1	845.89	2115.1	845.89	-1.3212	8.0551e+05	84103	4.3767	6.0255e-06	0.99999	1.2051e-05	0.00023018	False
brunello_UBA6_1	UBA6	4055.7	5883.7	4055.7	5883.7	0.53667	1.6709e+06	1.7466e+05	4.3741	0.99999	6.0957e-06	1.2191e-05	0.00023243	True
HGLibA_34323	LARP4	2866.9	4371.5	2866.9	4371.5	0.60845	1.1319e+06	1.1832e+05	4.374	0.99999	6.0994e-06	1.2199e-05	0.00023243	True
HGLibB_22385	HTRA4	7034.1	9523.9	7034.1	9523.9	0.43714	3.0996e+06	3.2411e+05	4.3735	0.99999	6.114e-06	1.2228e-05	0.00023263	True
HGLibA_21426	GSG2	2467.3	3850.1	2467.3	3850.1	0.64174	9.5604e+05	99975	4.3733	0.99999	6.1197e-06	1.2239e-05	0.00023263	True
brunello_VMP1_2	VMP1	2779.1	1301.3	2779.1	1301.3	-1.0941	1.0919e+06	1.1426e+05	4.3719	6.1595e-06	0.99999	1.2319e-05	0.00023369	False
brunello_PMM2_3	PMM2	4469	2539.7	4469	2539.7	-0.81506	1.8612e+06	1.9476e+05	4.3717	6.163e-06	0.99999	1.2326e-05	0.00023369	False
HGLibA_12810	DEFB1	7385.3	9942.8	7385.3	9942.8	0.42895	3.2704e+06	3.4233e+05	4.3711	0.99999	6.18e-06	1.236e-05	0.00023405	True
brunello_PMM2_1	PMM2	1197.7	2118.8	1197.7	2118.8	0.82249	4.2423e+05	44421	4.3704	0.99999	6.2009e-06	1.2402e-05	0.00023455	True
brunello_C6orf222_2	C6orf222	5305.6	7428.4	5305.6	7428.4	0.48546	2.2531e+06	2.3614e+05	4.3684	0.99999	6.2584e-06	1.2517e-05	0.00023636	True
HGLibA_04550	BLMH	6617.7	9020.8	6617.7	9020.8	0.44686	2.8874e+06	3.0265e+05	4.3682	0.99999	6.264e-06	1.2528e-05	0.00023636	True
brunello_CEP19_2	CEP19	2102.3	3363.3	2102.3	3363.3	0.67763	7.9501e+05	83531	4.3629	0.99999	6.417e-06	1.2834e-05	0.00024184	True
brunello_GPR15_4	GPR15	3727.2	5465.8	3727.2	5465.8	0.55224	1.5115e+06	1.5885e+05	4.3623	0.99999	6.4338e-06	1.2868e-05	0.00024218	True
HGLibA_02738	ARHGAP25	3306.9	4932.3	3306.9	4932.3	0.57665	1.321e+06	1.3889e+05	4.3615	0.99999	6.4581e-06	1.2916e-05	0.00024279	True
HGLibB_56792	ZNF844	2588.7	4005.3	2588.7	4005.3	0.62949	1.0034e+06	1.0551e+05	4.3612	0.99999	6.4681e-06	1.2936e-05	0.00024287	True
HGLibB_14077	DUOX2	3972.8	5774.2	3972.8	5774.2	0.53934	1.6225e+06	1.7066e+05	4.3606	0.99999	6.4865e-06	1.2973e-05	0.00024327	True
brunello_ZNF816_2	ZNF816	5096.5	7166.8	5096.5	7166.8	0.49174	2.143e+06	2.2572e+05	4.3576	0.99999	6.5759e-06	1.3152e-05	0.00024632	True
brunello_UST_4	UST	4406.9	2500.1	4406.9	2500.1	-0.8175	1.8178e+06	1.9173e+05	4.3546	6.6643e-06	0.99999	1.3329e-05	0.00024933	False
HGLibA_07428	CBS	4636.8	6597.8	4636.8	6597.8	0.50877	1.9228e+06	2.0299e+05	4.3525	0.99999	6.7286e-06	1.3457e-05	0.00025143	True
brunello_ICAM3_2	ICAM3	5473.3	7625.2	5473.3	7625.2	0.47828	2.3152e+06	2.4454e+05	4.3515	0.99999	6.761e-06	1.3522e-05	0.00025233	True
HGLibA_45523	PLSCR2	6895	4445.5	6895	4445.5	-0.63308	2.9999e+06	3.1692e+05	4.3511	6.7738e-06	0.99999	1.3548e-05	0.0002525	False
brunello_ERLIN1_3	ERLIN1	4652.5	6616	4652.5	6616	0.50785	1.9276e+06	2.0376e+05	4.3497	0.99999	6.8157e-06	1.3631e-05	0.00025376	True
HGLibA_04155	BARD1	1047.7	197.78	1047.7	197.78	-2.3994	3.6119e+05	38230	4.3483	6.861e-06	0.99999	1.3722e-05	0.00025488	False
brunello_GCNT2_2	GCNT2	1196.7	2112.7	1196.7	2112.7	0.81953	4.1955e+05	44380	4.3482	0.99999	6.8624e-06	1.3725e-05	0.00025488	True
brunello_TPRA1_3	TPRA1	3965.9	5760	3965.9	5760	0.5383	1.6093e+06	1.7032e+05	4.3471	0.99999	6.896e-06	1.3792e-05	0.00025582	True
HGLibA_44593	PHACTR4	7046.9	9523.9	7046.9	9523.9	0.43451	3.0678e+06	3.2477e+05	4.3465	0.99999	6.9161e-06	1.3832e-05	0.00025626	True
HGLibA_17708	FAM72A	6885.1	9329.2	6885.1	9329.2	0.43822	2.9867e+06	3.1641e+05	4.345	0.99999	6.9641e-06	1.3928e-05	0.00025773	True
brunello_CXorf40A_2	CXorf40A	6011	8275.3	6011	8275.3	0.46115	2.5636e+06	2.7167e+05	4.3443	0.99999	6.9867e-06	1.3973e-05	0.00025826	True
HGLibA_19098	FST	6977.8	9439.7	6977.8	9439.7	0.43591	3.0304e+06	3.212e+05	4.3439	0.99999	6.9982e-06	1.3996e-05	0.00025837	True
brunello_OAS3_2	OAS3	4845.9	2839.9	4845.9	2839.9	-0.7707	2.012e+06	2.133e+05	4.3434	7.0132e-06	0.99999	1.4026e-05	0.00025862	False
brunello_KCTD14_2	KCTD14	2050	3287.2	2050	3287.2	0.68095	7.653e+05	81203	4.3416	0.99999	7.0737e-06	1.4147e-05	0.00026054	True
HGLibA_21311	GRIN3A	4482.9	2564	4482.9	2564	-0.80575	1.8409e+06	1.9544e+05	4.3404	7.1127e-06	0.99999	1.4225e-05	0.00026166	False
brunello_ACSL1_3	ACSL1	1736.3	2862.2	1736.3	2862.2	0.72079	6.3385e+05	67392	4.3371	0.99999	7.2174e-06	1.4435e-05	0.0002652	True
HGLibB_34808	P2RX4	8341.2	11057	8341.2	11057	0.40665	3.6889e+06	3.9247e+05	4.3357	0.99999	7.264e-06	1.4528e-05	0.00026659	True
HGLibA_38439	MS4A4A	686.63	1355	686.63	1355	0.9797	2.2339e+05	23795	4.3332	0.99999	7.3495e-06	1.4699e-05	0.00026941	True
brunello_YAP1_1	YAP1	5181.3	3103.6	5181.3	3103.6	-0.73918	2.1584e+06	2.2994e+05	4.3328	7.3598e-06	0.99999	1.472e-05	0.00026946	False
HGLibB_31768	NFIX	6703.6	9104	6703.6	9104	0.44151	2.881e+06	3.0706e+05	4.3319	0.99999	7.3913e-06	1.4783e-05	0.0002703	True
brunello_SCIN_2	SCIN	5671.6	7855.4	5671.6	7855.4	0.46986	2.3845e+06	2.5451e+05	4.3287	0.99999	7.4989e-06	1.4998e-05	0.00027391	True
HGLibA_35602	LRRC32	8311.6	5606.8	8311.6	5606.8	-0.56786	3.658e+06	3.9091e+05	4.3261	7.588e-06	0.99999	1.5176e-05	0.00027683	False
HGLibA_04478	BHLHE40	10735	13856	10735	13856	0.36819	4.871e+06	5.21e+05	4.3242	0.99999	7.6543e-06	1.5309e-05	0.00027892	True
brunello_STARD4_1	STARD4	1480.8	2507.2	1480.8	2507.2	0.75933	5.268e+05	56367	4.3234	0.99999	7.6821e-06	1.5364e-05	0.0002796	True
brunello_KDR_4	KDR	6390.8	8721.6	6390.8	8721.6	0.44853	2.7163e+06	2.9102e+05	4.3206	0.99999	7.7813e-06	1.5563e-05	0.00028288	True
HGLibB_49588	TLR3	3933.3	2159.4	3933.3	2159.4	-0.86485	1.5735e+06	1.6875e+05	4.3184	7.8573e-06	0.99999	1.5715e-05	0.00028531	False
brunello_MAVS_3	MAVS	3393.7	1761.8	3393.7	1761.8	-0.94545	1.3316e+06	1.4299e+05	4.3157	7.9546e-06	0.99999	1.5909e-05	0.0002885	False
HGLibB_40413	RBKS	6755.8	4354.2	6755.8	4354.2	-0.63361	2.8839e+06	3.0975e+05	4.3152	7.9722e-06	0.99999	1.5944e-05	0.0002888	False
HGLibA_16915	FABP3	7428.7	9961	7428.7	9961	0.42314	3.2064e+06	3.4459e+05	4.3139	0.99999	8.0187e-06	1.6037e-05	0.00029014	True
HGLibB_06072	C22orf42	1721.5	607.54	1721.5	607.54	-1.5011	6.2047e+05	66748	4.3118	8.097e-06	0.99999	1.6194e-05	0.00029263	False
brunello_CD74_2	CD74	372.91	844.88	372.91	844.88	1.1777	1.1138e+05	11997	4.309	0.99999	8.2031e-06	1.6406e-05	0.00029612	True
HGLibB_52771	UCP3	6690.7	9075.6	6690.7	9075.6	0.43977	2.8438e+06	3.064e+05	4.3084	0.99999	8.221e-06	1.6442e-05	0.00029642	True
HGLibA_52101	SGIP1	2118.1	3368.4	2118.1	3368.4	0.66901	7.8156e+05	84235	4.3077	0.99999	8.2471e-06	1.6494e-05	0.00029701	True
brunello_DNAH12_2	DNAH12	5778.2	3582.4	5778.2	3582.4	-0.68955	2.4108e+06	2.5988e+05	4.3073	8.2624e-06	0.99999	1.6525e-05	0.00029722	False
HGLibB_27126	LRG1	8360	11062	8360	11062	0.40394	3.6492e+06	3.9346e+05	4.3069	0.99999	8.2798e-06	1.656e-05	0.00029749	True
HGLibA_32402	KBTBD7	5766.3	7958.9	5766.3	7958.9	0.46484	2.4036e+06	2.5929e+05	4.3058	0.99999	8.3177e-06	1.6635e-05	0.00029851	True
HGLibB_37382	PNPT1	4658.5	6602.8	4658.5	6602.8	0.50314	1.8903e+06	2.0406e+05	4.3043	0.99999	8.3749e-06	1.675e-05	0.00030021	True
brunello_REEP3_1	REEP3	1476.9	2497.1	1476.9	2497.1	0.75733	5.2046e+05	56198	4.3037	0.99999	8.3969e-06	1.6794e-05	0.00030065	True
brunello_PLAC4_2	PLAC4	9746.1	12684	9746.1	12684	0.38012	4.3167e+06	4.6743e+05	4.2976	0.99999	8.631e-06	1.7262e-05	0.00030867	True
HGLibA_13928	DPYSL3	8928.2	11725	8928.2	11725	0.39308	3.9105e+06	4.2362e+05	4.2968	0.99999	8.6639e-06	1.7328e-05	0.00030949	True
brunello_AXL_1	AXL	4422.7	6305.6	4422.7	6305.6	0.51163	1.7728e+06	1.925e+05	4.2917	0.99999	8.864e-06	1.7728e-05	0.00031627	True
brunello_MICA_1	MICA	5021.5	7043	5021.5	7043	0.48799	2.0432e+06	2.2199e+05	4.2905	0.99999	8.9144e-06	1.7829e-05	0.0003177	True
brunello_ZSCAN22_3	ZSCAN22	2092.5	3327.8	2092.5	3327.8	0.66911	7.6301e+05	83091	4.2855	0.99999	9.1156e-06	1.8231e-05	0.0003245	True
brunello_ELL3_4	ELL3	3034.6	4556.1	3034.6	4556.1	0.58612	1.1574e+06	1.2612e+05	4.2842	0.99999	9.1711e-06	1.8342e-05	0.00032595	True
HGLibA_20196	GK	3205.3	4774.1	3205.3	4774.1	0.57464	1.2306e+06	1.3411e+05	4.284	0.99999	9.1776e-06	1.8355e-05	0.00032595	True
brunello_NRL_3	NRL	5174.4	3121.9	5174.4	3121.9	-0.72879	2.1064e+06	2.296e+05	4.2836	9.1957e-06	0.99999	1.8391e-05	0.00032622	False
HGLibA_15892	ELF1	6093.9	8343.3	6093.9	8343.3	0.45319	2.5299e+06	2.7588e+05	4.2826	0.99999	9.2353e-06	1.8471e-05	0.00032725	True
HGLibA_55880	STRIP2	2604.5	4000.2	2604.5	4000.2	0.6189	9.7408e+05	1.0623e+05	4.2823	0.99999	9.247e-06	1.8494e-05	0.00032728	True
brunello_TRANK1_1	TRANK1	6481.6	4153.4	6481.6	4153.4	-0.64193	2.7103e+06	2.9566e+05	4.2817	9.2716e-06	0.99999	1.8543e-05	0.00032772	False
brunello_METTL18_3	METTL18	1874.4	3034.7	1874.4	3034.7	0.69479	6.7307e+05	73438	4.2814	0.99999	9.2865e-06	1.8573e-05	0.00032772	True
HGLibB_25888	LAG3	2814.6	1357.1	2814.6	1357.1	-1.0519	1.0622e+06	1.159e+05	4.2813	9.2911e-06	0.99999	1.8582e-05	0.00032772	False
HGLibA_64633	ZNF594	3160.9	4716.3	3160.9	4716.3	0.57718	1.2097e+06	1.3202e+05	4.2808	0.99999	9.3131e-06	1.8626e-05	0.00032812	True
HGLibB_23570	IRF9	5030.4	7049.1	5030.4	7049.1	0.48669	2.0376e+06	2.2243e+05	4.2803	0.99999	9.332e-06	1.8664e-05	0.00032828	True
HGLibB_42802	SCAND3	2697.2	4119.9	2697.2	4119.9	0.61096	1.0121e+06	1.1049e+05	4.2801	0.99999	9.3389e-06	1.8678e-05	0.00032828	True
brunello_RNASEL_2	RNASEL	2649.9	4058	2649.9	4058	0.61468	9.9151e+05	1.0831e+05	4.2788	0.99999	9.3954e-06	1.8791e-05	0.00032989	True
HGLibB_09071	CENPP	2246.4	3529.6	2246.4	3529.6	0.65169	8.2338e+05	89981	4.278	0.99999	9.4296e-06	1.8859e-05	0.00033071	True
brunello_TPRG1_3	TPRG1	4240.2	6072.4	4240.2	6072.4	0.51804	1.6785e+06	1.836e+05	4.276	0.99999	9.5144e-06	1.9029e-05	0.00033331	True
HGLibA_50992	SAMHD1	7039	4604.7	7039	4604.7	-0.61214	2.9628e+06	3.2436e+05	4.2742	9.5929e-06	0.99999	1.9186e-05	0.0003351	False
HGLibA_03935	AZI2	2430.8	3771	2430.8	3771	0.63329	8.9803e+05	98317	4.2741	0.99999	9.5947e-06	1.9189e-05	0.0003351	True
brunello_GJA3_2	GJA3	2697.2	4117.9	2697.2	4117.9	0.61025	1.0092e+06	1.1049e+05	4.274	0.99999	9.5983e-06	1.9197e-05	0.0003351	True
brunello_YPEL4_3	YPEL4	5044.2	7062.3	5044.2	7062.3	0.48543	2.0363e+06	2.2312e+05	4.2724	0.99999	9.6693e-06	1.9339e-05	0.0003372	True
brunello_PDCD1LG2_2	PDCD1LG2	3265.5	4846.1	3265.5	4846.1	0.5694	1.2493e+06	1.3694e+05	4.2715	0.99999	9.7084e-06	1.9417e-05	0.00033818	True
brunello_SRC_2	SRC	1713.6	2813.6	1713.6	2813.6	0.71501	6.0492e+05	66405	4.2684	0.99999	9.8439e-06	1.9688e-05	0.00034235	True
brunello_PDCD4_2	PDCD4	2755.4	1319.6	2755.4	1319.6	-1.0617	1.0309e+06	1.1317e+05	4.2683	9.8503e-06	0.99999	1.9701e-05	0.00034235	False
HGLibA_53360	SLC38A5	1439.4	2436.2	1439.4	2436.2	0.75882	4.9689e+05	54600	4.2663	0.99999	9.9378e-06	1.9876e-05	0.00034467	True
brunello_OSGIN1_1	OSGIN1	5840.3	3652.3	5840.3	3652.3	-0.67708	2.3937e+06	2.6303e+05	4.2663	9.9393e-06	0.99999	1.9879e-05	0.00034467	False
HGLibB_14652	EHD4	2108.2	3343	2108.2	3343	0.66485	7.6231e+05	83795	4.2655	0.99999	9.9722e-06	1.9944e-05	0.00034515	True
HGLibB_41170	RHPN1	4699.9	6636.3	4699.9	6636.3	0.49766	1.8748e+06	2.0609e+05	4.2654	0.99999	9.9757e-06	1.9951e-05	0.00034515	True
brunello_C12orf60_3	C12orf60	1813.3	2947.4	1813.3	2947.4	0.70056	6.4317e+05	70753	4.2639	0.99999	1.0046e-05	2.0091e-05	0.00034681	True
brunello_PKDCC_1	PKDCC	3896.8	5639.3	3896.8	5639.3	0.53309	1.518e+06	1.67e+05	4.2639	0.99999	1.0046e-05	2.0092e-05	0.00034681	True
HGLibA_13460	DNAAF1	3569.3	1910.9	3569.3	1910.9	-0.90107	1.3752e+06	1.5132e+05	4.2634	1.0069e-05	0.99999	2.0138e-05	0.00034721	False
HGLibA_45479	PLK2	1965.2	778.95	1965.2	778.95	-1.334	7.0359e+05	77440	4.2628	1.0096e-05	0.99999	2.0193e-05	0.00034776	False
brunello_ZNF229_3	ZNF229	2215.8	947.32	2215.8	947.32	-1.225	8.0449e+05	88607	4.2613	1.0162e-05	0.99999	2.0325e-05	0.00034955	False
brunello_EXT1_4	EXT1	1220.4	2127.9	1220.4	2127.9	0.80164	4.1183e+05	45367	4.2609	0.99999	1.0178e-05	2.0356e-05	0.00034955	True
brunello_TAPBP_1	TAPBP	1199.6	2098.5	1199.6	2098.5	0.80625	4.0398e+05	44504	4.2609	0.99999	1.0182e-05	2.0364e-05	0.00034955	True
HGLibA_38565	MT1A	6334.6	8621.2	6334.6	8621.2	0.44458	2.6143e+06	2.8815e+05	4.2598	0.99999	1.0232e-05	2.0465e-05	0.00035088	True
HGLibB_52462	UBA6	5526.6	3408.9	5526.6	3408.9	-0.69692	2.2423e+06	2.4722e+05	4.2592	1.0259e-05	0.99999	2.0519e-05	0.00035141	False
brunello_P2RY14_3	P2RY14	4916.9	6900	4916.9	6900	0.48875	1.9663e+06	2.1681e+05	4.2589	0.99999	1.0271e-05	2.0542e-05	0.00035142	True
brunello_CXCL9_1	CXCL9	4037.9	2262.8	4037.9	2262.8	-0.83522	1.5755e+06	1.738e+05	4.258	1.0315e-05	0.99999	2.0629e-05	0.00035253	False
brunello_OAS1_1	OAS1	1566.6	2609.7	1566.6	2609.7	0.73584	5.4398e+05	60046	4.2566	0.99999	1.0376e-05	2.0753e-05	0.00035425	True
brunello_NT5C3A_2	NT5C3A	1996.8	3191.9	1996.8	3191.9	0.67647	7.1414e+05	78838	4.2564	0.99999	1.0389e-05	2.0777e-05	0.00035427	True
brunello_MYD88_1	MYD88	4316.1	6157.6	4316.1	6157.6	0.51252	1.6954e+06	1.873e+05	4.2549	0.99999	1.0456e-05	2.0912e-05	0.00035618	True
brunello_NKD2_3	NKD2	2960.6	4450.6	2960.6	4450.6	0.58793	1.11e+06	1.2267e+05	4.254	0.99999	1.0498e-05	2.0996e-05	0.00035721	True
brunello_THNSL1_3	THNSL1	2660.7	4063.1	2660.7	4063.1	0.61059	9.8338e+05	1.0881e+05	4.2515	0.99999	1.0619e-05	2.1237e-05	0.00036092	True
HGLibB_33156	OAS2	5963.7	8168.8	5963.7	8168.8	0.45387	2.4314e+06	2.6927e+05	4.2496	0.99999	1.0706e-05	2.1412e-05	0.00036348	True
HGLibA_51547	SEC62	4242.1	6062.2	4242.1	6062.2	0.51495	1.6564e+06	1.837e+05	4.2466	0.99999	1.0852e-05	2.1703e-05	0.00036802	True
HGLibA_18508	FICD	7749.3	10302	7749.3	10302	0.41072	3.2577e+06	3.6134e+05	4.2463	0.99999	1.0864e-05	2.1729e-05	0.00036806	True
brunello_CCR5_2	CCR5	4360.5	6208.3	4360.5	6208.3	0.50959	1.7071e+06	1.8946e+05	4.2451	0.99999	1.0927e-05	2.1853e-05	0.00036975	True
brunello_DEFB1_3	DEFB1	5787.1	7952.8	5787.1	7952.8	0.45856	2.3452e+06	2.6033e+05	4.2446	0.99999	1.0947e-05	2.1894e-05	0.00037003	True
brunello_FAM186B_1	FAM186B	3250.7	4816.7	3250.7	4816.7	0.56717	1.2263e+06	1.3624e+05	4.2428	0.99999	1.1037e-05	2.2075e-05	0.0003723	True
HGLibA_11869	CXCL3	1585.4	2632	1585.4	2632	0.73097	5.4771e+05	60853	4.2428	0.99999	1.1038e-05	2.2076e-05	0.0003723	True
brunello_ZNF221_3	ZNF221	2648.9	1253.6	2648.9	1253.6	-1.0787	9.7335e+05	1.0827e+05	4.2403	1.1159e-05	0.99999	2.2319e-05	0.00037547	False
brunello_PPM1K_1	PPM1K	3134.2	4667.6	3134.2	4667.6	0.57442	1.1756e+06	1.3078e+05	4.2402	0.99999	1.1168e-05	2.2335e-05	0.00037547	True
HGLibA_37987	MOXD1	6237.9	8494.4	6237.9	8494.4	0.44539	2.5459e+06	2.8321e+05	4.2401	0.99999	1.1169e-05	2.2338e-05	0.00037547	True
brunello_NKAIN1_3	NKAIN1	3647.3	1977.8	3647.3	1977.8	-0.88258	1.3935e+06	1.5504e+05	4.2399	1.1181e-05	0.99999	2.2362e-05	0.00037547	False
HGLibA_17685	FAM71A	10819	7746.9	10819	7746.9	-0.48188	4.7202e+06	5.2562e+05	4.238	1.1278e-05	0.99999	2.2557e-05	0.00037833	False
HGLibA_20525	GNG4	3763.7	2066	3763.7	2066	-0.86495	1.441e+06	1.606e+05	4.2361	1.1373e-05	0.99999	2.2746e-05	0.00038109	False
HGLibA_34788	LILRA5	7397.1	4917.1	7397.1	4917.1	-0.58905	3.0751e+06	3.4295e+05	4.2348	1.1438e-05	0.99999	2.2875e-05	0.00038285	False
HGLibA_38637	MTF1	9789.5	12691	9789.5	12691	0.37452	4.2107e+06	4.6977e+05	4.234	0.99999	1.148e-05	2.2961e-05	0.00038386	True
HGLibB_24082	KBTBD8	3311.8	4890.8	3311.8	4890.8	0.56229	1.2465e+06	1.3912e+05	4.2332	0.99999	1.1522e-05	2.3043e-05	0.00038443	True
brunello_IFI6_4	IFI6	3082.9	4599.7	3082.9	4599.7	0.57706	1.1502e+06	1.2838e+05	4.2331	0.99999	1.1522e-05	2.3045e-05	0.00038443	True
brunello_PPP1R10_3	PPP1R10	2228.6	964.56	2228.6	964.56	-1.2073	7.989e+05	89183	4.2327	1.1544e-05	0.99999	2.3088e-05	0.00038473	False
brunello_STAT2_3	STAT2	2655.8	4049.9	2655.8	4049.9	0.60858	9.7184e+05	1.0859e+05	4.2309	0.99999	1.164e-05	2.3281e-05	0.00038753	True
brunello_CYP27B1_2	CYP27B1	7365.5	4895.8	7365.5	4895.8	-0.58914	3.0497e+06	3.4131e+05	4.2274	1.182e-05	0.99999	2.364e-05	0.00039309	False
brunello_GLI3_2	GLI3	5569	3458.6	5569	3458.6	-0.68707	2.2269e+06	2.4935e+05	4.2264	1.1875e-05	0.99999	2.3751e-05	0.0003945	False
FHCRC_O_E_P_58	KIR2DS5	1184.8	2070.1	1184.8	2070.1	0.80449	3.9185e+05	43888	4.2257	0.99999	1.1909e-05	2.3819e-05	0.0003952	True
brunello_APOBEC3A_3	APOBEC3A	4610.1	6506.5	4610.1	6506.5	0.49698	1.7981e+06	2.0168e+05	4.2227	0.99999	1.207e-05	2.4141e-05	0.00040012	True
HGLibA_22747	HMOX1	8883.8	11622	8883.8	11622	0.38762	3.7499e+06	4.2125e+05	4.2194	0.99999	1.2247e-05	2.4494e-05	0.00040553	True
HGLibA_32830	KDR	5341.1	7397	5341.1	7397	0.46971	2.1132e+06	2.3792e+05	4.2148	0.99999	1.2501e-05	2.5002e-05	0.00041299	True
brunello_SLC38A3_2	SLC38A3	5871.9	8040	5871.9	8040	0.45331	2.3504e+06	2.6462e+05	4.2147	0.99999	1.2503e-05	2.5007e-05	0.00041299	True
brunello_TMEM173_3	TMEM173	2485.1	1147.1	2485.1	1147.1	-1.1146	8.9509e+05	1.0078e+05	4.2146	1.2513e-05	0.99999	2.5025e-05	0.00041299	False
brunello_RBM25_2	RBM25	565.29	1148.1	565.29	1148.1	1.0209	1.6986e+05	19131	4.214	0.99999	1.2546e-05	2.5093e-05	0.00041323	True
HGLibA_60857	UBD	5214.9	7242.8	5214.9	7242.8	0.47384	2.0563e+06	2.3161e+05	4.2138	0.99999	1.2554e-05	2.5108e-05	0.00041323	True
HGLibA_11022	CPT1B	5331.3	3278.1	5331.3	3278.1	-0.70146	2.1078e+06	2.3743e+05	4.2137	1.256e-05	0.99999	2.512e-05	0.00041323	False
HGLibA_17340	FAM186B	4076.4	5842.1	4076.4	5842.1	0.51909	1.5589e+06	1.7566e+05	4.213	0.99999	1.26e-05	2.5201e-05	0.00041412	True
brunello_CCNG1_1	CCNG1	1071.4	1904.8	1071.4	1904.8	0.82956	3.4727e+05	39200	4.2092	0.99999	1.2812e-05	2.5623e-05	0.00042061	True
HGLibA_58539	TMEM229B	5896.6	3726.4	5896.6	3726.4	-0.66196	2.3548e+06	2.6587e+05	4.2088	1.2835e-05	0.99999	2.567e-05	0.00042094	False
brunello_FILIP1L_2	FILIP1L	2776.1	1355	2776.1	1355	-1.0342	1.0097e+06	1.1412e+05	4.2066	1.2962e-05	0.99999	2.5925e-05	0.00042466	False
HGLibA_06319	C4orf32	5429.9	7499.4	5429.9	7499.4	0.46577	2.1414e+06	2.4236e+05	4.2037	0.99999	1.313e-05	2.6261e-05	0.00042947	True
moffat_C1orf74_3	C1orf74	1611	2657.4	1611	2657.4	0.72166	5.4741e+05	61959	4.2036	0.99999	1.3137e-05	2.6274e-05	0.00042947	True
HGLibB_40310	RASL10B	5875.9	8037	5875.9	8037	0.45179	2.3353e+06	2.6482e+05	4.1996	0.99999	1.3371e-05	2.6742e-05	0.00043666	True
brunello_DPYS_1	DPYS	1459.1	2447.4	1459.1	2447.4	0.74578	4.8838e+05	55440	4.1974	0.99999	1.35e-05	2.7e-05	0.00044039	True
HGLibA_63729	ZNF107	3439.1	5037.8	3439.1	5037.8	0.55064	1.278e+06	1.4514e+05	4.1965	0.99999	1.3554e-05	2.7109e-05	0.00044171	True
brunello_UGT1A9_3	UGT1A9	2457.5	3781.2	2457.5	3781.2	0.62144	8.7606e+05	99527	4.1958	0.99999	1.3597e-05	2.7194e-05	0.00044263	True
brunello_B2M_1	B2M	3638.4	1989	3638.4	1989	-0.87095	1.3603e+06	1.5461e+05	4.1948	1.3658e-05	0.99999	2.7317e-05	0.00044416	False
brunello_IARS_4	IARS	1447.3	464.53	1447.3	464.53	-1.6374	4.8288e+05	54936	4.1928	1.3775e-05	0.99999	2.755e-05	0.00044747	False
HGLibA_63979	ZNF260	9236	12017	9236	12017	0.37969	3.8668e+06	4.4005e+05	4.1921	0.99999	1.3816e-05	2.7633e-05	0.00044835	True
HGLibA_13100	DHDH	3940.3	5663.6	3940.3	5663.6	0.52332	1.485e+06	1.6909e+05	4.1911	0.99999	1.3883e-05	2.7765e-05	0.00045002	True
HGLibB_48245	TANK	3507.2	5121	3507.2	5121	0.54599	1.3022e+06	1.4837e+05	4.1898	0.99999	1.3962e-05	2.7924e-05	0.00045213	True
brunello_OGFR_2	OGFR	4336.8	2519.4	4336.8	2519.4	-0.78331	1.6515e+06	1.8831e+05	4.1882	1.4061e-05	0.99999	2.8123e-05	0.00045486	False
brunello_ERAP2_4	ERAP2	3993.5	2258.8	3993.5	2258.8	-0.82186	1.5047e+06	1.7165e+05	4.1871	1.4126e-05	0.99999	2.8252e-05	0.00045648	False
HGLibB_16575	FAM46B	8091.6	10669	8091.6	10669	0.39888	3.3214e+06	3.7931e+05	4.1848	0.99999	1.4268e-05	2.8537e-05	0.00046059	True
brunello_NRIP3_1	NRIP3	5103.4	7092.7	5103.4	7092.7	0.4748	1.9787e+06	2.2606e+05	4.184	0.99999	1.4321e-05	2.8642e-05	0.0004618	True
HGLibA_43179	P2RY6	1775.8	2875.4	1775.8	2875.4	0.69501	6.0461e+05	69114	4.1828	0.99999	1.4395e-05	2.879e-05	0.0004637	True
HGLibA_08029	CCL4L1	2594.6	1234.4	2594.6	1234.4	-1.0711	9.2515e+05	1.0578e+05	4.1823	1.4429e-05	0.99999	2.8858e-05	0.00046431	False
HGLibA_61579	USP18	4146.4	2377.4	4146.4	2377.4	-0.80222	1.5647e+06	1.7905e+05	4.1807	1.4533e-05	0.99999	2.9067e-05	0.00046719	False
brunello_ZNF285_4	ZNF285	1643.6	2695.9	1643.6	2695.9	0.71358	5.5369e+05	63366	4.1804	0.99999	1.4549e-05	2.9098e-05	0.0004672	True
HGLibA_12488	DCDC2B	2664.7	1285.1	2664.7	1285.1	-1.0515	9.5163e+05	1.0899e+05	4.1788	1.4653e-05	0.99999	2.9306e-05	0.00047006	False
brunello_IL1A_3	IL1A	729.06	1395.6	729.06	1395.6	0.93586	2.2215e+05	25451	4.1782	0.99999	1.4688e-05	2.9377e-05	0.0004707	True
brunello_SPHK1_2	SPHK1	5555.2	7638.4	5555.2	7638.4	0.45935	2.1698e+06	2.4865e+05	4.1776	0.99999	1.4731e-05	2.9461e-05	0.00047157	True
HGLibA_00191	ABCD1	5656.8	7761.1	5656.8	7761.1	0.4562	2.214e+06	2.5376e+05	4.1772	0.99999	1.4756e-05	2.9512e-05	0.00047188	True
brunello_LIN37_3	LIN37	2793.9	1378.4	2793.9	1378.4	-1.0188	1.0018e+06	1.1494e+05	4.1751	1.489e-05	0.99999	2.9781e-05	0.00047551	False
HGLibA_19745	GBP7	4122.8	5883.7	4122.8	5883.7	0.51301	1.5505e+06	1.779e+05	4.175	0.99999	1.49e-05	2.98e-05	0.00047551	True
brunello_CBWD5_1	CBWD5	1472.9	484.82	1472.9	484.82	-1.6012	4.8816e+05	56030	4.1744	1.4941e-05	0.99999	2.9882e-05	0.00047633	False
brunello_A4GALT_3	A4GALT	5605.5	3514.4	5605.5	3514.4	-0.67342	2.1864e+06	2.5118e+05	4.1724	1.507e-05	0.99998	3.014e-05	0.00047993	False
brunello_AKAP7_2	AKAP7	3810	5493.2	3810	5493.2	0.52774	1.4166e+06	1.6283e+05	4.1713	0.99998	1.5142e-05	3.0283e-05	0.00048172	True
HGLibA_40296	NKD1	5737.7	7854.4	5737.7	7854.4	0.45296	2.2402e+06	2.5784e+05	4.1685	0.99998	1.5331e-05	3.0663e-05	0.00048726	True
HGLibA_30864	IER3	4306.3	6107.9	4306.3	6107.9	0.50413	1.6229e+06	1.8682e+05	4.1682	0.99998	1.5349e-05	3.0698e-05	0.0004873	True
brunello_FAM53A_2	FAM53A	2129	3342	2129	3342	0.65031	7.3571e+05	84720	4.1675	0.99998	1.5398e-05	3.0795e-05	0.00048835	True
brunello_AGPAT9_3	AGPAT9	2368.7	3656.4	2368.7	3656.4	0.62612	8.291e+05	95499	4.167	0.99998	1.5435e-05	3.087e-05	0.00048903	True
HGLibA_00068	AARS	857.31	1585.3	857.31	1585.3	0.88609	2.6498e+05	30525	4.1667	0.99998	1.5454e-05	3.0907e-05	0.00048912	True
brunello_CYTH1_2	CYTH1	4564.7	2704	4564.7	2704	-0.75521	1.7311e+06	1.9945e+05	4.1664	1.5471e-05	0.99998	3.0943e-05	0.00048918	False
HGLibB_02491	APOBEC3H	4524.3	2673.6	4524.3	2673.6	-0.75869	1.7125e+06	1.9747e+05	4.1647	1.5586e-05	0.99998	3.1171e-05	0.00049229	False
HGLibA_51774	SERINC2	5600.6	7685	5600.6	7685	0.4564	2.1724e+06	2.5093e+05	4.1611	0.99998	1.5836e-05	3.1672e-05	0.00049969	True
HGLibB_53223	USP18	1372.3	425.99	1372.3	425.99	-1.6854	4.4774e+05	51752	4.1597	1.5932e-05	0.99998	3.1864e-05	0.00050207	False
HGLibA_31475	IL6ST	6799.3	4475.9	6799.3	4475.9	-0.60308	2.6989e+06	3.1198e+05	4.1595	1.5944e-05	0.99998	3.1888e-05	0.00050207	False
HGLibA_04989	BUB1	1178.9	2047.8	1178.9	2047.8	0.79608	3.7747e+05	43642	4.1591	0.99998	1.5973e-05	3.1947e-05	0.00050248	True
HGLibA_00874	ADARB2	4766	6667.7	4766	6667.7	0.48433	1.8083e+06	2.0935e+05	4.1564	0.99998	1.6166e-05	3.2333e-05	0.00050803	True
HGLibA_56930	TBX1	5349	7377.7	5349	7377.7	0.46382	2.0578e+06	2.3831e+05	4.1556	0.99998	1.6218e-05	3.2437e-05	0.00050914	True
brunello_STX17_2	STX17	3629.5	5261	3629.5	5261	0.53544	1.3308e+06	1.5419e+05	4.1548	0.99998	1.6277e-05	3.2555e-05	0.00051001	True
brunello_C2orf66_4	C2orf66	7739.4	5243.7	7739.4	5243.7	-0.56155	3.1143e+06	3.6082e+05	4.1548	1.6279e-05	0.99998	3.2558e-05	0.00051001	False
brunello_ADPRM_1	ADPRM	3054.3	4534.8	3054.3	4534.8	0.57001	1.0958e+06	1.2704e+05	4.1535	0.99998	1.6371e-05	3.2743e-05	0.00051239	True
brunello_TPRA1_2	TPRA1	2237.5	3479.9	2237.5	3479.9	0.63695	7.7183e+05	89582	4.1511	0.99998	1.6542e-05	3.3085e-05	0.00051721	True
HGLibA_12486	DCDC2B	2274	3527.6	2274	3527.6	0.63324	7.8577e+05	91224	4.1506	0.99998	1.6582e-05	3.3165e-05	0.00051765	True
brunello_CASP5_1	CASP5	4759.1	6656.6	4759.1	6656.6	0.48401	1.8002e+06	2.0901e+05	4.1505	0.99998	1.659e-05	3.318e-05	0.00051765	True
HGLibA_30894	IFI30	5563.1	3492.1	5563.1	3492.1	-0.67165	2.1446e+06	2.4905e+05	4.1499	1.6628e-05	0.99998	3.3255e-05	0.00051813	False
brunello_NUP205_3	NUP205	2264.1	3514.4	2264.1	3514.4	0.63411	7.8161e+05	90780	4.1497	0.99998	1.6646e-05	3.3292e-05	0.00051813	True
HGLibA_20074	GIMAP1-GIMAP5	5644	7731.7	5644	7731.7	0.45399	2.1792e+06	2.5312e+05	4.1496	0.99998	1.6656e-05	3.3312e-05	0.00051813	True
brunello_PXDC1_4	PXDC1	2170.4	950.36	2170.4	950.36	-1.1906	7.4424e+05	86573	4.1465	1.688e-05	0.99998	3.376e-05	0.00052458	False
HGLibA_64166	ZNF366	3558.5	1948.4	3558.5	1948.4	-0.86864	1.2962e+06	1.5081e+05	4.1461	1.6912e-05	0.99998	3.3823e-05	0.00052503	False
HGLibA_59113	TNFSF8	2544.3	3877.5	2544.3	3877.5	0.60767	8.8873e+05	1.0348e+05	4.1445	0.99998	1.7031e-05	3.4061e-05	0.00052819	True
HGLibA_11098	CREB3L3	11790	14943	11790	14943	0.34187	4.9704e+06	5.7887e+05	4.144	0.99998	1.7066e-05	3.4131e-05	0.00052874	True
HGLibB_06869	CACNA1A	6323.7	4101.7	6323.7	4101.7	-0.62445	2.4688e+06	2.8759e+05	4.1435	1.7099e-05	0.99998	3.4198e-05	0.00052925	False
brunello_ERLEC1_2	ERLEC1	4413.8	6229.6	4413.8	6229.6	0.49702	1.6485e+06	1.9206e+05	4.1433	0.99998	1.712e-05	3.4239e-05	0.00052935	True
brunello_ERLIN1_2	ERLIN1	5312.5	3298.4	5312.5	3298.4	-0.68748	2.0284e+06	2.3649e+05	4.1418	1.7229e-05	0.99998	3.4458e-05	0.00053195	False
HGLibA_22180	HES2	4147.4	2394.7	4147.4	2394.7	-0.79214	1.5361e+06	1.791e+05	4.1417	1.7238e-05	0.99998	3.4476e-05	0.00053195	False
HGLibA_36489	MAP3K8	2968.5	1516.3	2968.5	1516.3	-0.9687	1.0544e+06	1.2304e+05	4.14	1.7363e-05	0.99998	3.4727e-05	0.00053528	False
brunello_TMEM187_4	TMEM187	3987.6	5701.1	3987.6	5701.1	0.51562	1.4681e+06	1.7137e+05	4.1393	0.99998	1.7417e-05	3.4834e-05	0.0005364	True
brunello_PHC3_2	PHC3	1829.1	2935.3	1829.1	2935.3	0.6821	6.1185e+05	71445	4.1386	0.99998	1.7472e-05	3.4944e-05	0.00053755	True
HGLibA_51284	SCN4B	4607.2	2749.7	4607.2	2749.7	-0.74441	1.7252e+06	2.0153e+05	4.1377	1.7543e-05	0.99998	3.5086e-05	0.0005392	False
brunello_WNT5A_3	WNT5A	5015.6	3069.1	5015.6	3069.1	-0.7084	1.8943e+06	2.217e+05	4.1339	1.7834e-05	0.99998	3.5668e-05	0.00054703	False
HGLibA_64552	NonTargetingControlGuideForHuman_0169	8907.5	6220.4	8907.5	6220.4	-0.51793	3.6101e+06	4.2251e+05	4.1339	1.7836e-05	0.99998	3.5673e-05	0.00054703	False
brunello_AKT1S1_3	AKT1S1	5132	3160.4	5132	3160.4	-0.69922	1.9435e+06	2.2748e+05	4.1337	1.7851e-05	0.99998	3.5702e-05	0.00054703	False
brunello_C12orf74_4	C12orf74	4231.3	2462.6	4231.3	2462.6	-0.78066	1.5641e+06	1.8317e+05	4.1326	1.7937e-05	0.99998	3.5874e-05	0.00054912	False
brunello_FAM46A_4	FAM46A	1538	2539.7	1538	2539.7	0.72322	5.0168e+05	58817	4.1303	0.99998	1.8116e-05	3.6231e-05	0.00055363	True
brunello_DCDC2B_4	DCDC2B	3059.3	4532.7	3059.3	4532.7	0.56704	1.0855e+06	1.2727e+05	4.1302	0.99998	1.812e-05	3.6241e-05	0.00055363	True
brunello_TFPI_1	TFPI	3647.3	5273.1	3647.3	5273.1	0.53173	1.3217e+06	1.5504e+05	4.1293	0.99998	1.8196e-05	3.6393e-05	0.00055541	True
FHCRC_O_E_P_16	NEURL3	2760.3	4150.3	2760.3	4150.3	0.58821	9.6605e+05	1.134e+05	4.1278	0.99998	1.8315e-05	3.663e-05	0.00055825	True
HGLibA_06854	CABP4	5701.2	3612.8	5701.2	3612.8	-0.65801	2.1808e+06	2.56e+05	4.1276	1.8326e-05	0.99998	3.6652e-05	0.00055825	False
HGLibB_57044	NonTargetingControlGuideForHuman_0016	8739.8	11392	8739.8	11392	0.38233	3.5175e+06	4.1359e+05	4.1243	0.99998	1.8595e-05	3.719e-05	0.00056588	True
HGLibA_60816	UBA6	7813.4	10302	7813.4	10302	0.39883	3.0961e+06	3.647e+05	4.1206	0.99998	1.8898e-05	3.7796e-05	0.00057455	True
brunello_MTHFD2L_4	MTHFD2L	6645.4	8917.4	6645.4	8917.4	0.42422	2.581e+06	3.0407e+05	4.1203	0.99998	1.8921e-05	3.7841e-05	0.00057467	True
HGLibA_01941	ANK3	2567	1235.4	2567	1235.4	-1.0545	8.866e+05	1.0452e+05	4.1189	1.9033e-05	0.99998	3.8065e-05	0.0005775	False
HGLibB_39047	PSMB10	9491.5	6717.4	9491.5	6717.4	-0.49867	3.8478e+06	4.5375e+05	4.1183	1.9086e-05	0.99998	3.8172e-05	0.00057855	False
brunello_CPA6_2	CPA6	1727.4	2793.3	1727.4	2793.3	0.693	5.68e+05	67006	4.1175	0.99998	1.9151e-05	3.8301e-05	0.00057946	True
brunello_NPC2_2	NPC2	2240.4	1007.2	2240.4	1007.2	-1.1527	7.6049e+05	89715	4.1175	1.9154e-05	0.99998	3.8307e-05	0.00057946	False
brunello_NUP43_4	NUP43	724.12	1378.4	724.12	1378.4	0.92772	2.1402e+05	25257	4.1167	0.99998	1.9214e-05	3.8428e-05	0.00058072	True
HGLibB_25889	LAG3	4179	5928.3	4179	5928.3	0.50437	1.5301e+06	1.8063e+05	4.1161	0.99998	1.9271e-05	3.8542e-05	0.00058186	True
brunello_EPSTI1_1	EPSTI1	3824.8	5489.2	3824.8	5489.2	0.52108	1.385e+06	1.6354e+05	4.1156	0.99998	1.9306e-05	3.8612e-05	0.00058235	True
HGLibA_20500	GNB4	2587.7	3924.2	2587.7	3924.2	0.60052	8.9307e+05	1.0547e+05	4.1153	0.99998	1.9334e-05	3.8668e-05	0.00058262	True
HGLibA_41488	OAS2	6763.7	9055.3	6763.7	9055.3	0.42089	2.6256e+06	3.1015e+05	4.1147	0.99998	1.938e-05	3.8761e-05	0.00058346	True
brunello_DDX60_3	DDX60	6191.5	4012.4	6191.5	4012.4	-0.6257	2.3743e+06	2.8085e+05	4.1119	1.9617e-05	0.99998	3.9233e-05	0.00058999	False
HGLibB_30561	MX1	3560.4	5157.5	3560.4	5157.5	0.53449	1.2753e+06	1.509e+05	4.1113	0.99998	1.9671e-05	3.9341e-05	0.00059104	True
brunello_AKAP7_3	AKAP7	1304.2	2213.1	1304.2	2213.1	0.76245	4.1305e+05	48880	4.111	0.99998	1.9693e-05	3.9387e-05	0.00059114	True
brunello_CRLF2_4	CRLF2	4003.4	2298.3	4003.4	2298.3	-0.80038	1.4537e+06	1.7213e+05	4.1098	1.9804e-05	0.99998	3.9608e-05	0.00059388	False
HGLibA_30564	HSPA1L	4910	2998.1	4910	2998.1	-0.71147	1.8276e+06	2.1647e+05	4.1093	1.9846e-05	0.99998	3.9693e-05	0.00059458	False
HGLibB_00476	ACOT13	6004.1	8143.5	6004.1	8143.5	0.43963	2.2885e+06	2.7132e+05	4.1072	0.99998	2.0024e-05	4.0047e-05	0.00059912	True
HGLibB_56643	ZNF772	9211.4	11932	9211.4	11932	0.37328	3.7003e+06	4.3873e+05	4.1071	0.99998	2.0037e-05	4.0073e-05	0.00059912	True
HGLibA_31093	IGF2BP3	1881.3	2996.1	1881.3	2996.1	0.67105	6.2137e+05	73741	4.1052	0.99998	2.0198e-05	4.0396e-05	0.00060336	True
HGLibB_15547	ESM1	2530.5	1214.1	2530.5	1214.1	-1.0589	8.6648e+05	1.0285e+05	4.1048	2.0237e-05	0.99998	4.0474e-05	0.00060394	False
HGLibA_36747	MB21D2	5521.7	3482	5521.7	3482	-0.66506	2.0803e+06	2.4697e+05	4.1044	2.0265e-05	0.99998	4.0531e-05	0.00060419	False
HGLibA_30902	IFI44L	4499.6	6317.8	4499.6	6317.8	0.48953	1.6529e+06	1.9626e+05	4.1042	0.99998	2.029e-05	4.0579e-05	0.00060434	True
brunello_MEP1A_4	MEP1A	2792.9	4183.8	2792.9	4183.8	0.58288	9.6732e+05	1.149e+05	4.1034	0.99998	2.0357e-05	4.0713e-05	0.00060539	True
HGLibA_59882	TRIM69	5473.3	7502.5	5473.3	7502.5	0.45487	2.0587e+06	2.4454e+05	4.1033	0.99998	2.0364e-05	4.0729e-05	0.00060539	True
HGLibA_02489	APOBEC3F	3006	1556.9	3006	1556.9	-0.94873	1.05e+06	1.2478e+05	4.1022	2.0458e-05	0.99998	4.0916e-05	0.0006076	False
brunello_NBN_1	NBN	5687.4	3614.8	5687.4	3614.8	-0.65371	2.1478e+06	2.5531e+05	4.1019	2.0488e-05	0.99998	4.0976e-05	0.00060789	False
brunello_SCIMP_3	SCIMP	1962.2	3102.6	1962.2	3102.6	0.66072	6.5024e+05	77310	4.1014	0.99998	2.0531e-05	4.1062e-05	0.00060859	True
HGLibA_17891	FASLG	1404.8	2350	1404.8	2350	0.74187	4.467e+05	53132	4.1006	0.99998	2.0605e-05	4.1209e-05	0.00061018	True
HGLibA_59769	TRIM38	5002.8	6930.4	5002.8	6930.4	0.47014	1.858e+06	2.2106e+05	4.0999	0.99998	2.0665e-05	4.1331e-05	0.00061107	True
brunello_SAT1_2	SAT1	5186.3	3219.3	5186.3	3219.3	-0.6878	1.9345e+06	2.3019e+05	4.0998	2.0674e-05	0.99998	4.1348e-05	0.00061107	False
HGLibA_45588	PMEPA1	6493.4	8724.7	6493.4	8724.7	0.42606	2.4892e+06	2.9627e+05	4.0992	0.99998	2.0729e-05	4.1458e-05	0.00061209	True
brunello_FCGR1A_1	FCGR1A	2251.3	3482	2251.3	3482	0.62892	7.5726e+05	90203	4.0976	0.99998	2.0875e-05	4.175e-05	0.00061582	True
brunello_HELZ2_1	HELZ2	4299.4	6067.3	4299.4	6067.3	0.49684	1.5628e+06	1.8648e+05	4.094	0.99998	2.1197e-05	4.2394e-05	0.00062473	True
brunello_PLAC8_2	PLAC8	7360.6	4969.9	7360.6	4969.9	-0.56652	2.8578e+06	3.4105e+05	4.0938	2.1221e-05	0.99998	4.2443e-05	0.00062485	False
HGLibB_23215	IMPA2	6822.9	9113.1	6822.9	9113.1	0.4175	2.6225e+06	3.132e+05	4.0922	0.99998	2.1365e-05	4.273e-05	0.00062847	True
moffat_PHF15_4	PHF15	4858.7	6750.9	4858.7	6750.9	0.47442	1.7902e+06	2.1393e+05	4.091	0.99998	2.1478e-05	4.2956e-05	0.00063119	True
HGLibB_19053	GIMAP4	7241.2	9608.1	7241.2	9608.1	0.40796	2.801e+06	3.3484e+05	4.0902	0.99998	2.1546e-05	4.3093e-05	0.0006326	True
HGLibA_36736	MAX	2198	3409.9	2198	3409.9	0.63331	7.3437e+05	87811	4.0898	0.99998	2.1589e-05	4.3177e-05	0.00063324	True
HGLibB_09555	CHRNA10	6859.4	9154.7	6859.4	9154.7	0.41637	2.6341e+06	3.1509e+05	4.089	0.99998	2.1661e-05	4.3321e-05	0.00063471	True
HGLibA_47315	PSEN2	9262.7	11979	9262.7	11979	0.37102	3.6904e+06	4.4148e+05	4.0888	0.99998	2.168e-05	4.336e-05	0.00063471	True
HGLibA_00305	ABL2	2544.3	1229.3	2544.3	1229.3	-1.0488	8.6463e+05	1.0348e+05	4.0879	2.1767e-05	0.99998	4.3534e-05	0.00063665	False
brunello_HR_2	HR	4770.9	6641.4	4770.9	6641.4	0.47713	1.7493e+06	2.0959e+05	4.0856	0.99998	2.1982e-05	4.3965e-05	0.00064234	True
brunello_STEAP4_2	STEAP4	4280.6	2521.4	4280.6	2521.4	-0.76333	1.5473e+06	1.8557e+05	4.0837	2.2161e-05	0.99998	4.4323e-05	0.00064696	False
brunello_EPHB2_2	EPHB2	4141.5	5867.5	4141.5	5867.5	0.50248	1.4895e+06	1.7881e+05	4.0817	0.99998	2.2357e-05	4.4714e-05	0.00065205	True
brunello_TPRA1_4	TPRA1	3346.4	1815.5	3346.4	1815.5	-0.88184	1.1717e+06	1.4075e+05	4.0804	2.2481e-05	0.99998	4.4962e-05	0.00065506	False
HGLibA_10001	CLEC5A	4298.4	6058.2	4298.4	6058.2	0.49499	1.5484e+06	1.8643e+05	4.0757	0.99998	2.2938e-05	4.5876e-05	0.00066754	True
FHCRC_O_E_P_15	NEURL3	5802.8	3720.3	5802.8	3720.3	-0.6412	2.1685e+06	2.6113e+05	4.0754	2.2972e-05	0.99998	4.5944e-05	0.00066754	False
brunello_MTHFD2L_3	MTHFD2L	2735.7	1370.3	2735.7	1370.3	-0.99692	9.3219e+05	1.1226e+05	4.0753	2.2981e-05	0.99998	4.5963e-05	0.00066754	False
brunello_MB21D2_4	MB21D2	3259.5	4766	3259.5	4766	0.54797	1.1347e+06	1.3666e+05	4.0751	0.99998	2.2996e-05	4.5993e-05	0.00066754	True
HGLibB_46855	SQLE	4116.8	2399.7	4116.8	2399.7	-0.77841	1.4742e+06	1.7762e+05	4.0743	2.3074e-05	0.99998	4.6147e-05	0.00066916	False
HGLibA_62421	WDR5B	4600.3	6426.3	4600.3	6426.3	0.4822	1.6673e+06	2.0119e+05	4.0711	0.99998	2.3393e-05	4.6787e-05	0.00067779	True
HGLibA_35416	LPXN	3549.6	5128.1	3549.6	5128.1	0.53065	1.2458e+06	1.5038e+05	4.0705	0.99998	2.3456e-05	4.6912e-05	0.00067897	True
FHCRC_O_E_P_64	KIR2DS5	3477.6	5037.8	3477.6	5037.8	0.53459	1.2172e+06	1.4696e+05	4.07	0.99998	2.3507e-05	4.7014e-05	0.00067981	True
HGLibA_03444	ATF5	1635.7	2657.4	1635.7	2657.4	0.69976	5.219e+05	63025	4.0696	0.99998	2.3543e-05	4.7087e-05	0.00067989	True
brunello_SEMA4D_4	SEMA4D	1905	792.14	1905	792.14	-1.2649	6.1925e+05	74784	4.0695	2.3554e-05	0.99998	4.7108e-05	0.00067989	False
brunello_PPM1E_2	PPM1E	2589.7	1267.8	2589.7	1267.8	-1.0298	8.7365e+05	1.0556e+05	4.0686	2.3652e-05	0.99998	4.7303e-05	0.00068207	False
brunello_RASAL2_3	RASAL2	3470.7	5027.7	3470.7	5027.7	0.53455	1.2122e+06	1.4663e+05	4.0661	0.99998	2.3905e-05	4.7809e-05	0.00068872	True
brunello_BLOC1S2_1	BLOC1S2	4348.7	6115	4348.7	6115	0.49167	1.5599e+06	1.8888e+05	4.0641	0.99998	2.4111e-05	4.8222e-05	0.00069401	True
HGLibB_14628	EGR2	3042.5	1598.5	3042.5	1598.5	-0.92814	1.0426e+06	1.2649e+05	4.0603	2.451e-05	0.99998	4.9019e-05	0.00070483	False
HGLibA_09984	CLEC4D	6651.3	8891	6651.3	8891	0.41866	2.5082e+06	3.0437e+05	4.0597	0.99998	2.4569e-05	4.9138e-05	0.00070588	True
HGLibA_20984	GPR180	4960.3	3061	4960.3	3061	-0.69624	1.8037e+06	2.1896e+05	4.0589	2.4647e-05	0.99998	4.9295e-05	0.00070748	False
brunello_MT1X_1	MT1X	1646.5	2668.5	1646.5	2668.5	0.69626	5.2222e+05	63494	4.0558	0.99998	2.4984e-05	4.9969e-05	0.00071648	True
brunello_GBP3_4	GBP3	2273	1048.7	2273	1048.7	-1.1152	7.494e+05	91180	4.0544	2.5136e-05	0.99997	5.0273e-05	0.00072017	False
brunello_JRKL_1	JRKL	7547.1	9947.9	7547.1	9947.9	0.39842	2.8819e+06	3.5076e+05	4.0537	0.99997	2.5211e-05	5.0423e-05	0.00072099	True
moffat_NMRAL1_4	NMRAL1	6372.1	8555.3	6372.1	8555.3	0.42499	2.3832e+06	2.9006e+05	4.0537	0.99997	2.5212e-05	5.0424e-05	0.00072099	True
brunello_C1orf95_1	C1orf95	4312.2	6065.3	4312.2	6065.3	0.49206	1.5367e+06	1.8711e+05	4.0529	0.99997	2.5299e-05	5.0597e-05	0.00072219	True
HGLibA_59073	TNFRSF4	2591.6	3909	2591.6	3909	0.59272	8.6765e+05	1.0565e+05	4.0528	0.99997	2.53e-05	5.0601e-05	0.00072219	True
HGLibA_31163	IGSF1	3796.2	2164.4	3796.2	2164.4	-0.81029	1.3314e+06	1.6216e+05	4.0522	2.5371e-05	0.99997	5.0742e-05	0.00072353	False
HGLibA_17096	FAM129A	6381	8564.4	6381	8564.4	0.42452	2.3837e+06	2.9052e+05	4.051	0.99997	2.5505e-05	5.101e-05	0.00072668	True
HGLibA_11879	CXCL9	5251.4	7208.3	5251.4	7208.3	0.4569	1.9149e+06	2.3343e+05	4.0504	0.99997	2.5562e-05	5.1123e-05	0.00072762	True
HGLibA_58400	TMEM184A	5355	7333.1	5355	7333.1	0.45347	1.9565e+06	2.3861e+05	4.0496	0.99997	2.5654e-05	5.1307e-05	0.0007295	True
HGLibB_35848	PDK1	4812.4	2949.5	4812.4	2949.5	-0.7061	1.7352e+06	2.1164e+05	4.0494	2.5675e-05	0.99997	5.135e-05	0.0007295	False
brunello_SLC16A1_2	SLC16A1	3575.2	1999.1	3575.2	1999.1	-0.83837	1.2421e+06	1.516e+05	4.048	2.5832e-05	0.99997	5.1664e-05	0.00073329	False
HGLibA_35211	LOC388813	5488.1	7492.3	5488.1	7492.3	0.44903	2.0084e+06	2.4528e+05	4.0467	0.99997	2.5969e-05	5.1937e-05	0.00073649	True
HGLibA_13359	DLL1	8649	6062.2	8649	6062.2	-0.51262	3.3458e+06	4.0877e+05	4.046	2.6053e-05	0.99997	5.2107e-05	0.00073765	False
brunello_CR1L_4	CR1L	3235.9	4725.4	3235.9	4725.4	0.54616	1.1094e+06	1.3555e+05	4.0459	0.99997	2.6057e-05	5.2115e-05	0.00073765	True
brunello_ZNF189_3	ZNF189	6330.6	8501.5	6330.6	8501.5	0.42531	2.3563e+06	2.8794e+05	4.0456	0.99997	2.6098e-05	5.2196e-05	0.00073779	True
HGLibA_32406	KBTBD8	9893.1	7103.9	9893.1	7103.9	-0.47775	3.8898e+06	4.7536e+05	4.0455	2.611e-05	0.99997	5.2221e-05	0.00073779	False
brunello_FAM90A1_2	FAM90A1	487.35	1002.1	487.35	1002.1	1.0385	1.3248e+05	16198	4.0444	0.99997	2.6228e-05	5.2456e-05	0.0007404	True
HGLibB_22531	IDO1	5607.5	3580.3	5607.5	3580.3	-0.64712	2.0547e+06	2.5128e+05	4.044	2.6273e-05	0.99997	5.2546e-05	0.0007404	False
HGLibB_57072	NonTargetingControlGuideForHuman_0044	17649	21508	17649	21508	0.28528	7.4464e+06	9.1066e+05	4.044	0.99997	2.6275e-05	5.2549e-05	0.0007404	True
brunello_ANGPTL1_4	ANGPTL1	4484.8	2696.9	4484.8	2696.9	-0.73353	1.5983e+06	1.9554e+05	4.0433	2.6355e-05	0.99997	5.2711e-05	0.00074199	False
brunello_C5orf34_3	C5orf34	2222.7	3428.2	2222.7	3428.2	0.62492	7.2663e+05	88917	4.0428	0.99997	2.6412e-05	5.2824e-05	0.00074242	True
brunello_ZNF225_1	ZNF225	2519.6	1226.2	2519.6	1226.2	-1.0384	8.3643e+05	1.0236e+05	4.0427	2.6419e-05	0.99997	5.2837e-05	0.00074242	False
HGLibB_40096	RALA	7047.9	4744.7	7047.9	4744.7	-0.57077	2.6523e+06	3.2482e+05	4.0411	2.6597e-05	0.99997	5.3194e-05	0.00074676	False
brunello_ZNF189_4	ZNF189	2900.4	4298.4	2900.4	4298.4	0.56738	9.7719e+05	1.1988e+05	4.0377	0.99997	2.6984e-05	5.3968e-05	0.00075693	True
HGLibA_31942	ISG15	6447.1	4258.9	6447.1	4258.9	-0.59805	2.3941e+06	2.939e+05	4.0363	2.7146e-05	0.99997	5.4292e-05	0.00076078	False
HGLibB_11036	CR1L	2208.9	3406.9	2208.9	3406.9	0.62492	7.1763e+05	88297	4.0317	0.99997	2.7683e-05	5.5366e-05	0.00077513	True
HGLibB_18595	GAPT	4566.7	6367.5	4566.7	6367.5	0.47949	1.6215e+06	1.9955e+05	4.0313	0.99997	2.7737e-05	5.5473e-05	0.00077592	True
HGLibA_61659	USP44	5626.3	7650.6	5626.3	7650.6	0.44332	2.0489e+06	2.5223e+05	4.0307	0.99997	2.7806e-05	5.5611e-05	0.00077715	True
HGLibA_45434	PLEKHN1	2185.2	3375.5	2185.2	3375.5	0.62709	7.0836e+05	87236	4.0299	0.99997	2.79e-05	5.58e-05	0.00077907	True
HGLibA_43015	OTOF	5021.5	3122.9	5021.5	3122.9	-0.68506	1.8023e+06	2.2199e+05	4.0296	2.7933e-05	0.99997	5.5867e-05	0.0007793	False
brunello_ANXA10_2	ANXA10	1996.8	3128	1996.8	3128	0.6473	6.3982e+05	78838	4.0288	0.99997	2.8032e-05	5.6063e-05	0.00078133	True
HGLibA_03721	ATP6V0D2	6474.7	8663.8	6474.7	8663.8	0.42013	2.3961e+06	2.9531e+05	4.0284	0.99997	2.8083e-05	5.6165e-05	0.00078193	True
HGLibB_33319	OLFML3	6110.6	8229.7	6110.6	8229.7	0.42945	2.2452e+06	2.7673e+05	4.0282	0.99997	2.8104e-05	5.6207e-05	0.00078193	True
HGLibA_13155	DHRS9	4569.7	2769.9	4569.7	2769.9	-0.72203	1.6195e+06	1.9969e+05	4.0274	2.8199e-05	0.99997	5.6397e-05	0.00078387	False
HGLibA_32537	KCNJ10	3926.4	2274	3926.4	2274	-0.78774	1.3653e+06	1.6842e+05	4.0266	2.8296e-05	0.99997	5.6593e-05	0.00078587	False
HGLibB_06848	CABP4	8099.5	5619	8099.5	5619	-0.52745	3.0765e+06	3.7972e+05	4.0254	2.8438e-05	0.99997	5.6877e-05	0.00078911	False
brunello_PPARG_2	PPARG	3564.4	5128.1	3564.4	5128.1	0.52465	1.2226e+06	1.5109e+05	4.0229	0.99997	2.8739e-05	5.7477e-05	0.00079672	True
brunello_IL4I1_4	IL4I1	2866.9	1483.9	2866.9	1483.9	-0.94966	9.5639e+05	1.1832e+05	4.0207	2.9012e-05	0.99997	5.8024e-05	0.00080307	False
brunello_USP18_4	USP18	3800.2	5420.2	3800.2	5420.2	0.51217	1.3123e+06	1.6235e+05	4.0206	0.99997	2.902e-05	5.8039e-05	0.00080307	True
brunello_TRANK1_2	TRANK1	4074.4	5759	4074.4	5759	0.49911	1.4188e+06	1.7556e+05	4.0204	0.99997	2.9056e-05	5.8111e-05	0.00080334	True
HGLibB_44609	SLC25A19	2133.9	3305.5	2133.9	3305.5	0.63113	6.863e+05	84940	4.0199	0.99997	2.9113e-05	5.8226e-05	0.00080421	True
HGLibA_31893	IRF9	4297.4	6031.8	4297.4	6031.8	0.48903	1.5041e+06	1.8638e+05	4.0174	0.99997	2.9418e-05	5.8837e-05	0.00081192	True
brunello_FOSB_2	FOSB	2307.5	1084.2	2307.5	1084.2	-1.089	7.4821e+05	92736	4.017	2.9471e-05	0.99997	5.8941e-05	0.00081263	False
HGLibA_63458	ZFHX2	5607.5	7620.1	5607.5	7620.1	0.44239	2.0253e+06	2.5128e+05	4.015	0.99997	2.9729e-05	5.9458e-05	0.00081903	True
HGLibA_31232	IL10	6270.5	8412.3	6270.5	8412.3	0.42386	2.2936e+06	2.8487e+05	4.0128	0.99997	2.9996e-05	5.9991e-05	0.00082563	True
HGLibA_35212	LOC388813	1733.4	692.74	1733.4	692.74	-1.3219	5.4144e+05	67263	4.0124	3.0055e-05	0.99997	6.011e-05	0.00082581	False
brunello_GLIPR2_3	GLIPR2	1202.6	354.99	1202.6	354.99	-1.7574	3.5922e+05	44627	4.0124	3.0056e-05	0.99997	6.0112e-05	0.00082581	False
brunello_ALYREF_4	ALYREF	4076.4	5757.9	4076.4	5757.9	0.49816	1.4138e+06	1.7566e+05	4.0121	0.99997	3.0086e-05	6.0173e-05	0.00082591	True
brunello_ANK3_1	ANK3	2642.9	1324.6	2642.9	1324.6	-0.99603	8.6899e+05	1.08e+05	4.0116	3.0154e-05	0.99997	6.0307e-05	0.00082702	False
brunello_GSDMD_3	GSDMD	4325	2588.4	4325	2588.4	-0.74042	1.5079e+06	1.8773e+05	4.0081	3.0606e-05	0.99997	6.1213e-05	0.00083869	False
HGLibA_47385	PSMB10	5552.3	7550.1	5552.3	7550.1	0.44336	1.9958e+06	2.485e+05	4.0078	0.99997	3.0648e-05	6.1296e-05	0.00083909	True
HGLibB_10002	CLECL1	3121.4	1675.6	3121.4	1675.6	-0.89717	1.0453e+06	1.3018e+05	4.0074	3.0694e-05	0.99997	6.1389e-05	0.00083962	False
brunello_HLA-B_3	HLA-B	2448.6	3710.2	2448.6	3710.2	0.59932	7.9576e+05	99123	4.007	0.99997	3.0747e-05	6.1494e-05	0.00084031	True
HGLibA_60918	UBE2L6	3252.6	4731.5	3252.6	4731.5	0.54056	1.0935e+06	1.3633e+05	4.0053	0.99997	3.0973e-05	6.1946e-05	0.00084574	True
HGLibA_05978	C2	6705.5	8924.5	6705.5	8924.5	0.41236	2.4618e+06	3.0716e+05	4.0037	0.99997	3.1179e-05	6.2358e-05	0.00085044	True
HGLibB_22573	IFI30	3109.6	4551	3109.6	4551	0.54931	1.0388e+06	1.2962e+05	4.0035	0.99997	3.1201e-05	6.2401e-05	0.00085044	True
brunello_IGF2BP2_1	IGF2BP2	4811.4	6652.5	4811.4	6652.5	0.46737	1.6949e+06	2.1159e+05	4.0026	0.99997	3.1326e-05	6.2651e-05	0.0008531	True
brunello_NUP160_4	NUP160	1909.9	814.45	1909.9	814.45	-1.2286	6.0006e+05	75001	4.0002	3.165e-05	0.99997	6.3299e-05	0.00086116	False
brunello_GPNMB_3	GPNMB	2995.1	1585.3	2995.1	1585.3	-0.91745	9.9385e+05	1.2428e+05	3.9992	3.1773e-05	0.99997	6.3547e-05	0.00086376	False
brunello_HLA-A_4	HLA-A	3228	1757.7	3228	1757.7	-0.87656	1.0808e+06	1.3517e+05	3.999	3.1811e-05	0.99997	6.3621e-05	0.00086402	False
brunello_RBKS_2	RBKS	1455.2	2394.7	1455.2	2394.7	0.71827	4.4134e+05	55272	3.9962	0.99997	3.2179e-05	6.4358e-05	0.00087326	True
HGLibA_52140	SGPP2	6838.7	4600.7	6838.7	4600.7	-0.57178	2.5044e+06	3.1402e+05	3.9938	3.2505e-05	0.99997	6.501e-05	0.00088101	False
HGLibA_31944	ISG15	5312.5	3370.4	5312.5	3370.4	-0.65633	1.886e+06	2.3649e+05	3.9937	3.2522e-05	0.99997	6.5044e-05	0.00088101	False
HGLibA_00384	ACAP1	282.15	656.23	282.15	656.23	1.2148	69966	8774.3	3.9935	0.99997	3.2597e-05	6.5194e-05	0.00088227	True
HGLibA_59550	TRAF5	6597	8789.6	6597	8789.6	0.41392	2.4036e+06	3.0158e+05	3.9925	0.99997	3.2688e-05	6.5376e-05	0.00088376	True
brunello_TXNIP_3	TXNIP	2263.1	3465.7	2263.1	3465.7	0.61462	7.2311e+05	90736	3.9924	0.99997	3.271e-05	6.5419e-05	0.00088376	True
HGLibA_62892	XRN1	3081	1651.2	3081	1651.2	-0.89945	1.0221e+06	1.2828e+05	3.9919	3.2775e-05	0.99997	6.555e-05	0.00088475	False
brunello_TNFAIP8L3_1	TNFAIP8L3	5046.2	3160.4	5046.2	3160.4	-0.6749	1.778e+06	2.2322e+05	3.9913	3.2852e-05	0.99997	6.5705e-05	0.00088607	False
brunello_CASP5_2	CASP5	6374.1	4224.4	6374.1	4224.4	-0.59335	2.3105e+06	2.9016e+05	3.9907	3.2937e-05	0.99997	6.5873e-05	0.00088756	False
brunello_MIDN_4	MIDN	3066.2	1641.1	3066.2	1641.1	-0.90139	1.0155e+06	1.2759e+05	3.9897	3.3085e-05	0.99997	6.617e-05	0.00089078	False
brunello_RMI1_2	RMI1	3664	5238.6	3664	5238.6	0.51565	1.2397e+06	1.5584e+05	3.9888	0.99997	3.3204e-05	6.6408e-05	0.00089283	True
HGLibA_37743	MMACHC	3342.4	1847	3342.4	1847	-0.85538	1.1182e+06	1.4057e+05	3.9887	3.3219e-05	0.99997	6.6438e-05	0.00089283	False
brunello_UBE2QL1_2	UBE2QL1	2874.8	4248.7	2874.8	4248.7	0.56341	9.4386e+05	1.1869e+05	3.9881	0.99997	3.33e-05	6.66e-05	0.00089422	True
brunello_UGT1A3_1	UGT1A3	3351.3	4848.2	3351.3	4848.2	0.53259	1.1203e+06	1.4098e+05	3.9866	0.99997	3.3519e-05	6.7039e-05	0.00089934	True
brunello_CACNA1I_2	CACNA1I	3055.3	1635	3055.3	1635	-0.90164	1.0087e+06	1.2709e+05	3.9842	3.3849e-05	0.99997	6.7699e-05	0.0009074	False
HGLibA_35409	LPPR4	7213.6	9513.7	7213.6	9513.7	0.39925	2.6453e+06	3.3341e+05	3.9835	0.99997	3.3953e-05	6.7906e-05	0.00090938	True
brunello_TFRC_4	TFRC	4658.5	6457.8	4658.5	6457.8	0.4711	1.6188e+06	2.0406e+05	3.9832	0.99997	3.3991e-05	6.7981e-05	0.0009096	True
HGLibA_09242	CETP	1270.7	2138.1	1270.7	2138.1	0.75025	3.7618e+05	47471	3.9811	0.99997	3.4304e-05	6.8608e-05	0.00091719	True
HGLibA_12296	DAGLA	7020.2	4757.9	7020.2	4757.9	-0.5611	2.5591e+06	3.2339e+05	3.9783	3.4707e-05	0.99997	6.9413e-05	0.00092715	False
HGLibA_37988	MOXD1	3737	2149.2	3737	2149.2	-0.7978	1.2606e+06	1.5933e+05	3.9779	3.4762e-05	0.99997	6.9524e-05	0.00092783	False
HGLibB_55292	ZKSCAN7	8985.4	11583	8985.4	11583	0.36629	3.3732e+06	4.2667e+05	3.9764	0.99997	3.4978e-05	6.9956e-05	0.00093279	True
brunello_TMEM244_2	TMEM244	1538	2502.2	1538	2502.2	0.70175	4.648e+05	58817	3.9755	0.99996	3.5109e-05	7.0218e-05	0.00093547	True
HGLibB_04326	BCL3	3753.8	5344.1	3753.8	5344.1	0.50949	1.2646e+06	1.6013e+05	3.9742	0.99996	3.5305e-05	7.061e-05	0.00093988	True
HGLibA_31945	ISG20	3570.3	5115.9	3570.3	5115.9	0.51883	1.1945e+06	1.5137e+05	3.9727	0.99996	3.5532e-05	7.1065e-05	0.00094512	True
HGLibA_32739	KCTD21	4549	6318.8	4549	6318.8	0.47404	1.5662e+06	1.9868e+05	3.9707	0.99996	3.5827e-05	7.1654e-05	0.00095214	True
HGLibB_18783	GCNT1	4335.9	6058.2	4335.9	6058.2	0.48247	1.4832e+06	1.8826e+05	3.9695	0.99996	3.6015e-05	7.203e-05	0.0009563	True
HGLibA_59721	TRIM22	2976.4	1582.2	2976.4	1582.2	-0.91117	9.7184e+05	1.2341e+05	3.9687	3.6139e-05	0.99996	7.2278e-05	0.00095878	False
HGLibA_54970	SPINK1	1239.1	2091.4	1239.1	2091.4	0.75471	3.6321e+05	46150	3.9674	0.99996	3.6325e-05	7.265e-05	0.00096288	True
HGLibA_57200	TDRD6	2878.7	1511.2	2878.7	1511.2	-0.92924	9.3501e+05	1.1887e+05	3.9663	3.6495e-05	0.99996	7.2989e-05	0.00096654	False
HGLibA_65128	ZNF835	2979.4	4372.5	2979.4	4372.5	0.55329	9.7038e+05	1.2354e+05	3.9635	0.99996	3.6935e-05	7.387e-05	0.00097737	True
HGLibA_34212	LAD1	3278.3	4747.7	3278.3	4747.7	0.53417	1.0797e+06	1.3754e+05	3.9622	0.99996	3.7124e-05	7.4248e-05	0.00098153	True
HGLibA_34460	LCN12	4259.9	5961.8	4259.9	5961.8	0.48484	1.4483e+06	1.8456e+05	3.9616	0.99996	3.7225e-05	7.445e-05	0.00098336	True
brunello_DRAM1_1	DRAM1	2625.2	3921.1	2625.2	3921.1	0.57866	8.3972e+05	1.0718e+05	3.9584	0.99996	3.7725e-05	7.545e-05	0.00099571	True
brunello_NKAIN1_4	NKAIN1	5164.6	3270	5164.6	3270	-0.6592	1.7947e+06	2.2911e+05	3.9582	3.7761e-05	0.99996	7.5522e-05	0.00099581	False
brunello_LMNB1_4	LMNB1	2170.4	3334.9	2170.4	3334.9	0.61945	6.7802e+05	86573	3.9577	0.99996	3.7836e-05	7.5672e-05	0.00099643	True
HGLibA_58761	TMEM63A	2986.3	1593.4	2986.3	1593.4	-0.90581	9.7004e+05	1.2387e+05	3.9576	3.7849e-05	0.99996	7.5699e-05	0.00099643	False
brunello_FGL2_1	FGL2	1678.1	2685.8	1678.1	2685.8	0.67817	5.0768e+05	64862	3.9565	0.99996	3.8024e-05	7.6049e-05	0.0010002	True
brunello_RAD9A_3	RAD9A	1667.3	663.33	1667.3	663.33	-1.3284	5.0394e+05	64391	3.9563	3.8057e-05	0.99996	7.6115e-05	0.0010002	False
HGLibB_42941	SCN4B	3163.8	4601.7	3163.8	4601.7	0.54034	1.0337e+06	1.3216e+05	3.9551	0.99996	3.8251e-05	7.6502e-05	0.0010044	True
HGLibA_33005	KIAA1211L	1557.8	592.33	1557.8	592.33	-1.3935	4.6602e+05	59664	3.9524	3.8685e-05	0.99996	7.7369e-05	0.001015	False
brunello_SMAD3_2	SMAD3	2061.9	932.1	2061.9	932.1	-1.1445	6.3819e+05	81729	3.9519	3.8773e-05	0.99996	7.7546e-05	0.0010164	False
brunello_ASCC3_1	ASCC3	2657.7	1355	2657.7	1355	-0.97134	8.4851e+05	1.0868e+05	3.9516	3.8808e-05	0.99996	7.7617e-05	0.0010165	False
brunello_SNX24_1	SNX24	1356.5	463.52	1356.5	463.52	-1.5471	3.9871e+05	51084	3.9509	3.8925e-05	0.99996	7.7849e-05	0.0010183	False
HGLibA_41490	OAS2	3769.6	5354.3	3769.6	5354.3	0.50617	1.2556e+06	1.6089e+05	3.9508	0.99996	3.8944e-05	7.7888e-05	0.0010183	True
brunello_AP1S3_2	AP1S3	2407.2	1175.5	2407.2	1175.5	-1.0334	7.5847e+05	97242	3.9496	3.9137e-05	0.99996	7.8274e-05	0.0010225	False
brunello_KCTD19_4	KCTD19	5324.4	3401.8	5324.4	3401.8	-0.64615	1.8481e+06	2.3708e+05	3.9485	3.9325e-05	0.99996	7.8651e-05	0.001026	False
HGLibA_64189	ZNF385B	11196	14114	11196	14114	0.33412	4.2578e+06	5.4623e+05	3.9484	0.99996	3.9339e-05	7.8678e-05	0.001026	True
HGLibA_31859	IRF1	5892.6	7927.4	5892.6	7927.4	0.42788	2.0703e+06	2.6567e+05	3.9478	0.99996	3.9437e-05	7.8874e-05	0.0010277	True
HGLibA_44494	PGAP1	4562.8	2800.4	4562.8	2800.4	-0.70409	1.553e+06	1.9935e+05	3.9472	3.9535e-05	0.99996	7.9069e-05	0.0010294	False
brunello_CNGA1_1	CNGA1	2112.2	3255.8	2112.2	3255.8	0.62402	6.5389e+05	83971	3.9464	0.99996	3.9666e-05	7.9332e-05	0.0010319	True
HGLibA_03438	ATF3	1507.4	561.9	1507.4	561.9	-1.4221	4.4702e+05	57506	3.943	4.0239e-05	0.99996	8.0477e-05	0.0010459	False
HGLibA_10000	CLEC5A	6219.2	8313.9	6219.2	8313.9	0.41874	2.1939e+06	2.8226e+05	3.9428	0.99996	4.0273e-05	8.0545e-05	0.0010459	True
brunello_MAMLD1_1	MAMLD1	3961	5586.5	3961	5586.5	0.49599	1.3212e+06	1.7008e+05	3.9416	0.99996	4.047e-05	8.094e-05	0.0010502	True
HGLibA_40298	NKD2	7892.3	10286	7892.3	10286	0.38206	2.8638e+06	3.6883e+05	3.9407	0.99996	4.0623e-05	8.1247e-05	0.0010533	True
brunello_KITLG_3	KITLG	2573.9	1298.3	2573.9	1298.3	-0.98683	8.1363e+05	1.0483e+05	3.9398	4.0771e-05	0.99996	8.1541e-05	0.0010562	False
HGLibA_01350	AIM1	2886.6	1526.5	2886.6	1526.5	-0.91875	9.2503e+05	1.1924e+05	3.939	4.0906e-05	0.99996	8.1811e-05	0.0010585	False
HGLibA_63909	ZNF225	3627.5	5173.7	3627.5	5173.7	0.5121	1.1954e+06	1.5409e+05	3.9389	0.99996	4.0927e-05	8.1853e-05	0.0010585	True
brunello_FGL2_3	FGL2	3402.6	1911.9	3402.6	1911.9	-0.83131	1.1111e+06	1.4341e+05	3.9364	4.1349e-05	0.99996	8.2699e-05	0.0010685	False
HGLibA_57542	TGM1	2401.2	1175.5	2401.2	1175.5	-1.0299	7.512e+05	96974	3.9361	4.1412e-05	0.99996	8.2824e-05	0.0010692	False
brunello_TNFAIP3_4	TNFAIP3	5382.6	3454.6	5382.6	3454.6	-0.63964	1.8586e+06	2.3999e+05	3.9356	4.1494e-05	0.99996	8.2988e-05	0.0010704	False
brunello_MB21D1_2	MB21D1	2003.7	3110.7	2003.7	3110.7	0.63435	6.1279e+05	79144	3.9352	0.99996	4.157e-05	8.3141e-05	0.0010715	True
HGLibA_56955	TBX3	5902.5	3873.5	5902.5	3873.5	-0.60757	2.0585e+06	2.6617e+05	3.9329	4.1969e-05	0.99996	8.3938e-05	0.0010804	False
HGLibA_33731	KRT2	10625	7802.7	10625	7802.7	-0.44538	3.9829e+06	5.1503e+05	3.9328	4.1987e-05	0.99996	8.3974e-05	0.0010804	False
brunello_GPR180_3	GPR180	8072.9	5654.5	8072.9	5654.5	-0.51361	2.9243e+06	3.7832e+05	3.9318	4.2149e-05	0.99996	8.4299e-05	0.0010837	False
HGLibA_45974	POP1	2719.9	4032.7	2719.9	4032.7	0.56802	8.6171e+05	1.1153e+05	3.9309	0.99996	4.2308e-05	8.4617e-05	0.0010869	True
brunello_TKTL1_1	TKTL1	2989.2	1605.6	2989.2	1605.6	-0.89627	9.5725e+05	1.24e+05	3.9293	4.2603e-05	0.99996	8.5205e-05	0.0010936	False
brunello_SPTBN4_1	SPTBN4	2529.5	3789.3	2529.5	3789.3	0.58288	7.9352e+05	1.0281e+05	3.929	0.99996	4.265e-05	8.5299e-05	0.0010938	True
brunello_TGM2_2	TGM2	5430.9	3500.2	5430.9	3500.2	-0.63361	1.8638e+06	2.4241e+05	3.9214	4.4022e-05	0.99996	8.8043e-05	0.0011281	False
HGLibA_64488	NonTargetingControlGuideForHuman_0105	10594	13401	10594	13401	0.33918	3.9422e+06	5.1331e+05	3.9191	0.99996	4.4434e-05	8.8867e-05	0.0011377	True
HGLibA_11239	CRY1	9369.2	6748.9	9369.2	6748.9	-0.47322	3.433e+06	4.4718e+05	3.9184	4.4564e-05	0.99996	8.9129e-05	0.0011401	False
brunello_C18orf54_2	C18orf54	98.654	302.25	98.654	302.25	1.6055	20725	2700.8	3.9176	0.99995	4.6047e-05	9.2093e-05	0.0011751	True
brunello_SUCNR1_4	SUCNR1	2330.2	1131.9	2330.2	1131.9	-1.041	7.1796e+05	93760	3.9134	4.5497e-05	0.99995	9.0994e-05	0.001163	False
HGLibA_05796	C1orf173	3937.3	5545	3937.3	5545	0.49386	1.2923e+06	1.6894e+05	3.9113	0.99995	4.5896e-05	9.1793e-05	0.0011722	True
brunello_CXorf21_4	CXorf21	3178.6	1753.7	3178.6	1753.7	-0.85768	1.0153e+06	1.3286e+05	3.9095	4.6248e-05	0.99995	9.2497e-05	0.0011793	False
brunello_KPNB1_3	KPNB1	283.14	0	283.14	0	-8.1504	40084	8808.7	3.909	4.6346e-05	0.99995	9.2692e-05	0.0011808	False
brunello_C1S_4	C1S	2804.7	1476.8	2804.7	1476.8	-0.92497	8.8177e+05	1.1545e+05	3.9084	4.6446e-05	0.99995	9.2892e-05	0.0011824	False
brunello_ANKRD22_3	ANKRD22	7175.1	4925.2	7175.1	4925.2	-0.54272	2.531e+06	3.3141e+05	3.9082	4.6495e-05	0.99995	9.299e-05	0.0011826	False
HGLibA_41747	OPTN	3343.4	1878.4	3343.4	1878.4	-0.83147	1.0731e+06	1.4061e+05	3.9068	4.676e-05	0.99995	9.3521e-05	0.0011884	False
HGLibA_59001	TNFAIP3	7220.5	9477.2	7220.5	9477.2	0.39232	2.5464e+06	3.3377e+05	3.9062	0.99995	4.6877e-05	9.3754e-05	0.0011904	True
brunello_DNAAF1_3	DNAAF1	7518.4	5210.2	7518.4	5210.2	-0.529	2.6639e+06	3.4927e+05	3.9056	4.6989e-05	0.99995	9.3979e-05	0.0011923	False
HGLibA_04318	BCL2L14	5348.1	7254	5348.1	7254	0.43969	1.8163e+06	2.3826e+05	3.9046	0.99995	4.7191e-05	9.4382e-05	0.0011964	True
brunello_LIPM_3	LIPM	3861.3	2274	3861.3	2274	-0.76363	1.2599e+06	1.6529e+05	3.9044	4.7229e-05	0.99995	9.4457e-05	0.0011964	False
brunello_EPAS1_2	EPAS1	4953.4	3128	4953.4	3128	-0.66303	1.6662e+06	2.1862e+05	3.9042	4.7272e-05	0.99995	9.4545e-05	0.0011965	False
brunello_LCN12_3	LCN12	3867.2	5455.7	3867.2	5455.7	0.49635	1.2616e+06	1.6557e+05	3.9037	0.99995	4.7363e-05	9.4726e-05	0.0011978	True
HGLibA_39584	NCF1	3331.6	4792.4	3331.6	4792.4	0.52441	1.067e+06	1.4005e+05	3.9035	0.99995	4.7415e-05	9.483e-05	0.0011981	True
brunello_PRICKLE1_4	PRICKLE1	8127.1	5717.4	8127.1	5717.4	-0.50732	2.9035e+06	3.8118e+05	3.9031	4.7482e-05	0.99995	9.4965e-05	0.0011988	False
brunello_COA5_3	COA5	5242.5	7126.2	5242.5	7126.2	0.4428	1.7741e+06	2.3299e+05	3.9025	0.99995	4.7607e-05	9.5214e-05	0.0012009	True
brunello_GBP6_1	GBP6	3798.2	2226.3	3798.2	2226.3	-0.7704	1.2354e+06	1.6226e+05	3.9023	4.7641e-05	0.99995	9.5281e-05	0.0012009	False
brunello_NT5C3A_3	NT5C3A	4727.5	6504.4	4727.5	6504.4	0.46026	1.5787e+06	2.0745e+05	3.9013	0.99995	4.7841e-05	9.5682e-05	0.0012049	True
HGLibA_23062	HPSE	3401.6	1925.1	3401.6	1925.1	-0.82098	1.0901e+06	1.4336e+05	3.8997	4.8165e-05	0.99995	9.633e-05	0.0012121	False
HGLibB_28247	MAPK8IP2	2308.5	3496.2	2308.5	3496.2	0.59859	7.0524e+05	92780	3.899	0.99995	4.829e-05	9.6579e-05	0.0012143	True
brunello_SLC2A3_3	SLC2A3	4010.3	5629.1	4010.3	5629.1	0.4891	1.3103e+06	1.7246e+05	3.8981	0.99995	4.8473e-05	9.6946e-05	0.0012179	True
brunello_KIAA0226_4	KIAA0226	2329.2	1136	2329.2	1136	-1.0353	7.1193e+05	93715	3.8979	4.8518e-05	0.99995	9.7037e-05	0.001218	False
brunello_PLEKHA4_3	PLEKHA4	1581.4	621.74	1581.4	621.74	-1.3454	4.605e+05	60683	3.8958	4.8937e-05	0.99995	9.7874e-05	0.0012275	False
brunello_GAK_3	GAK	1864.6	2917	1864.6	2917	0.64537	5.5382e+05	73004	3.8952	0.99995	4.9068e-05	9.8136e-05	0.0012298	True
HGLibA_41210	NUDCD1	3226	4657.5	3226	4657.5	0.52967	1.0246e+06	1.3508e+05	3.8948	0.99995	4.9136e-05	9.8271e-05	0.0012304	True
brunello_UGT1A4_1	UGT1A4	3840.6	5419.2	3840.6	5419.2	0.49663	1.2459e+06	1.6429e+05	3.8945	0.99995	4.9195e-05	9.839e-05	0.0012304	True
brunello_RAB19_4	RAB19	3811	5382.7	3811	5382.7	0.49804	1.235e+06	1.6287e+05	3.8943	0.99995	4.9234e-05	9.8468e-05	0.0012304	True
brunello_HLA-G_3	HLA-G	3213.2	4641.2	3213.2	4641.2	0.53038	1.0197e+06	1.3448e+05	3.8943	0.99995	4.925e-05	9.8499e-05	0.0012304	True
brunello_NFKB1_3	NFKB1	3659.1	5195	3659.1	5195	0.50553	1.1796e+06	1.556e+05	3.8938	0.99995	4.9351e-05	9.8702e-05	0.0012316	True
HGLibB_29450	MMP14	4290.5	5969.9	4290.5	5969.9	0.47648	1.4103e+06	1.8605e+05	3.8936	0.99995	4.9378e-05	9.8756e-05	0.0012316	True
brunello_SEPT4_4	42982	1824.1	785.04	1824.1	785.04	-1.2153	5.3985e+05	71229	3.8933	4.9437e-05	0.99995	9.8875e-05	0.0012321	False
brunello_ZNF239_2	ZNF239	2310.5	1124.8	2310.5	1124.8	-1.0379	7.0291e+05	92869	3.8907	4.9977e-05	0.99995	9.9954e-05	0.0012445	False
HGLibB_47943	SYNJ1	7500.7	9796.7	7500.7	9796.7	0.38523	2.6359e+06	3.4835e+05	3.8902	0.99995	5.0077e-05	0.00010015	0.001246	True
brunello_VGLL2_3	VGLL2	2947.8	4306.5	2947.8	4306.5	0.54674	9.231e+05	1.2208e+05	3.8889	0.99995	5.035e-05	0.0001007	0.0012518	True
brunello_MYOF_1	MYOF	3126.4	1722.2	3126.4	1722.2	-0.85984	9.8581e+05	1.3041e+05	3.8883	5.047e-05	0.99995	0.00010094	0.0012537	False
brunello_MIA3_4	MIA3	3070.1	4459.7	3070.1	4459.7	0.5385	9.6546e+05	1.2778e+05	3.8874	0.99995	5.0668e-05	0.00010134	0.0012576	True
brunello_GBP1_1	GBP1	2385.5	1179.6	2385.5	1179.6	-1.0154	7.2707e+05	96259	3.8867	5.0804e-05	0.99995	0.00010161	0.00126	False
HGLibA_30882	IFI16	7436.6	5154.5	7436.6	5154.5	-0.52873	2.604e+06	3.45e+05	3.8853	5.1105e-05	0.99995	0.00010221	0.0012664	False
HGLibA_00695	ACVR2A	5653.9	3698	5653.9	3698	-0.61237	1.9128e+06	2.5362e+05	3.8838	5.1419e-05	0.99995	0.00010284	0.0012731	False
brunello_IL18BP_3	IL18BP	5500	3574.2	5500	3574.2	-0.62164	1.8542e+06	2.4588e+05	3.8836	5.1458e-05	0.99995	0.00010292	0.0012731	False
HGLibB_56247	ZNF583	3481.5	1992	3481.5	1992	-0.80518	1.1093e+06	1.4715e+05	3.883	5.1595e-05	0.99995	0.00010319	0.0012745	False
HGLibA_30581	HSPA6	4530.2	6257	4530.2	6257	0.4658	1.4908e+06	1.9776e+05	3.883	0.99995	5.1596e-05	0.00010319	0.0012745	True
HGLibA_01309	AHRR	1554.8	2502.2	1554.8	2502.2	0.68611	4.4877e+05	59537	3.8827	0.99995	5.1653e-05	0.00010331	0.0012749	True
HGLibB_56120	ZNF540	3995.5	2386.6	3995.5	2386.6	-0.74321	1.2944e+06	1.7175e+05	3.8823	5.1727e-05	0.99995	0.00010345	0.0012757	False
brunello_DDO_3	DDO	168.7	441.2	168.7	441.2	1.3817	37129	4928.5	3.8816	0.99995	5.2307e-05	0.00010461	0.0012851	True
HGLibA_60018	TRPC3	5954.8	3942.4	5954.8	3942.4	-0.59484	2.0248e+06	2.6882e+05	3.8813	5.1957e-05	0.99995	0.00010391	0.0012803	False
brunello_CLU_2	CLU	2952.7	1595.4	2952.7	1595.4	-0.88769	9.2112e+05	1.223e+05	3.8811	5.1996e-05	0.99995	0.00010399	0.0012803	False
brunello_RAB39A_2	RAB39A	4636.8	6384.8	4636.8	6384.8	0.46143	1.5278e+06	2.0299e+05	3.8798	0.99995	5.2274e-05	0.00010455	0.0012851	True
brunello_STAP1_2	STAP1	1384.1	2270.9	1384.1	2270.9	0.7139	3.9321e+05	52253	3.8795	0.99995	5.2343e-05	0.00010469	0.0012851	True
HGLibA_52698	SLC15A3	9794.4	12454	9794.4	12454	0.34656	3.537e+06	4.7004e+05	3.8794	0.99995	5.2359e-05	0.00010472	0.0012851	True
HGLibA_07321	CASP7	8121.2	10515	8121.2	10515	0.37261	2.8647e+06	3.8087e+05	3.8785	0.99995	5.255e-05	0.0001051	0.0012888	True
brunello_ZFHX2_1	ZFHX2	5759.4	3786.2	5759.4	3786.2	-0.60504	1.9468e+06	2.5894e+05	3.8777	5.2722e-05	0.99995	0.00010544	0.001292	False
brunello_VMO1_2	VMO1	5121.1	3274	5121.1	3274	-0.64524	1.7059e+06	2.2694e+05	3.8773	5.2801e-05	0.99995	0.0001056	0.0012929	False
HGLibB_26509	LIMS1	4175.1	5821.8	4175.1	5821.8	0.47958	1.356e+06	1.8044e+05	3.8768	0.99995	5.2916e-05	0.00010583	0.0012939	True
HGLibA_56244	SYN1	6721.3	8872.7	6721.3	8872.7	0.40058	2.3143e+06	3.0797e+05	3.8768	0.99995	5.2926e-05	0.00010585	0.0012939	True
brunello_NTNG2_2	NTNG2	2331.2	1144.1	2331.2	1144.1	-1.0262	7.0462e+05	93805	3.876	5.3098e-05	0.99995	0.0001062	0.0012971	False
brunello_NXPH4_4	NXPH4	4681.1	2926.1	4681.1	2926.1	-0.67768	1.54e+06	2.0517e+05	3.8746	5.341e-05	0.99995	0.00010682	0.0013032	False
brunello_PPP1R10_4	PPP1R10	1244	2078.2	1244	2078.2	0.73986	3.4793e+05	46356	3.8744	0.99995	5.3433e-05	0.00010687	0.0013032	True
HGLibB_07726	CCDC23	8792.1	11292	8792.1	11292	0.36096	3.1242e+06	4.1637e+05	3.8738	0.99995	5.3565e-05	0.00010713	0.0013054	True
brunello_ELF1_3	ELF1	6437.2	8535	6437.2	8535	0.4069	2.2004e+06	2.9339e+05	3.8729	0.99995	5.3768e-05	0.00010754	0.0013093	True
brunello_AHRR_1	AHRR	2630.1	1361.1	2630.1	1361.1	-0.94981	8.0517e+05	1.0741e+05	3.872	5.3967e-05	0.99995	0.00010793	0.0013131	False
brunello_MYO1G_2	MYO1G	4619	2878.5	4619	2878.5	-0.68209	1.5147e+06	2.0212e+05	3.8715	5.4079e-05	0.99995	0.00010816	0.0013148	False
HGLibA_41350	NUP62	2886.6	4223.4	2886.6	4223.4	0.54885	8.9345e+05	1.1924e+05	3.8712	0.99995	5.4148e-05	0.0001083	0.0013154	True
HGLibA_61032	UBQLNL	1793.5	2816.6	1793.5	2816.6	0.65085	5.2333e+05	69890	3.8699	0.99995	5.4451e-05	0.0001089	0.0013206	True
HGLibB_17304	FFAR2	3666	5194	3666	5194	0.50253	1.1674e+06	1.5593e+05	3.8696	0.99995	5.451e-05	0.00010902	0.0013206	True
HGLibA_10555	COL27A1	5966.6	7975.1	5966.6	7975.1	0.41853	2.017e+06	2.6942e+05	3.8695	0.99995	5.4523e-05	0.00010905	0.0013206	True
brunello_PAX8_3	PAX8	3448	1971.7	3448	1971.7	-0.80598	1.0897e+06	1.4556e+05	3.8694	5.4557e-05	0.99995	0.00010911	0.0013206	False
HGLibA_11719	CTSL1	7817.4	5480	7817.4	5480	-0.51242	2.7316e+06	3.649e+05	3.8693	5.4576e-05	0.99995	0.00010915	0.0013206	False
brunello_BCL2L14_3	BCL2L14	6288.2	8355.5	6288.2	8355.5	0.41001	2.1367e+06	2.8578e+05	3.867	0.99994	5.5089e-05	0.00011018	0.0013319	True
HGLibB_08032	CCL7	2801.8	4114.8	2801.8	4114.8	0.55433	8.6207e+05	1.1531e+05	3.8668	0.99994	5.5129e-05	0.00011026	0.0013319	True
HGLibB_30091	MS4A12	2071.7	3179.7	2071.7	3179.7	0.61781	6.1379e+05	82168	3.8652	0.99994	5.5499e-05	0.000111	0.0013398	True
brunello_TAGLN_4	TAGLN	4464.1	6167.7	4464.1	6167.7	0.46627	1.4511e+06	1.9452e+05	3.8626	0.99994	5.6086e-05	0.00011217	0.0013512	True
brunello_HSPH1_4	HSPH1	2462.4	1242.5	2462.4	1242.5	-0.98629	7.4413e+05	99751	3.8626	5.609e-05	0.99994	0.00011218	0.0013512	False
HGLibB_50778	TNIP3	3657.1	2134	3657.1	2134	-0.77686	1.1599e+06	1.5551e+05	3.8624	5.6138e-05	0.99994	0.00011228	0.0013512	False
brunello_NFKB2_1	NFKB2	271.3	0	271.3	0	-8.0891	36802	8396.7	3.8624	5.6148e-05	0.99994	0.0001123	0.0013512	False
HGLibB_40206	RAPGEF5	4888.3	3096.5	4888.3	3096.5	-0.65852	1.6053e+06	2.1539e+05	3.8607	5.6521e-05	0.99994	0.00011304	0.0013592	False
HGLibB_25620	KRTAP16-1	5924.2	3929.2	5924.2	3929.2	-0.59225	1.9899e+06	2.6727e+05	3.8589	5.6961e-05	0.99994	0.00011392	0.0013687	False
HGLibA_65019	ZNF780A	631.39	68.97	631.39	68.97	-3.176	1.5816e+05	21658	3.8572	5.7357e-05	0.99994	0.00011471	0.0013771	False
HGLibB_47374	STEAP4	1054.6	1811.5	1054.6	1811.5	0.77987	2.8641e+05	38513	3.8566	0.99994	5.7477e-05	0.00011495	0.0013789	True
brunello_IGF2BP2_2	IGF2BP2	4888.3	6676.9	4888.3	6676.9	0.44975	1.5994e+06	2.1539e+05	3.8537	0.99994	5.8161e-05	0.00011632	0.0013942	True
HGLibA_06077	C22orf42	7770	10090	7770	10090	0.37687	2.6908e+06	3.6242e+05	3.8534	0.99994	5.8233e-05	0.00011647	0.0013943	True
HGLibB_43386	42981	2574.9	3822.7	2574.9	3822.7	0.56992	7.7858e+05	1.0488e+05	3.8532	0.99994	5.829e-05	0.00011658	0.0013943	True
brunello_LMNB1_1	LMNB1	3120.4	4510.4	3120.4	4510.4	0.53137	9.6601e+05	1.3013e+05	3.8532	0.99994	5.8299e-05	0.0001166	0.0013943	True
HGLibB_48207	TAGAP	1705.7	2695.9	1705.7	2695.9	0.66006	4.9022e+05	66061	3.8524	0.99994	5.8477e-05	0.00011695	0.0013975	True
brunello_ZBTB46_2	ZBTB46	3513.1	4998.3	3513.1	4998.3	0.50857	1.1029e+06	1.4865e+05	3.8521	0.99994	5.8546e-05	0.00011709	0.001398	True
brunello_SGPP2_1	SGPP2	3712.4	2180.7	3712.4	2180.7	-0.7673	1.1731e+06	1.5815e+05	3.8516	5.8665e-05	0.99994	0.00011733	0.0013998	False
brunello_HIST1H2BC_2	HIST1H2BC	3405.5	4864.4	3405.5	4864.4	0.51424	1.0641e+06	1.4355e+05	3.8504	0.99994	5.8963e-05	0.00011793	0.0014049	True
HGLibA_32204	JAK2	3234.9	1817.6	3234.9	1817.6	-0.83137	1.0044e+06	1.355e+05	3.8504	5.8972e-05	0.99994	0.00011794	0.0014049	False
HGLibB_18771	GCLM	5377.6	7262.1	5377.6	7262.1	0.43334	1.7756e+06	2.3975e+05	3.8486	0.99994	5.9386e-05	0.00011877	0.0014137	True
brunello_CBWD2_3	CBWD2	3433.2	4897.9	3433.2	4897.9	0.51248	1.0727e+06	1.4486e+05	3.8483	0.99994	5.946e-05	0.00011892	0.0014141	True
HGLibA_59104	TNFSF15	6366.2	8437.6	6366.2	8437.6	0.40636	2.1455e+06	2.8976e+05	3.8482	0.99994	5.9495e-05	0.00011899	0.0014141	True
brunello_CCM2L_3	CCM2L	8341.2	5931.4	8341.2	5931.4	-0.49182	2.9037e+06	3.9247e+05	3.8467	5.987e-05	0.99994	0.00011974	0.0014211	False
HGLibA_31862	IRF2	6071.2	4055	6071.2	4055	-0.58216	2.0325e+06	2.7473e+05	3.8466	5.9881e-05	0.99994	0.00011976	0.0014211	False
brunello_NOD2_3	NOD2	3547.6	2057.9	3547.6	2057.9	-0.78536	1.1096e+06	1.5029e+05	3.8426	6.0861e-05	0.99994	0.00012172	0.0014433	False
brunello_CNN1_1	CNN1	2617.3	1362.1	2617.3	1362.1	-0.94169	7.877e+05	1.0682e+05	3.8403	6.1436e-05	0.99994	0.00012287	0.0014558	False
brunello_GZMB_2	GZMB	5742.7	7692.1	5742.7	7692.1	0.4216	1.9002e+06	2.5809e+05	3.8373	0.99994	6.2189e-05	0.00012438	0.0014725	True
HGLibA_56242	SYN1	6224.1	4185.8	6224.1	4185.8	-0.57223	2.0772e+06	2.8251e+05	3.8348	6.2833e-05	0.99994	0.00012567	0.0014866	False
moffat_FAP_2	FAP	1885.3	842.85	1885.3	842.85	-1.1605	5.4334e+05	73915	3.8343	6.2969e-05	0.99994	0.00012594	0.0014887	False
brunello_ZNF583_1	ZNF583	2801.8	1500.1	2801.8	1500.1	-0.90085	8.472e+05	1.1531e+05	3.8333	6.3205e-05	0.99994	0.00012641	0.0014931	False
HGLibB_40214	RAPH1	4978.1	6775.2	4978.1	6775.2	0.4446	1.6149e+06	2.1984e+05	3.8329	0.99994	6.3311e-05	0.00012662	0.0014945	True
brunello_FAM47E-STBD1_4	FAM47E-STBD1	1424.6	2314.5	1424.6	2314.5	0.69981	3.9602e+05	53970	3.8309	0.99994	6.3841e-05	0.00012768	0.0015058	True
HGLibA_22207	HEXDC	7378.4	9618.2	7378.4	9618.2	0.38242	2.5085e+06	3.4197e+05	3.8302	0.99994	6.4011e-05	0.00012802	0.0015087	True
HGLibA_43513	PARP15	5136.9	3309.5	5136.9	3309.5	-0.63413	1.6697e+06	2.2773e+05	3.8293	6.4243e-05	0.99994	0.00012849	0.001513	False
brunello_HTR1D_1	HTR1D	3343.4	4779.2	3343.4	4779.2	0.51532	1.0308e+06	1.4061e+05	3.829	0.99994	6.4344e-05	0.00012869	0.0015132	True
HGLibA_15107	DUOXA2	3453.9	4916.1	3453.9	4916.1	0.50917	1.0691e+06	1.4584e+05	3.8289	0.99994	6.4352e-05	0.0001287	0.0015132	True
brunello_RABGAP1L_3	RABGAP1L	733.99	1346.9	733.99	1346.9	0.87496	1.8785e+05	25644	3.8276	0.99994	6.4687e-05	0.00012937	0.0015199	True
brunello_APOBEC3A_1	APOBEC3A	5417.1	3535.7	5417.1	3535.7	-0.61538	1.7698e+06	2.4172e+05	3.8267	6.4938e-05	0.99994	0.00012988	0.0015247	False
brunello_GUCY1A3_2	GUCY1A3	5867	3899.8	5867	3899.8	-0.58908	1.9348e+06	2.6437e+05	3.8259	6.516e-05	0.99993	0.00013032	0.0015285	False
brunello_MGLL_3	MGLL	4109.9	2499.1	4109.9	2499.1	-0.71746	1.2973e+06	1.7728e+05	3.8257	6.5201e-05	0.99993	0.0001304	0.0015285	False
HGLibB_23968	JUN	8603.6	6165.7	8603.6	6165.7	-0.48062	2.9718e+06	4.0636e+05	3.8245	6.553e-05	0.99993	0.00013106	0.0015351	False
HGLibB_51174	TRADD	7099.2	9287.6	7099.2	9287.6	0.3876	2.3946e+06	3.2748e+05	3.8242	0.99993	6.5607e-05	0.00013121	0.0015357	True
HGLibA_64279	ZNF436	5169.5	7000.4	5169.5	7000.4	0.43735	1.6761e+06	2.2935e+05	3.8231	0.99993	6.5881e-05	0.00013176	0.001541	True
brunello_IFNGR1_3	IFNGR1	2721.9	1445.3	2721.9	1445.3	-0.91274	8.148e+05	1.1162e+05	3.8209	6.6492e-05	0.99993	0.00013298	0.001554	False
HGLibA_40849	NQO1	5133	3310.5	5133	3310.5	-0.63258	1.6607e+06	2.2753e+05	3.8206	6.6565e-05	0.99993	0.00013313	0.001554	False
HGLibA_10234	CMTR1	3732.1	5255.9	3732.1	5255.9	0.49384	1.161e+06	1.5909e+05	3.8204	0.99993	6.6628e-05	0.00013326	0.001554	True
HGLibB_46014	SNX24	1904	2948.5	1904	2948.5	0.63063	5.4541e+05	74740	3.8203	0.99993	6.6642e-05	0.00013328	0.001554	True
HGLibA_40278	NKAIN1	3436.1	4890.8	3436.1	4890.8	0.50915	1.058e+06	1.45e+05	3.8201	0.99993	6.6708e-05	0.00013342	0.0015544	True
HGLibB_00313	ABLIM3	5535.5	7435.5	5535.5	7435.5	0.42566	1.8051e+06	2.4766e+05	3.818	0.99993	6.7276e-05	0.00013455	0.0015656	True
HGLibB_07786	CCDC50	2841.2	1534.6	2841.2	1534.6	-0.88825	8.5369e+05	1.1713e+05	3.8179	6.7292e-05	0.99993	0.00013458	0.0015656	False
HGLibA_20079	GIMAP4	5893.6	7861.5	5893.6	7861.5	0.4156	1.9363e+06	2.6572e+05	3.8176	0.99993	6.7373e-05	0.00013475	0.0015664	True
HGLibA_30760	IARS	1479.8	574.07	1479.8	574.07	-1.3646	4.1019e+05	56324	3.8164	6.7698e-05	0.99993	0.0001354	0.0015727	False
HGLibA_57978	TM4SF1	4384.2	6050.1	4384.2	6050.1	0.46454	1.3875e+06	1.9062e+05	3.8155	0.99993	6.7942e-05	0.00013588	0.0015768	True
brunello_NFXL1_4	NFXL1	3373	1935.2	3373	1935.2	-0.80122	1.0336e+06	1.4201e+05	3.8154	6.7995e-05	0.99993	0.00013599	0.0015768	False
brunello_ZFYVE26_2	ZFYVE26	2088.5	989.92	2088.5	989.92	-1.0763	6.0346e+05	82915	3.8152	6.8029e-05	0.99993	0.00013606	0.0015768	False
HGLibB_14655	EHF	3616.7	2121.8	3616.7	2121.8	-0.76907	1.1173e+06	1.5358e+05	3.8144	6.8247e-05	0.99993	0.00013649	0.00158	False
brunello_ZSCAN22_1	ZSCAN22	4491.7	6179.9	4491.7	6179.9	0.46022	1.4249e+06	1.9587e+05	3.8144	0.99993	6.8267e-05	0.00013653	0.00158	True
brunello_RARRES3_4	RARRES3	3372	4808.6	3372	4808.6	0.51188	1.0319e+06	1.4196e+05	3.8128	0.99993	6.8695e-05	0.00013739	0.0015887	True
brunello_TNFRSF4_4	TNFRSF4	6179.7	4161.5	6179.7	4161.5	-0.57032	2.0366e+06	2.8025e+05	3.8124	6.8822e-05	0.99993	0.00013764	0.0015904	False
brunello_ADM2_2	ADM2	4633.8	2918	4633.8	2918	-0.66702	1.4719e+06	2.0284e+05	3.8096	6.9595e-05	0.99993	0.00013919	0.0016071	False
brunello_SLC1A1_1	SLC1A1	1718.6	735.34	1718.6	735.34	-1.2236	4.8336e+05	66619	3.8094	6.9665e-05	0.99993	0.00013933	0.0016075	False
HGLibA_22111	HELB	3216.1	1818.6	3216.1	1818.6	-0.82218	9.7659e+05	1.3462e+05	3.8091	6.974e-05	0.99993	0.00013948	0.0016076	False
HGLibA_65100	ZNF816	4085.3	2487	4085.3	2487	-0.71582	1.2773e+06	1.7609e+05	3.8089	6.98e-05	0.99993	0.0001396	0.0016076	False
brunello_SLC16A3_1	SLC16A3	2642	1390.5	2642	1390.5	-0.92546	7.8302e+05	1.0795e+05	3.8088	6.9824e-05	0.99993	0.00013965	0.0016076	False
brunello_DNAJC28_3	DNAJC28	1447.3	2339.9	1447.3	2339.9	0.69274	3.984e+05	54936	3.8084	0.99993	6.9922e-05	0.00013984	0.0016086	True
HGLibA_48765	RBM11	958.92	250.52	958.92	250.52	-1.9322	2.5091e+05	34613	3.8081	7.0025e-05	0.99993	0.00014005	0.0016098	False
HGLibA_20957	GPR161	2675.5	3935.3	2675.5	3935.3	0.5565	7.9357e+05	1.0949e+05	3.8073	0.99993	7.0242e-05	0.00014048	0.0016136	True
brunello_CCDC113_4	CCDC113	7355.7	9577.6	7355.7	9577.6	0.38077	2.4686e+06	3.4079e+05	3.8062	0.99993	7.055e-05	0.0001411	0.0016194	True
HGLibA_16227	EOMES	4033	2447.4	4033	2447.4	-0.72036	1.257e+06	1.7356e+05	3.806	7.0628e-05	0.99993	0.00014126	0.0016197	False
brunello_NOTCH3_2	NOTCH3	3110.6	4481	3110.6	4481	0.5265	9.3903e+05	1.2967e+05	3.8057	0.99993	7.069e-05	0.00014138	0.0016197	True
HGLibA_30560	HSPA1A	2237.5	1098.4	2237.5	1098.4	-1.0257	6.487e+05	89582	3.8056	7.0719e-05	0.99993	0.00014144	0.0016197	False
brunello_PAK3_3	PAK3	1068.4	1820.6	1068.4	1820.6	0.76836	2.8288e+05	39079	3.8049	0.99993	7.0931e-05	0.00014186	0.0016233	True
brunello_HCAR2_1	HCAR2	5327.3	7179.9	5327.3	7179.9	0.43049	1.7161e+06	2.3723e+05	3.8036	0.99993	7.1294e-05	0.00014259	0.0016304	True
moffat_WDR64_5	WDR64	7585.5	5326.9	7585.5	5326.9	-0.50988	2.5507e+06	3.5277e+05	3.8028	7.1544e-05	0.99993	0.00014309	0.0016331	False
brunello_CTSS_3	CTSS	4052.7	5641.3	4052.7	5641.3	0.47704	1.2618e+06	1.7451e+05	3.8027	0.99993	7.1552e-05	0.0001431	0.0016331	True
HGLibB_07977	CCL19	6528	8604	6528	8604	0.39832	2.1549e+06	2.9804e+05	3.8027	0.99993	7.1569e-05	0.00014314	0.0016331	True
HGLibA_48300	RABGAP1L	3066.2	4424.2	3066.2	4424.2	0.52883	9.2211e+05	1.2759e+05	3.8018	0.99993	7.1811e-05	0.00014362	0.0016374	True
HGLibA_54577	SP110	7406	5178.8	7406	5178.8	-0.51599	2.4802e+06	3.4341e+05	3.8006	7.2185e-05	0.99993	0.00014437	0.0016436	False
HGLibA_31335	IL1R1	2727.8	1456.5	2727.8	1456.5	-0.90479	8.0812e+05	1.119e+05	3.8006	7.2187e-05	0.99993	0.00014437	0.0016436	False
HGLibB_18882	GEM	6981.8	4827.9	6981.8	4827.9	-0.53211	2.3196e+06	3.214e+05	3.7993	7.2561e-05	0.99993	0.00014512	0.0016509	False
HGLibA_16114	ENDOD1	5228.7	3397.8	5228.7	3397.8	-0.62171	1.6761e+06	2.323e+05	3.7988	7.2713e-05	0.99993	0.00014543	0.0016531	False
brunello_PPIF_2	PPIF	7631.9	5369.5	7631.9	5369.5	-0.50718	2.5593e+06	3.552e+05	3.7961	7.3494e-05	0.99993	0.00014699	0.0016696	False
HGLibB_46042	SNX5	6197.5	4184.8	6197.5	4184.8	-0.5664	2.0253e+06	2.8115e+05	3.7957	7.3607e-05	0.99993	0.00014721	0.0016709	False
HGLibB_49814	TMEM110	3203.3	4592.6	3203.3	4592.6	0.5196	9.6502e+05	1.3402e+05	3.7949	0.99993	7.3837e-05	0.00014767	0.0016744	True
HGLibB_07228	CARD6	2981.3	4315.7	2981.3	4315.7	0.53348	8.9023e+05	1.2364e+05	3.7948	0.99993	7.3868e-05	0.00014774	0.0016744	True
HGLibA_34271	LAMP3	5858.1	3910	5858.1	3910	-0.58315	1.8976e+06	2.6392e+05	3.7921	7.4694e-05	0.99993	0.00014939	0.0016919	False
brunello_C18orf54_3	C18orf54	5426	7291.5	5426	7291.5	0.42626	1.7401e+06	2.4217e+05	3.7909	0.99992	7.5052e-05	0.0001501	0.0016987	True
HGLibB_56760	ZNF829	4124.7	2525.5	4124.7	2525.5	-0.70751	1.2788e+06	1.78e+05	3.7906	7.5155e-05	0.99992	0.00015031	0.0016998	False
brunello_RMI2_4	RMI2	6024.8	8002.5	6024.8	8002.5	0.40947	1.9556e+06	2.7237e+05	3.7894	0.99992	7.5494e-05	0.00015099	0.0017062	True
brunello_IFITM10_2	IFITM10	2894.5	4204.1	2894.5	4204.1	0.53832	8.5751e+05	1.196e+05	3.7867	0.99992	7.6318e-05	0.00015264	0.0017236	True
HGLibA_31480	IL7R	6687.8	4592.6	6687.8	4592.6	-0.54213	2.195e+06	3.0625e+05	3.7861	7.6512e-05	0.99992	0.00015302	0.0017267	False
brunello_MMP13_3	MMP13	2707.1	1446.3	2707.1	1446.3	-0.90387	7.9473e+05	1.1094e+05	3.7851	7.6823e-05	0.99992	0.00015365	0.0017321	False
brunello_CLEC4D_4	CLEC4D	2794.9	4078.3	2794.9	4078.3	0.54503	8.2363e+05	1.1499e+05	3.7849	0.99992	7.6891e-05	0.00015378	0.0017321	True
HGLibA_33006	KIAA1211L	1229.2	2038.7	1229.2	2038.7	0.7294	3.2759e+05	45738	3.7848	0.99992	7.692e-05	0.00015384	0.0017321	True
HGLibA_18964	FPR1	4717.7	2996.1	4717.7	2996.1	-0.6548	1.4818e+06	2.0697e+05	3.7841	7.7133e-05	0.99992	0.00015427	0.0017357	False
HGLibA_01091	AEN	2919.2	1604.6	2919.2	1604.6	-0.86298	8.6412e+05	1.2075e+05	3.7833	7.7396e-05	0.99992	0.00015479	0.0017399	False
HGLibA_20252	GLI3	1824.1	814.45	1824.1	814.45	-1.1623	5.0972e+05	71229	3.7831	7.7435e-05	0.99992	0.00015487	0.0017399	False
brunello_BCAR3_2	BCAR3	6519.1	4455.6	6519.1	4455.6	-0.54893	2.1289e+06	2.9759e+05	3.7826	7.7611e-05	0.99992	0.00015522	0.0017426	False
brunello_HR_4	HR	3292.1	1886.5	3292.1	1886.5	-0.80295	9.8782e+05	1.3819e+05	3.781	7.8086e-05	0.99992	0.00015617	0.001752	False
brunello_AKAP7_4	AKAP7	1196.7	1993	1196.7	1993	0.73544	3.1708e+05	44380	3.7801	0.99992	7.8381e-05	0.00015676	0.0017573	True
HGLibA_34223	LAIR2	1404.8	2276	1404.8	2276	0.6957	3.7946e+05	53132	3.7794	0.99992	7.861e-05	0.00015722	0.0017612	True
HGLibA_59528	TRAF1	2746.5	4015.5	2746.5	4015.5	0.54778	8.0507e+05	1.1276e+05	3.7788	0.99992	7.8787e-05	0.00015757	0.0017639	True
HGLibA_04317	BCL2L14	2589.7	1362.1	2589.7	1362.1	-0.92638	7.5341e+05	1.0556e+05	3.7782	7.8971e-05	0.99992	0.00015794	0.0017667	False
brunello_STAT1_3	STAT1	3538.7	5001.3	3538.7	5001.3	0.49895	1.0696e+06	1.4987e+05	3.778	0.99992	7.9034e-05	0.00015807	0.0017668	True
brunello_PDGFC_3	PDGFC	4183.9	5790.4	4183.9	5790.4	0.46871	1.2904e+06	1.8087e+05	3.7774	0.99992	7.9242e-05	0.00015848	0.0017702	True
moffat_NMRAL1_2	NMRAL1	5156.7	6962.9	5156.7	6962.9	0.43318	1.6312e+06	2.2871e+05	3.7768	0.99992	7.942e-05	0.00015884	0.0017726	True
brunello_PTMA_4	PTMA	848.43	192.71	848.43	192.71	-2.1326	2.1498e+05	30171	3.7767	7.9466e-05	0.99992	0.00015893	0.0017726	False
HGLibA_49909	RNF213	4570.7	2883.5	4570.7	2883.5	-0.66438	1.4232e+06	1.9974e+05	3.7749	8.0022e-05	0.99992	0.00016004	0.0017837	False
brunello_IFI16_3	IFI16	5183.3	6993.3	5183.3	6993.3	0.43203	1.6381e+06	2.3004e+05	3.7738	0.99992	8.0383e-05	0.00016077	0.0017905	True
brunello_ARNT2_3	ARNT2	1530.1	2442.3	1530.1	2442.3	0.67426	4.1606e+05	58478	3.7722	0.99992	8.0902e-05	0.0001618	0.0018007	True
brunello_IL1R2_3	IL1R2	2984.3	1657.3	2984.3	1657.3	-0.84817	8.8046e+05	1.2377e+05	3.7719	8.1018e-05	0.99992	0.00016204	0.0018016	False
HGLibB_08292	CD226	3614.7	2137	3614.7	2137	-0.75798	1.0917e+06	1.5348e+05	3.7717	8.1058e-05	0.99992	0.00016212	0.0018016	False
HGLibA_57986	TM4SF19	5161.6	3358.2	5161.6	3358.2	-0.61997	1.6261e+06	2.2896e+05	3.7689	8.1998e-05	0.99992	0.000164	0.0018212	False
brunello_CD9_2	CD9	3428.2	4861.3	3428.2	4861.3	0.50376	1.0269e+06	1.4462e+05	3.7684	0.99992	8.2146e-05	0.00016429	0.001823	True
HGLibA_40481	NMRAL1	5072.8	6858.4	5072.8	6858.4	0.43502	1.5942e+06	2.2454e+05	3.7682	0.99992	8.2199e-05	0.0001644	0.001823	True
brunello_PPM1K_2	PPM1K	4804.5	6535.9	4804.5	6535.9	0.44393	1.4989e+06	2.1125e+05	3.7671	0.99992	8.2586e-05	0.00016517	0.0018303	True
HGLibA_31823	IQGAP2	3291.1	4690.9	3291.1	4690.9	0.51117	9.7977e+05	1.3815e+05	3.7663	0.99992	8.2859e-05	0.00016572	0.001835	True
HGLibA_06361	C5orf20	6697.6	4611.8	6697.6	4611.8	-0.53822	2.1753e+06	3.0675e+05	3.766	8.2943e-05	0.99992	0.00016589	0.0018356	False
HGLibA_50782	RXFP1	7130.7	9290.6	7130.7	9290.6	0.38168	2.3325e+06	3.2911e+05	3.7649	0.99992	8.3298e-05	0.0001666	0.0018421	True
HGLibA_48650	RASL10B	4402	2754.7	4402	2754.7	-0.67604	1.3567e+06	1.9148e+05	3.7643	8.3498e-05	0.99992	0.000167	0.0018452	False
HGLibB_22738	IFT74	4429.6	6082.5	4429.6	6082.5	0.45741	1.3661e+06	1.9283e+05	3.7641	0.99992	8.3569e-05	0.00016714	0.0018455	True
HGLibA_07992	CCL20	6344.5	8366.6	6344.5	8366.6	0.39909	2.0446e+06	2.8865e+05	3.7638	0.99992	8.3665e-05	0.00016733	0.0018462	True
HGLibA_05655	C19orf38	6685.8	4603.7	6685.8	4603.7	-0.5382	2.1675e+06	3.0614e+05	3.763	8.3941e-05	0.99992	0.00016788	0.001851	False
HGLibA_52729	SLC16A4	5381.6	3538.7	5381.6	3538.7	-0.60465	1.698e+06	2.3994e+05	3.7621	8.4235e-05	0.99992	0.00016847	0.0018562	False
HGLibA_02610	AQP9	2869.9	1575.1	2869.9	1575.1	-0.86508	8.3814e+05	1.1846e+05	3.7618	8.4363e-05	0.99992	0.00016873	0.0018577	False
brunello_VGF_2	VGF	2927.1	4235.5	2927.1	4235.5	0.53294	8.5605e+05	1.2111e+05	3.7598	0.99991	8.501e-05	0.00017002	0.0018706	True
brunello_HEXDC_4	HEXDC	8958.8	11410	8958.8	11410	0.34894	3.0052e+06	4.2525e+05	3.7595	0.99991	8.5124e-05	0.00017025	0.0018718	True
HGLibA_16482	ERI2	2288.8	3428.2	2288.8	3428.2	0.58266	6.4913e+05	91891	3.7588	0.99991	8.5375e-05	0.00017075	0.0018759	True
HGLibA_63864	ZNF205	8496.1	6117	8496.1	6117	-0.47391	2.8301e+06	4.0066e+05	3.7586	8.5436e-05	0.99991	0.00017087	0.0018759	False
HGLibA_57099	TCIRG1	2893.5	4192.9	2893.5	4192.9	0.53498	8.4424e+05	1.1956e+05	3.7581	0.99991	8.5621e-05	0.00017124	0.0018787	True
brunello_TMEM41B_2	TMEM41B	3100.7	1750.6	3100.7	1750.6	-0.82438	9.1138e+05	1.2921e+05	3.756	8.6334e-05	0.99991	0.00017267	0.001893	False
FHCRC_O_E_P_11	NEURL3	2892.5	4189.9	2892.5	4189.9	0.53442	8.4157e+05	1.1951e+05	3.7528	0.99991	8.7427e-05	0.00017485	0.0019156	True
HGLibB_41600	RNF24	3650.2	2172.5	3650.2	2172.5	-0.74833	1.0918e+06	1.5518e+05	3.7511	8.8018e-05	0.99991	0.00017604	0.0019271	False
brunello_TRIM21_1	TRIM21	244.66	569	244.66	569	1.2143	52597	7477.8	3.7507	0.99991	8.8387e-05	0.00017677	0.0019325	True
HGLibA_22109	HEG1	5574	7447.7	5574	7447.7	0.41803	1.7554e+06	2.4959e+05	3.7505	0.99991	8.8239e-05	0.00017648	0.0019306	True
HGLibA_09513	CHORDC1	3483.5	2044.7	3483.5	2044.7	-0.76832	1.035e+06	1.4724e+05	3.7494	8.862e-05	0.99991	0.00017724	0.0019362	False
brunello_TBC1D17_3	TBC1D17	5370.7	3536.7	5370.7	3536.7	-0.60257	1.6818e+06	2.394e+05	3.7484	8.8995e-05	0.99991	0.00017799	0.0019425	False
HGLibA_22534	HIST2H2BE	2543.3	1337.8	2543.3	1337.8	-0.92633	7.2662e+05	1.0344e+05	3.7483	8.9032e-05	0.99991	0.00017806	0.0019425	False
HGLibA_36513	MAP6	5258.3	3446.5	5258.3	3446.5	-0.60933	1.6414e+06	2.3378e+05	3.7473	8.939e-05	0.99991	0.00017878	0.0019489	False
brunello_PAPOLG_2	PAPOLG	2693.3	3937.4	2693.3	3937.4	0.5477	7.7388e+05	1.1031e+05	3.7458	0.99991	8.9893e-05	0.00017979	0.0019585	True
brunello_ETV6_2	ETV6	2158.6	1059.9	2158.6	1059.9	-1.0254	6.0352e+05	86043	3.7455	9.0035e-05	0.99991	0.00018007	0.0019589	False
brunello_IFI44_3	IFI44	4789.7	3071.2	4789.7	3071.2	-0.64097	1.4766e+06	2.1052e+05	3.7454	9.0042e-05	0.99991	0.00018008	0.0019589	False
brunello_ZNF704_1	ZNF704	5704.2	3809.6	5704.2	3809.6	-0.58227	1.7948e+06	2.5615e+05	3.7435	9.0738e-05	0.99991	0.00018148	0.0019719	False
brunello_CBWD6_3	CBWD6	3889.9	5418.2	3889.9	5418.2	0.47795	1.1677e+06	1.6666e+05	3.7434	0.99991	9.0768e-05	0.00018154	0.0019719	True
HGLibA_61153	UGDH	1896.1	2917	1896.1	2917	0.62116	5.2109e+05	74393	3.7429	0.99991	9.0961e-05	0.00018192	0.0019738	True
brunello_UGT1A8_3	UGT1A8	3516	4959.7	3516	4959.7	0.49619	1.0421e+06	1.4879e+05	3.7427	0.99991	9.1018e-05	0.00018204	0.0019738	True
brunello_TGM1_2	TGM1	2227.6	3345	2227.6	3345	0.5863	6.243e+05	89139	3.7427	0.99991	9.1044e-05	0.00018209	0.0019738	True
HGLibB_15102	ENG	5191.2	3394.7	5191.2	3394.7	-0.61262	1.6136e+06	2.3043e+05	3.7424	9.1146e-05	0.99991	0.00018229	0.0019746	False
HGLibB_24941	KIFC3	3156.9	1798.3	3156.9	1798.3	-0.81156	9.2298e+05	1.3184e+05	3.7419	9.1333e-05	0.99991	0.00018267	0.0019772	False
HGLibA_49288	RGL1	6676.9	4608.8	6676.9	4608.8	-0.5347	2.1386e+06	3.0569e+05	3.7406	9.1796e-05	0.99991	0.00018359	0.0019847	False
brunello_PVRIG_2	PVRIG	3245.7	1866.2	3245.7	1866.2	-0.79808	9.515e+05	1.3601e+05	3.7405	9.1811e-05	0.99991	0.00018362	0.0019847	False
brunello_NAB2_3	NAB2	5426	3585.4	5426	3585.4	-0.59761	1.6939e+06	2.4217e+05	3.7402	9.1927e-05	0.99991	0.00018385	0.0019847	False
HGLibB_05015	C10orf10	3727.2	2236.4	3727.2	2236.4	-0.73661	1.1111e+06	1.5885e+05	3.7402	9.1933e-05	0.99991	0.00018387	0.0019847	False
HGLibA_45095	PKDCC	4920.9	3178.7	4920.9	3178.7	-0.63032	1.5176e+06	2.17e+05	3.7399	9.2043e-05	0.99991	0.00018409	0.0019857	False
brunello_PCDH17_2	PCDH17	5660.8	7545.1	5660.8	7545.1	0.41447	1.7753e+06	2.5396e+05	3.739	0.99991	9.2359e-05	0.00018472	0.0019911	True
brunello_STARD4_2	STARD4	1292.4	2114.7	1292.4	2114.7	0.71002	3.3814e+05	48382	3.7387	0.99991	9.2494e-05	0.00018499	0.0019915	True
brunello_CD9_1	CD9	2860	4144.3	2860	4144.3	0.53495	8.2468e+05	1.18e+05	3.7386	0.99991	9.2507e-05	0.00018501	0.0019915	True
brunello_TNK2_3	TNK2	3275.3	1889.6	3275.3	1889.6	-0.79326	9.6016e+05	1.374e+05	3.7384	9.2581e-05	0.99991	0.00018516	0.0019917	False
HGLibA_33395	KLHDC7B	7877.5	5609.9	7877.5	5609.9	-0.48971	2.5712e+06	3.6806e+05	3.7379	9.2794e-05	0.99991	0.00018559	0.0019949	False
HGLibB_01032	ADPRM	4332.9	5953.7	4332.9	5953.7	0.45836	1.3135e+06	1.8811e+05	3.737	0.99991	9.313e-05	0.00018626	0.0020007	True
HGLibA_02202	ANP32B	6179.7	8157.7	6179.7	8157.7	0.40056	1.9562e+06	2.8025e+05	3.7364	0.99991	9.3345e-05	0.00018669	0.0020039	True
HGLibB_04176	BATF3	3745.9	5238.6	3745.9	5238.6	0.48377	1.1141e+06	1.5975e+05	3.7348	0.99991	9.3949e-05	0.0001879	0.0020155	True
HGLibA_36980	MDK	7654.6	9884	7654.6	9884	0.36872	2.485e+06	3.5638e+05	3.7344	0.99991	9.4074e-05	0.00018815	0.0020168	True
brunello_AARS_1	AARS	2826.4	4100.6	2826.4	4100.6	0.5367	8.118e+05	1.1645e+05	3.734	0.99991	9.4241e-05	0.00018848	0.0020189	True
brunello_TMEM186_2	TMEM186	3685.7	2208	3685.7	2208	-0.73892	1.0918e+06	1.5687e+05	3.7308	9.542e-05	0.9999	0.00019084	0.0020428	False
brunello_GRASP_4	GRASP	2564	1359.1	2564	1359.1	-0.91525	7.2592e+05	1.0438e+05	3.7294	9.5956e-05	0.9999	0.00019191	0.0020528	False
HGLibA_49356	RGS16	4357.6	5980.1	4357.6	5980.1	0.45655	1.3163e+06	1.8932e+05	3.729	0.9999	9.6123e-05	0.00019225	0.002055	True
HGLibA_34215	LAG3	4665.4	2979.9	4665.4	2979.9	-0.64655	1.4204e+06	2.0439e+05	3.7281	9.6468e-05	0.9999	0.00019294	0.0020609	False
brunello_NFS1_3	NFS1	1347.6	508.14	1347.6	508.14	-1.4053	3.5236e+05	50709	3.7279	9.654e-05	0.9999	0.00019308	0.002061	False
HGLibA_19097	FST	7861.8	10120	7861.8	10120	0.36428	2.5504e+06	3.6723e+05	3.7269	0.9999	9.6907e-05	0.00019381	0.0020674	True
brunello_RIF1_1	RIF1	2039.2	3097.5	2039.2	3097.5	0.60289	5.6006e+05	80721	3.7251	0.9999	9.7605e-05	0.00019521	0.0020809	True
HGLibB_37268	PMM2	3746.9	2258.8	3746.9	2258.8	-0.72991	1.1073e+06	1.598e+05	3.7227	9.8559e-05	0.9999	0.00019712	0.0020991	False
brunello_GAPT_4	GAPT	4273.7	2671.6	4273.7	2671.6	-0.6776	1.2834e+06	1.8523e+05	3.7226	9.8597e-05	0.9999	0.00019719	0.0020991	False
HGLibB_26368	LGMN	4944.6	6683	4944.6	6683	0.43457	1.511e+06	2.1818e+05	3.7217	0.9999	9.8934e-05	0.00019787	0.0021049	True
HGLibB_49426	TIMD4	5690.4	7570.4	5690.4	7570.4	0.41179	1.7673e+06	2.5546e+05	3.7197	0.9999	9.9718e-05	0.00019944	0.0021201	True
brunello_ZNF684_3	ZNF684	2626.2	3844	2626.2	3844	0.54948	7.4159e+05	1.0723e+05	3.7192	0.9999	9.9943e-05	0.00019989	0.0021228	True
HGLibB_34999	PAK3	3379.9	1976.8	3379.9	1976.8	-0.77352	9.8435e+05	1.4234e+05	3.7191	9.9985e-05	0.9999	0.00019997	0.0021228	False
HGLibA_50586	RSAD2	5929.1	4006.3	5929.1	4006.3	-0.56542	1.8486e+06	2.6752e+05	3.7176	0.00010058	0.9999	0.00020116	0.002134	False
HGLibB_12693	DDX4	3591	5041.9	3591	5041.9	0.48945	1.0525e+06	1.5236e+05	3.717	0.9999	0.00010078	0.00020157	0.0021368	True
brunello_TOR1AIP2_2	TOR1AIP2	3632.5	5092.6	3632.5	5092.6	0.48734	1.066e+06	1.5433e+05	3.7168	0.9999	0.00010088	0.00020176	0.0021374	True
HGLibA_50971	SAMD4A	1909	891.53	1909	891.53	-1.0976	5.1758e+05	74958	3.7162	0.00010113	0.9999	0.00020227	0.0021413	False
HGLibA_21413	GSDMD	3827.8	5330.9	3827.8	5330.9	0.47777	1.1297e+06	1.6368e+05	3.7154	0.9999	0.00010143	0.00020285	0.002146	True
HGLibA_52704	SLC16A1	6505.3	4481	6505.3	4481	-0.53769	2.0488e+06	2.9688e+05	3.7152	0.00010153	0.9999	0.00020306	0.0021461	False
brunello_TRADD_1	TRADD	3873.2	2360.2	3873.2	2360.2	-0.71438	1.1446e+06	1.6586e+05	3.7151	0.00010157	0.9999	0.00020314	0.0021461	False
HGLibB_43142	SEC14L3	5815.7	7715.5	5815.7	7715.5	0.40775	1.8046e+06	2.6178e+05	3.7131	0.9999	0.00010236	0.00020472	0.00216	True
brunello_MITF_1	MITF	7876.6	5624.1	7876.6	5624.1	-0.48588	2.5369e+06	3.6801e+05	3.7131	0.00010237	0.9999	0.00020474	0.00216	False
HGLibA_47631	PTGFRN	4865.6	6583.6	4865.6	6583.6	0.43616	1.4756e+06	2.1427e+05	3.7113	0.9999	0.00010311	0.00020623	0.0021743	True
brunello_APOBEC3D_4	APOBEC3D	2454.5	3623.9	2454.5	3623.9	0.56193	6.8378e+05	99392	3.7093	0.9999	0.0001039	0.0002078	0.0021893	True
brunello_LRRC2_4	LRRC2	4419.7	2793.3	4419.7	2793.3	-0.66181	1.3227e+06	1.9235e+05	3.7084	0.00010427	0.9999	0.00020854	0.0021956	False
moffat_THBS1_5	THBS1	6296.1	4312.6	6296.1	4312.6	-0.54579	1.9671e+06	2.8618e+05	3.7077	0.00010456	0.9999	0.00020912	0.0022002	False
HGLibB_25870	LACC1	7472.1	9654.7	7472.1	9654.7	0.36968	2.382e+06	3.4685e+05	3.706	0.99989	0.00010526	0.00021052	0.0022135	True
brunello_FNDC3B_2	FNDC3B	1849.8	2846	1849.8	2846	0.62132	4.9625e+05	72354	3.7037	0.99989	0.00010625	0.00021249	0.0022327	True
HGLibB_53544	VEGFA	3183.6	1832.8	3183.6	1832.8	-0.79629	9.1234e+05	1.3309e+05	3.7027	0.00010664	0.99989	0.00021328	0.0022395	False
brunello_RGS1_2	RGS1	4197.7	5775.2	4197.7	5775.2	0.46016	1.2442e+06	1.8154e+05	3.7023	0.99989	0.00010683	0.00021367	0.0022401	True
HGLibB_10647	COMMD3	5836.4	3938.4	5836.4	3938.4	-0.56736	1.8012e+06	2.6283e+05	3.7023	0.00010684	0.99989	0.00021369	0.0022401	False
HGLibA_51461	SDS	3392.7	1993	3392.7	1993	-0.76719	9.7959e+05	1.4294e+05	3.7022	0.00010689	0.99989	0.00021378	0.0022401	False
brunello_SRGAP2_3	SRGAP2	2343	3479.9	2343	3479.9	0.57047	6.4625e+05	94339	3.7014	0.99989	0.0001072	0.00021439	0.0022439	True
brunello_TNFRSF10A_3	TNFRSF10A	4192.8	2616.8	4192.8	2616.8	-0.67991	1.2419e+06	1.813e+05	3.7014	0.00010722	0.99989	0.00021444	0.0022439	False
brunello_JRKL_2	JRKL	3424.3	4830.9	3424.3	4830.9	0.49637	9.8929e+05	1.4444e+05	3.7012	0.99989	0.00010731	0.00021461	0.0022443	True
HGLibA_53533	SLC52A1	7695	9910.3	7695	9910.3	0.36496	2.4537e+06	3.585e+05	3.6999	0.99989	0.00010785	0.00021571	0.0022523	True
HGLibA_40102	NFKB1	1830	840.82	1830	840.82	-1.1211	4.8928e+05	71488	3.6998	0.0001079	0.99989	0.0002158	0.0022523	False
brunello_IL12RB1_4	IL12RB1	3658.1	2198.9	3658.1	2198.9	-0.73404	1.0646e+06	1.5555e+05	3.6997	0.00010791	0.99989	0.00021582	0.0022523	False
HGLibA_20928	GPR15	4570.7	2918	4570.7	2918	-0.64723	1.3656e+06	1.9974e+05	3.6978	0.00010875	0.99989	0.00021749	0.0022674	False
HGLibB_23687	ITGA11	5219.8	3439.4	5219.8	3439.4	-0.60171	1.585e+06	2.3186e+05	3.6976	0.00010883	0.99989	0.00021767	0.0022674	False
brunello_PKD2L1_2	PKD2L1	4457.2	6086.6	4457.2	6086.6	0.4494	1.3274e+06	1.9418e+05	3.6975	0.99989	0.00010886	0.00021771	0.0022674	True
HGLibB_05718	C1GALT1	4306.3	5904	4306.3	5904	0.45517	1.2764e+06	1.8682e+05	3.6966	0.99989	0.00010927	0.00021854	0.0022745	True
HGLibA_57473	TFPI	2366.7	3508.3	2366.7	3508.3	0.5677	6.5163e+05	95410	3.6959	0.99989	0.00010956	0.00021912	0.0022778	True
HGLibA_58722	TMEM52B	8138	10422	8138	10422	0.35678	2.6072e+06	3.8175e+05	3.6958	0.99989	0.00010958	0.00021915	0.0022778	True
moffat_IDO2_3	IDO2	2676.5	1453.4	2676.5	1453.4	-0.88043	7.4794e+05	1.0954e+05	3.6955	0.00010975	0.99989	0.00021949	0.0022798	False
brunello_LGMN_2	LGMN	5864	7763.1	5864	7763.1	0.40469	1.8033e+06	2.6422e+05	3.6946	0.99989	0.00011012	0.00022023	0.0022859	True
HGLibB_00217	ABCG2	6963	9054.3	6963	9054.3	0.37884	2.1867e+06	3.2043e+05	3.6944	0.99989	0.00011022	0.00022043	0.0022865	True
HGLibA_02847	ARHGEF3	3552.5	2119.8	3552.5	2119.8	-0.74465	1.0264e+06	1.5052e+05	3.6929	0.00011086	0.99989	0.00022173	0.0022984	False
brunello_THBD_3	THBD	1542	2438.3	1542	2438.3	0.66075	4.0169e+05	58986	3.6905	0.99989	0.00011191	0.00022382	0.0023186	True
HGLibA_30850	IDO1	1865.6	868.21	1865.6	868.21	-1.1026	4.9735e+05	73047	3.6902	0.00011206	0.99989	0.00022412	0.0023201	False
HGLibA_04428	BEST4	5392.4	3583.4	5392.4	3583.4	-0.58949	1.6364e+06	2.4049e+05	3.689	0.00011256	0.99989	0.00022513	0.002329	False
HGLibA_01595	ALDOB	10245	7653.6	10245	7653.6	-0.4207	3.3583e+06	4.944e+05	3.6858	0.00011397	0.99989	0.00022795	0.0023565	False
brunello_THTPA_1	THTPA	4097.1	2549.8	4097.1	2549.8	-0.68398	1.197e+06	1.7666e+05	3.6812	0.00011605	0.99988	0.0002321	0.0023978	False
HGLibB_23959	JRKL	5707.2	3844	5707.2	3844	-0.57003	1.7356e+06	2.563e+05	3.6801	0.00011655	0.99988	0.00023311	0.0024065	False
brunello_CNP_4	CNP	3669	2215.1	3669	2215.1	-0.72771	1.0568e+06	1.5607e+05	3.68	0.00011662	0.99988	0.00023325	0.0024065	False
HGLibB_05791	C1orf173	3691.6	5150.4	3691.6	5150.4	0.48031	1.064e+06	1.5716e+05	3.6798	0.99988	0.00011673	0.00023346	0.0024071	True
HGLibA_00338	ABTB2	4510.5	6142.4	4510.5	6142.4	0.44543	1.3315e+06	1.9679e+05	3.6786	0.99988	0.00011726	0.00023451	0.0024163	True
brunello_STAT4_4	STAT4	2360.8	3495.1	2360.8	3495.1	0.56588	6.4336e+05	95142	3.6775	0.99988	0.00011775	0.00023551	0.0024249	True
brunello_MCOLN2_2	MCOLN2	3229	4580.4	3229	4580.4	0.50427	9.1319e+05	1.3522e+05	3.6751	0.99988	0.00011886	0.00023771	0.002446	True
brunello_IFIT2_4	IFIT2	2312.5	1192.8	2312.5	1192.8	-0.95453	6.2685e+05	92958	3.6724	0.00012013	0.99988	0.00024026	0.0024705	False
HGLibB_11227	CRY1	4467.1	2847	4467.1	2847	-0.64969	1.3123e+06	1.9467e+05	3.6718	0.00012042	0.99988	0.00024084	0.0024748	False
brunello_CEACAM3_4	CEACAM3	1848.8	2835.9	1848.8	2835.9	0.61694	4.8717e+05	72311	3.6707	0.99988	0.00012092	0.00024185	0.0024828	True
HGLibA_19195	FUT4	1568.6	2468.7	1568.6	2468.7	0.65394	4.0509e+05	60131	3.6707	0.99988	0.00012097	0.00024193	0.0024828	True
HGLibA_40796	NPR1	6671	8699.3	6671	8699.3	0.38294	2.057e+06	3.0538e+05	3.6704	0.99988	0.00012111	0.00024221	0.0024837	True
HGLibA_55216	SRC	1420.6	2271.9	1420.6	2271.9	0.67702	3.6237e+05	53802	3.6702	0.99988	0.00012117	0.00024235	0.0024837	True
HGLibA_00423	ACE	2560.1	3744.6	2560.1	3744.6	0.54846	7.016e+05	1.042e+05	3.6696	0.99988	0.00012147	0.00024293	0.0024869	True
sgGPATCH11_6	GPATCH11	4853.8	6550.1	4853.8	6550.1	0.43232	1.4387e+06	2.1369e+05	3.6695	0.99988	0.00012149	0.00024298	0.0024869	True
brunello_GOLPH3L_3	GOLPH3L	3921.5	5426.3	3921.5	5426.3	0.46845	1.1322e+06	1.6818e+05	3.6693	0.99988	0.00012162	0.00024324	0.0024879	True
HGLibB_07430	CBWD3	5076.8	6815.8	5076.8	6815.8	0.42491	1.5122e+06	2.2474e+05	3.6684	0.99988	0.00012203	0.00024405	0.0024946	True
HGLibA_37030	MED12	4378.3	2778.1	4378.3	2778.1	-0.6561	1.2804e+06	1.9033e+05	3.668	0.00012223	0.99988	0.00024446	0.002496	False
brunello_SOD2_3	SOD2	3415.4	2023.4	3415.4	2023.4	-0.75495	9.6879e+05	1.4402e+05	3.6679	0.00012226	0.99988	0.00024451	0.002496	False
brunello_MARCKS_3	MARCKS	3125.4	4449.6	3125.4	4449.6	0.5095	8.7673e+05	1.3036e+05	3.6675	0.99988	0.00012244	0.00024489	0.002497	True
brunello_ENDOD1_1	ENDOD1	6483.6	4489.1	6483.6	4489.1	-0.53026	1.9889e+06	2.9577e+05	3.6673	0.00012255	0.99988	0.00024509	0.002497	False
HGLibA_39310	NAB2	3004	1709	3004	1709	-0.81336	8.3851e+05	1.2469e+05	3.6673	0.00012255	0.99988	0.0002451	0.002497	False
HGLibA_56632	TARS	3156	4487.1	3156	4487.1	0.50757	8.8595e+05	1.3179e+05	3.6667	0.99988	0.00012286	0.00024572	0.0025016	True
HGLibA_19639	GART	4838	6529.8	4838	6529.8	0.43255	1.4311e+06	2.1291e+05	3.6665	0.99988	0.00012294	0.00024589	0.0025017	True
brunello_IL23A_1	IL23A	2994.2	4286.3	2994.2	4286.3	0.51742	8.3476e+05	1.2423e+05	3.6659	0.99988	0.00012325	0.00024649	0.0025055	True
HGLibA_35341	LPAR1	6938.4	4867.4	6938.4	4867.4	-0.51135	2.1444e+06	3.1916e+05	3.6657	0.00012331	0.99988	0.00024662	0.0025055	False
HGLibA_54969	SPINK1	2578.8	3767	2578.8	3767	0.54651	7.0583e+05	1.0506e+05	3.6656	0.99988	0.00012337	0.00024674	0.0025055	True
HGLibA_63642	ZKSCAN4	5027.4	3299.4	5027.4	3299.4	-0.60747	1.4931e+06	2.2229e+05	3.6652	0.00012358	0.99988	0.00024715	0.002508	False
brunello_CYP4F22_2	CYP4F22	5218.8	3455.6	5218.8	3455.6	-0.59465	1.5545e+06	2.3181e+05	3.6622	0.00012502	0.99987	0.00025004	0.0025356	False
HGLibA_41156	NTNG2	4116.8	2574.2	4116.8	2574.2	-0.67721	1.1899e+06	1.7762e+05	3.6604	0.00012592	0.99987	0.00025183	0.0025521	False
HGLibA_57929	TLR1	3478.6	2075.2	3478.6	2075.2	-0.74497	9.8474e+05	1.4701e+05	3.6602	0.00012602	0.99987	0.00025203	0.0025525	False
brunello_IL15RA_3	IL15RA	3344.4	1971.7	3344.4	1971.7	-0.76199	9.421e+05	1.4066e+05	3.66	0.00012611	0.99987	0.00025222	0.0025527	False
brunello_ARMCX3_1	ARMCX3	3701.5	2248.6	3701.5	2248.6	-0.71883	1.0555e+06	1.5763e+05	3.6595	0.00012637	0.99987	0.00025273	0.0025557	False
brunello_CD40_4	CD40	3473.6	4875.5	3473.6	4875.5	0.489	9.8269e+05	1.4677e+05	3.6593	0.99987	0.00012645	0.0002529	0.0025557	True
brunello_SAMHD1_2	SAMHD1	4271.7	5846.2	4271.7	5846.2	0.45258	1.2395e+06	1.8514e+05	3.6592	0.99987	0.00012651	0.00025301	0.0025557	True
brunello_TRIM14_1	TRIM14	3474.6	4876.6	3474.6	4876.6	0.48889	9.8273e+05	1.4682e+05	3.6588	0.99987	0.0001267	0.00025341	0.002558	True
brunello_ATF5_3	ATF5	3822.9	2344	3822.9	2344	-0.70547	1.0936e+06	1.6344e+05	3.6581	0.00012703	0.99987	0.00025406	0.0025628	False
HGLibB_44387	SLC16A4	2365.7	1236.4	2365.7	1236.4	-0.93561	6.3771e+05	95366	3.6571	0.00012756	0.99987	0.00025512	0.0025719	False
brunello_ZNF691_2	ZNF691	5343.1	7127.2	5343.1	7127.2	0.41559	1.5915e+06	2.3802e+05	3.6569	0.99987	0.00012766	0.00025532	0.0025722	True
brunello_TMEM255A_1	TMEM255A	5053.1	6781.3	5053.1	6781.3	0.42433	1.4934e+06	2.2356e+05	3.6552	0.99987	0.00012849	0.00025698	0.0025873	True
HGLibA_59580	TRANK1	3766.6	2301.4	3766.6	2301.4	-0.71055	1.0735e+06	1.6074e+05	3.6547	0.00012875	0.99987	0.0002575	0.0025908	False
HGLibB_05754	C1orf122	1614	2524.5	1614	2524.5	0.64504	4.1451e+05	62087	3.6541	0.99987	0.00012903	0.00025806	0.0025948	True
moffat_SCAND3_3	SCAND3	4499.6	6118	4499.6	6118	0.44317	1.3096e+06	1.9626e+05	3.6531	0.99987	0.00012953	0.00025906	0.0026031	True
brunello_RND3_2	RND3	4431.6	6035.9	4431.6	6035.9	0.44566	1.2869e+06	1.9293e+05	3.6525	0.99987	0.00012987	0.00025973	0.0026079	True
brunello_PIK3R3_1	PIK3R3	4212.5	2653.3	4212.5	2653.3	-0.6667	1.2156e+06	1.8226e+05	3.6523	0.00012994	0.99987	0.00025988	0.0026079	False
brunello_TM2D2_2	TM2D2	3403.6	2020.4	3403.6	2020.4	-0.75212	9.5658e+05	1.4346e+05	3.6519	0.00013017	0.99987	0.00026033	0.0026108	False
HGLibA_06991	CALCA	3009	4299.4	3009	4299.4	0.51474	8.3268e+05	1.2492e+05	3.6512	0.99987	0.00013052	0.00026104	0.0026161	True
brunello_NPR1_3	NPR1	4535.1	2910.9	4535.1	2910.9	-0.63949	1.319e+06	1.98e+05	3.6502	0.00013104	0.99987	0.00026209	0.0026249	False
brunello_STAT2_2	STAT2	1768.9	2726.3	1768.9	2726.3	0.62384	4.5836e+05	68812	3.6499	0.99987	0.00013115	0.0002623	0.0026254	True
brunello_EPB41L3_4	EPB41L3	4878.5	6570.4	4878.5	6570.4	0.42947	1.4313e+06	2.1491e+05	3.6497	0.99987	0.00013129	0.00026257	0.0026264	True
HGLibA_03957	B3GALT2	6805.2	8844.3	6805.2	8844.3	0.37807	2.0791e+06	3.1229e+05	3.649	0.99987	0.00013163	0.00026326	0.0026316	True
brunello_ST3GAL4_1	ST3GAL4	2598.6	3786.2	2598.6	3786.2	0.54288	7.0528e+05	1.0596e+05	3.6486	0.99987	0.00013186	0.00026372	0.0026344	True
brunello_TIMP3_4	TIMP3	6161	8088.7	6161	8088.7	0.3927	1.8581e+06	2.7929e+05	3.6477	0.99987	0.00013229	0.00026458	0.0026413	True
brunello_SNN_4	SNN	3722.2	5174.7	3722.2	5174.7	0.47521	1.0549e+06	1.5862e+05	3.6471	0.99987	0.00013262	0.00026524	0.0026462	True
brunello_PRICKLE1_1	PRICKLE1	3755.8	5215.3	3755.8	5215.3	0.47354	1.0651e+06	1.6022e+05	3.6463	0.99987	0.00013301	0.00026602	0.0026523	True
HGLibB_17165	FCGR2A	4780.8	6451.7	4780.8	6451.7	0.43235	1.396e+06	2.1008e+05	3.6455	0.99987	0.00013342	0.00026684	0.0026587	True
HGLibA_06503	C6orf62	731.03	1313.5	731.03	1313.5	0.8445	1.6962e+05	25528	3.6454	0.99987	0.0001335	0.00026701	0.0026587	True
HGLibA_63176	ZBTB43	5391.5	7177.9	5391.5	7177.9	0.41282	1.5957e+06	2.4044e+05	3.6433	0.99987	0.0001346	0.00026921	0.0026783	True
HGLibB_20869	HAVCR1	2504.8	3666.5	2504.8	3666.5	0.54952	6.7479e+05	1.0168e+05	3.6431	0.99987	0.00013466	0.00026933	0.0026783	True
HGLibA_64525	NonTargetingControlGuideForHuman_0142	6859.4	8904.2	6859.4	8904.2	0.37634	2.0905e+06	3.1509e+05	3.6427	0.99987	0.00013489	0.00026978	0.0026811	True
brunello_SAMSN1_3	SAMSN1	1774.8	817.49	1774.8	817.49	-1.1174	4.5821e+05	69071	3.6425	0.000135	0.99987	0.00026999	0.0026815	False
brunello_C2orf44_1	C2orf44	1889.2	2880.5	1889.2	2880.5	0.60826	4.913e+05	74089	3.6418	0.99986	0.00013538	0.00027076	0.0026874	True
brunello_HIST1H1C_3	HIST1H1C	4139.5	5678.8	4139.5	5678.8	0.45603	1.1847e+06	1.7872e+05	3.6412	0.99986	0.0001357	0.0002714	0.002692	True
brunello_ACSM5_4	ACSM5	5881.8	4007.3	5881.8	4007.3	-0.55349	1.7568e+06	2.6512e+05	3.6404	0.00013611	0.99986	0.00027223	0.0026985	False
brunello_KIF14_4	KIF14	2913.3	1650.2	2913.3	1650.2	-0.81962	7.9766e+05	1.2047e+05	3.639	0.00013684	0.99986	0.00027369	0.0027097	False
brunello_MAVS_2	MAVS	218.03	0	218.03	0	-7.775	23768	6571	3.639	0.00013685	0.99986	0.00027371	0.0027097	False
brunello_LRP12_1	LRP12	6406.6	4441.4	6406.6	4441.4	-0.52843	1.931e+06	2.9183e+05	3.6378	0.00013749	0.99986	0.00027498	0.0027205	False
HGLibA_33470	KLHL31	2366.7	1243.5	2366.7	1243.5	-0.92795	6.3083e+05	95410	3.6364	0.00013823	0.99986	0.00027646	0.0027334	False
HGLibA_45250	PLAU	2040.2	3073.2	2040.2	3073.2	0.59082	5.3358e+05	80764	3.635	0.99986	0.00013899	0.00027798	0.0027467	True
HGLibA_59980	TRMT5	3533.8	4939.4	3533.8	4939.4	0.48301	9.8792e+05	1.4963e+05	3.6338	0.99986	0.00013963	0.00027927	0.0027576	True
HGLibA_22168	HERC6	810.94	1426	810.94	1426	0.81359	1.8918e+05	28679	3.6322	0.99986	0.00014051	0.00028101	0.0027731	True
HGLibA_04175	BATF2	1312.1	2117.8	1312.1	2117.8	0.69025	3.2455e+05	49212	3.6318	0.99986	0.00014072	0.00028145	0.0027738	True
brunello_AQP9_2	AQP9	8006.8	5783.3	8006.8	5783.3	-0.46926	2.4719e+06	3.7485e+05	3.6317	0.00014079	0.99986	0.00028158	0.0027738	False
HGLibA_31969	ISOC1	3051.4	4345.1	3051.4	4345.1	0.50978	8.3684e+05	1.269e+05	3.6316	0.99986	0.00014081	0.00028162	0.0027738	True
HGLibA_36172	MAFK	5700.2	3864.3	5700.2	3864.3	-0.56069	1.6853e+06	2.5595e+05	3.6289	0.00014232	0.99986	0.00028464	0.0028017	False
HGLibA_16236	EPAS1	5474.3	3679.7	5474.3	3679.7	-0.57295	1.6103e+06	2.4459e+05	3.6287	0.00014244	0.99986	0.00028489	0.0028022	False
brunello_CETN3_2	CETN3	4203.7	5750.8	4203.7	5750.8	0.45204	1.1969e+06	1.8183e+05	3.6284	0.99986	0.0001426	0.0002852	0.0028022	True
HGLibA_18566	FKBP1B	8902.6	11260	8902.6	11260	0.33892	2.7795e+06	4.2225e+05	3.6284	0.99986	0.00014262	0.00028524	0.0028022	True
HGLibA_01952	ANKEF1	7888.4	10091	7888.4	10091	0.3552	2.4254e+06	3.6863e+05	3.6276	0.99986	0.00014306	0.00028612	0.002809	True
FHCRC_O_E_P_22	LOC728485	6418.5	8379.8	6418.5	8379.8	0.38464	1.9235e+06	2.9243e+05	3.627	0.99986	0.00014338	0.00028677	0.0028136	True
brunello_KPTN_2	KPTN	1132.6	1873.3	1132.6	1873.3	0.72553	2.7438e+05	41720	3.6267	0.99986	0.00014351	0.00028702	0.0028143	True
brunello_IGF2BP2_4	IGF2BP2	2506.8	1350	2506.8	1350	-0.89242	6.6913e+05	1.0177e+05	3.6262	0.0001438	0.99986	0.0002876	0.0028182	False
HGLibB_22052	HRASLS5	2150.7	1089.3	2150.7	1089.3	-0.98071	5.6323e+05	85690	3.6257	0.00014408	0.99986	0.00028816	0.0028219	False
brunello_HOMER2_3	HOMER2	2971.5	4243.7	2971.5	4243.7	0.51399	8.0923e+05	1.2318e+05	3.6248	0.99986	0.00014457	0.00028914	0.0028298	True
brunello_CCDC87_3	CCDC87	3615.7	5035.8	3615.7	5035.8	0.47784	1.0084e+06	1.5353e+05	3.6243	0.99986	0.00014486	0.00028973	0.0028337	True
brunello_SLC35E4_3	SLC35E4	2612.4	3795.4	2612.4	3795.4	0.53871	6.9973e+05	1.0659e+05	3.6234	0.99985	0.00014539	0.00029079	0.0028422	True
HGLibA_16749	EXOC4	2879.7	4129	2879.7	4129	0.51973	7.8041e+05	1.1892e+05	3.6229	0.99985	0.00014565	0.00029131	0.0028455	True
brunello_TNFRSF9_3	TNFRSF9	2377.6	3499.2	2377.6	3499.2	0.55734	6.2902e+05	95901	3.6219	0.99985	0.00014623	0.00029246	0.0028548	True
brunello_ANKRD66_2	ANKRD66	4238.2	2686.8	4238.2	2686.8	-0.65738	1.2034e+06	1.835e+05	3.6216	0.00014637	0.99985	0.00029274	0.0028548	False
HGLibA_22216	HEY1	3857.4	5328.9	3857.4	5328.9	0.46612	1.0827e+06	1.651e+05	3.6216	0.99985	0.00014641	0.00029281	0.0028548	True
brunello_CD47_1	CD47	1607.1	706.94	1607.1	706.94	-1.1836	4.0513e+05	61789	3.6212	0.0001466	0.99985	0.00029321	0.0028568	False
HGLibA_53639	SLC7A11	9531	7086.6	9531	7086.6	-0.42748	2.9875e+06	4.5587e+05	3.6203	0.00014711	0.99985	0.00029422	0.0028649	False
HGLibB_32416	NPIP	554.44	64.913	554.44	64.913	-3.075	1.1982e+05	18719	3.6191	0.00014783	0.99985	0.00029565	0.002877	False
HGLibB_03032	ARMC9	2739.6	3952.6	2739.6	3952.6	0.52865	7.3561e+05	1.1244e+05	3.6172	0.99985	0.00014889	0.00029778	0.0028959	True
HGLibB_14952	ELOVL7	6128.4	8033.9	6128.4	8033.9	0.39054	1.8155e+06	2.7764e+05	3.6164	0.99985	0.00014935	0.0002987	0.0029014	True
HGLibA_19155	FUCA1	1911.9	920.95	1911.9	920.95	-1.053	4.9101e+05	75088	3.6164	0.00014936	0.99985	0.00029873	0.0029014	False
HGLibB_41135	RHOF	4012.3	2510.3	4012.3	2510.3	-0.67635	1.128e+06	1.7256e+05	3.6157	0.00014975	0.99985	0.00029951	0.0029072	False
HGLibA_13545	DNAJB5	2268.1	3358.2	2268.1	3358.2	0.56603	5.9421e+05	90958	3.6146	0.99985	0.00015038	0.00030076	0.0029168	True
HGLibA_50989	SAMD9L	5475.3	7263.1	5475.3	7263.1	0.40758	1.5981e+06	2.4464e+05	3.6145	0.99985	0.00015044	0.00030088	0.0029168	True
brunello_UST_2	UST	2955.7	4220.3	2955.7	4220.3	0.51372	7.9967e+05	1.2244e+05	3.6141	0.99985	0.00015068	0.00030136	0.0029184	True
HGLibA_38511	MSMB	8661.9	6349.3	8661.9	6349.3	-0.44803	2.674e+06	4.0945e+05	3.6141	0.00015071	0.99985	0.00030142	0.0029184	False
HGLibB_06319	C4orf33	5399.4	3626	5399.4	3626	-0.57429	1.5724e+06	2.4083e+05	3.6136	0.00015097	0.99985	0.00030194	0.0029216	False
brunello_DAXX_4	DAXX	3362.1	4721.4	3362.1	4721.4	0.4897	9.2376e+05	1.415e+05	3.6134	0.99985	0.00015108	0.00030216	0.0029219	True
brunello_HLA-DQA1_2	HLA-DQA1	4411.8	2828.8	4411.8	2828.8	-0.64102	1.253e+06	1.9197e+05	3.6131	0.00015126	0.99985	0.00030252	0.0029236	False
HGLibB_21503	HIST2H2AC	1528.2	655.21	1528.2	655.21	-1.2205	3.8102e+05	58393	3.6125	0.00015165	0.99985	0.00030329	0.0029277	False
HGLibB_03877	AURKB	3503.2	2112.7	3503.2	2112.7	-0.72932	9.6676e+05	1.4818e+05	3.6123	0.00015176	0.99985	0.00030352	0.0029277	False
HGLibB_12556	DCUN1D3	3456.8	4837	3456.8	4837	0.48454	9.5241e+05	1.4598e+05	3.6123	0.99985	0.00015176	0.00030352	0.0029277	True
brunello_PARP10_4	PARP10	2327.3	1222.2	2327.3	1222.2	-0.92861	6.1059e+05	93626	3.6115	0.00015219	0.99985	0.00030439	0.0029342	False
HGLibB_16376	FAM19A2	1479.8	2336.9	1479.8	2336.9	0.65879	3.6726e+05	56324	3.6112	0.99985	0.00015239	0.00030478	0.0029362	True
brunello_CYP26A1_1	CYP26A1	4025.1	5527.7	4025.1	5527.7	0.45756	1.1289e+06	1.7318e+05	3.6108	0.99985	0.00015264	0.00030529	0.0029392	True
HGLibB_54223	WHAMM	5842.3	7694.2	5842.3	7694.2	0.39717	1.7147e+06	2.6313e+05	3.6102	0.99985	0.000153	0.00030601	0.0029443	True
HGLibA_31535	IMPA2	3862.3	2394.7	3862.3	2394.7	-0.68941	1.077e+06	1.6534e+05	3.6094	0.00015343	0.99985	0.00030686	0.0029507	False
HGLibA_01531	ALCAM	3887	5359.3	3887	5359.3	0.4633	1.0839e+06	1.6652e+05	3.6081	0.99985	0.00015422	0.00030844	0.002964	True
brunello_ZNF28_2	ZNF28	1687	2607.7	1687	2607.7	0.628	4.2382e+05	65247	3.6043	0.99984	0.00015649	0.00031297	0.0030057	True
brunello_OR5K2_4	OR5K2	1329.9	524.37	1329.9	524.37	-1.3409	3.2441e+05	49960	3.6037	0.00015686	0.99984	0.00031372	0.0030106	False
HGLibA_31399	IL27	1566.6	683.61	1566.6	683.61	-1.1952	3.8986e+05	60046	3.6035	0.00015696	0.99984	0.00031392	0.0030106	False
HGLibA_53104	SLC27A2	2467.3	3606.7	2467.3	3606.7	0.54754	6.4907e+05	99975	3.6034	0.99984	0.00015703	0.00031406	0.0030106	True
brunello_ISG20_4	ISG20	5157.6	3434.3	5157.6	3434.3	-0.58657	1.485e+06	2.2876e+05	3.6032	0.00015717	0.99984	0.00031434	0.0030111	False
HGLibA_51851	SERPINB7	3815.9	5271.1	3815.9	5271.1	0.46596	1.0587e+06	1.6311e+05	3.603	0.99984	0.00015725	0.00031451	0.0030111	True
HGLibA_63074	ZBED1	2937.9	1681.6	2937.9	1681.6	-0.80456	7.8913e+05	1.2162e+05	3.6024	0.00015765	0.99984	0.0003153	0.0030167	False
HGLibB_48153	TAF1A	1648.5	740.41	1648.5	740.41	-1.1537	4.1233e+05	63579	3.6015	0.00015822	0.99984	0.00031644	0.0030258	False
brunello_ZNF696_4	ZNF696	4201.7	2666.5	4201.7	2666.5	-0.65583	1.1784e+06	1.8173e+05	3.6012	0.00015836	0.99984	0.00031672	0.0030266	False
brunello_ABL2_1	ABL2	3759.7	2317.6	3759.7	2317.6	-0.69777	1.0399e+06	1.6041e+05	3.6007	0.00015869	0.99984	0.00031737	0.003031	False
brunello_JAK2_1	JAK2	6255.7	4337	6255.7	4337	-0.52837	1.8407e+06	2.8412e+05	3.5996	0.00015934	0.99984	0.00031867	0.0030415	False
HGLibB_07765	CCDC39	5057	6759	5057	6759	0.41845	1.4484e+06	2.2376e+05	3.5981	0.99984	0.00016028	0.00032057	0.0030577	True
HGLibA_64515	NonTargetingControlGuideForHuman_0132	13550	10591	13550	10591	-0.35546	4.3787e+06	6.7677e+05	3.5972	0.00016083	0.99984	0.00032165	0.0030661	False
HGLibA_09218	CES1	2504.8	1358.1	2504.8	1358.1	-0.88265	6.5751e+05	1.0168e+05	3.5962	0.00016145	0.99984	0.00032291	0.0030762	False
HGLibA_16922	FABP5	3655.1	5072.3	3655.1	5072.3	0.4726	1.0042e+06	1.5541e+05	3.5948	0.99984	0.00016231	0.00032461	0.0030906	True
HGLibB_24239	KCNJ2	7911.1	10097	7911.1	10097	0.35193	2.389e+06	3.6982e+05	3.5944	0.99984	0.00016257	0.00032513	0.0030936	True
brunello_MS4A4A_2	MS4A4A	3258.6	1930.1	3258.6	1930.1	-0.75523	8.8235e+05	1.3661e+05	3.5941	0.00016276	0.99984	0.00032552	0.0030953	False
brunello_CASP5_4	CASP5	4241.1	5781.3	4241.1	5781.3	0.44684	1.186e+06	1.8365e+05	3.5939	0.99984	0.0001629	0.0003258	0.0030953	True
HGLibA_19147	FTSJD2	2789.9	4007.3	2789.9	4007.3	0.52225	7.4102e+05	1.1476e+05	3.5936	0.99984	0.00016306	0.00032612	0.0030953	True
moffat_CD300E_2	CD300E	3738	2303.4	3738	2303.4	-0.69828	1.0291e+06	1.5937e+05	3.5936	0.00016306	0.99984	0.00032612	0.0030953	False
HGLibB_17210	FCRL4	3515.1	4900.9	3515.1	4900.9	0.47938	9.6028e+05	1.4874e+05	3.5933	0.99984	0.00016323	0.00032647	0.0030967	True
brunello_CASP1_4	CASP1	5537.5	7326	5537.5	7326	0.40373	1.5994e+06	2.4776e+05	3.5932	0.99984	0.00016333	0.00032667	0.0030967	True
brunello_RHBDL3_4	RHBDL3	3643.3	5057.1	3643.3	5057.1	0.47295	9.994e+05	1.5485e+05	3.5928	0.99984	0.00016357	0.00032715	0.0030994	True
HGLibA_31822	IQGAP2	6895.9	8918.4	6895.9	8918.4	0.37099	2.0451e+06	3.1697e+05	3.5923	0.99984	0.00016391	0.00032783	0.0031011	True
brunello_RXFP1_4	RXFP1	2344	1240.4	2344	1240.4	-0.91759	6.0895e+05	94384	3.5922	0.00016396	0.99984	0.00032793	0.0031011	False
brunello_INHA_1	INHA	4519.4	2924.1	4519.4	2924.1	-0.62795	1.2724e+06	1.9723e+05	3.5921	0.00016403	0.99984	0.00032806	0.0031011	False
HGLibA_60615	TUFT1	3641.3	2228.3	3641.3	2228.3	-0.70825	9.9829e+05	1.5475e+05	3.5919	0.00016414	0.99984	0.00032829	0.0031011	False
HGLibA_38953	MYC	1856.7	888.49	1856.7	888.49	-1.0624	4.6869e+05	72657	3.5919	0.00016417	0.99984	0.00032834	0.0031011	False
brunello_ZNF419_3	ZNF419	2847.2	4077.3	2847.2	4077.3	0.51794	7.5664e+05	1.1741e+05	3.5902	0.99983	0.00016524	0.00033048	0.0031194	True
brunello_CPT1B_1	CPT1B	3636.4	2225.3	3636.4	2225.3	-0.70827	9.9562e+05	1.5452e+05	3.5898	0.00016545	0.99983	0.00033091	0.0031211	False
brunello_TRIM38_1	TRIM38	6080.1	4197	6080.1	4197	-0.53462	1.773e+06	2.7518e+05	3.5897	0.00016553	0.99983	0.00033106	0.0031211	False
brunello_GBP5_1	GBP5	1631.7	2531.6	1631.7	2531.6	0.63332	4.0486e+05	62854	3.5892	0.99983	0.00016582	0.00033164	0.0031246	True
HGLibB_07984	CCL20	7581.6	9712.5	7581.6	9712.5	0.35731	2.2705e+06	3.5257e+05	3.5888	0.99983	0.00016608	0.00033215	0.0031273	True
brunello_CBY3_3	CBY3	5021.5	6712.4	5021.5	6712.4	0.41863	1.4295e+06	2.2199e+05	3.5887	0.99983	0.00016616	0.00033232	0.0031273	True
brunello_CXCL3_3	CXCL3	1231.2	1999.1	1231.2	1999.1	0.69883	2.9483e+05	45820	3.5874	0.99983	0.00016701	0.00033403	0.0031414	True
HGLibB_30336	MTHFD1L	4801.5	6449.7	4801.5	6449.7	0.42566	1.3582e+06	2.111e+05	3.5872	0.99983	0.00016714	0.00033427	0.0031417	True
brunello_ZSWIM3_4	ZSWIM3	2432.8	3558	2432.8	3558	0.54826	6.3304e+05	98406	3.5869	0.99983	0.00016731	0.00033463	0.0031432	True
brunello_IL10_3	IL10	4927.8	6599.8	4927.8	6599.8	0.42141	1.3978e+06	2.1735e+05	3.5864	0.99983	0.00016763	0.00033527	0.0031473	True
brunello_MMACHC_2	MMACHC	3595	4995.2	3595	4995.2	0.47446	9.8037e+05	1.5254e+05	3.5852	0.99983	0.00016841	0.00033683	0.00316	True
HGLibA_39311	NABP1	501.16	964.56	501.16	964.56	0.94321	1.0737e+05	16714	3.5844	0.99983	0.00016893	0.00033787	0.0031678	True
HGLibA_02142	ANKRD66	9881.2	12350	9881.2	12350	0.32168	3.0465e+06	4.7472e+05	3.5826	0.99983	0.0001701	0.0003402	0.0031878	True
brunello_CBR1_1	CBR1	2761.3	3967.8	2761.3	3967.8	0.52281	7.2776e+05	1.1344e+05	3.582	0.99983	0.00017051	0.00034101	0.0031925	True
brunello_GRIN3A_3	GRIN3A	2846.2	4073.3	2846.2	4073.3	0.51701	7.5287e+05	1.1736e+05	3.5819	0.99983	0.00017056	0.00034112	0.0031925	True
HGLibA_51231	SCIMP	4186.9	5710.3	4186.9	5710.3	0.44759	1.1604e+06	1.8101e+05	3.5806	0.99983	0.0001714	0.00034281	0.0032063	True
HGLibB_38397	PREX2	4747.2	6381.7	4747.2	6381.7	0.42678	1.3357e+06	2.0843e+05	3.5801	0.99983	0.0001717	0.00034341	0.00321	True
brunello_ARHGAP25_3	ARHGAP25	1165.1	422.95	1165.1	422.95	-1.4597	2.754e+05	43069	3.5762	0.00017432	0.99983	0.00034865	0.003257	False
moffat_C7orf63_1	C7orf63	2933	4178.7	2933	4178.7	0.51055	7.7595e+05	1.2139e+05	3.5756	0.99983	0.00017473	0.00034947	0.0032622	True
brunello_CNGA1_4	CNGA1	4853.8	3201	4853.8	3201	-0.60044	1.3659e+06	2.1369e+05	3.5754	0.00017482	0.99983	0.00034963	0.0032622	False
HGLibA_01957	ANKFY1	7229.4	9295.7	7229.4	9295.7	0.36264	2.1348e+06	3.3423e+05	3.5741	0.99982	0.0001757	0.0003514	0.0032768	True
HGLibA_19729	GBP1	2225.6	1159.3	2225.6	1159.3	-0.94037	5.6854e+05	89050	3.5734	0.0001762	0.99982	0.0003524	0.0032841	False
brunello_FOSL2_1	FOSL2	3557.5	4944.5	3557.5	4944.5	0.47486	9.6194e+05	1.5076e+05	3.5723	0.99982	0.00017693	0.00035387	0.0032958	True
brunello_ESPL1_1	ESPL1	2582.8	1424	2582.8	1424	-0.8585	6.7135e+05	1.0524e+05	3.5719	0.0001772	0.99982	0.0003544	0.0032983	False
brunello_SERPING1_4	SERPING1	5010.7	3329.8	5010.7	3329.8	-0.58941	1.4126e+06	2.2145e+05	3.5718	0.00017728	0.99982	0.00035457	0.0032983	False
HGLibB_42650	SAMHD1	4688.1	3069.1	4688.1	3069.1	-0.61099	1.3104e+06	2.0551e+05	3.5711	0.00017773	0.99982	0.00035546	0.0033046	False
HGLibA_59107	TNFSF18	6211.3	8107	6211.3	8107	0.38422	1.7968e+06	2.8185e+05	3.5707	0.99982	0.000178	0.000356	0.0033071	True
brunello_PRG4_1	PRG4	2649.9	1474.7	2649.9	1474.7	-0.84503	6.9046e+05	1.0831e+05	3.5706	0.00017808	0.99982	0.00035615	0.0033071	False
brunello_RMI2_2	RMI2	1657.4	754.61	1657.4	754.61	-1.1341	4.0751e+05	63964	3.5696	0.00017878	0.99982	0.00035756	0.0033174	False
brunello_APOBEC3D_2	APOBEC3D	2210.8	3272	2210.8	3272	0.56536	5.6303e+05	88386	3.5693	0.99982	0.00017894	0.00035789	0.0033174	True
HGLibA_36699	MASTL	1278.6	2058.9	1278.6	2058.9	0.68696	3.045e+05	47802	3.5693	0.99982	0.00017896	0.00035792	0.0033174	True
HGLibA_64573	NonTargetingControlGuideForHuman_0190	12548	15360	12548	15360	0.29171	3.9539e+06	6.2081e+05	3.569	0.99982	0.00017915	0.0003583	0.0033191	True
HGLibA_44013	PDCD1LG2	6421.4	8350.4	6421.4	8350.4	0.3789	1.8605e+06	2.9258e+05	3.5662	0.99982	0.00018111	0.00036222	0.0033533	True
brunello_MTF1_1	MTF1	2223.7	3287.2	2223.7	3287.2	0.56371	5.6556e+05	88962	3.5658	0.99982	0.00018139	0.00036278	0.0033565	True
brunello_FOXC1_4	FOXC1	5026.4	6707.3	5026.4	6707.3	0.41612	1.4126e+06	2.2224e+05	3.5655	0.99982	0.00018158	0.00036315	0.0033579	True
HGLibA_34213	LAG3	3593	2200.9	3593	2200.9	-0.70681	9.689e+05	1.5245e+05	3.5653	0.00018174	0.99982	0.00036349	0.003359	False
HGLibB_11177	CRLF2	3357.2	4697	3357.2	4697	0.48437	8.9757e+05	1.4126e+05	3.5648	0.99982	0.00018208	0.00036417	0.0033633	True
brunello_ZNF501_3	ZNF501	7104.1	5064.2	7104.1	5064.2	-0.48824	2.0806e+06	3.2773e+05	3.5633	0.00018312	0.99982	0.00036625	0.0033798	False
HGLibA_60706	TXNDC17	3588.1	2197.9	3588.1	2197.9	-0.70682	9.6627e+05	1.5221e+05	3.5632	0.0001832	0.99982	0.0003664	0.0033798	False
brunello_IRF2BPL_4	IRF2BPL	3212.2	4518.5	3212.2	4518.5	0.49217	8.5326e+05	1.3443e+05	3.5629	0.99982	0.00018339	0.00036678	0.0033813	True
brunello_NOD1_4	NOD1	1839.9	2795.3	1839.9	2795.3	0.6031	4.5639e+05	71921	3.5625	0.99982	0.00018367	0.00036734	0.0033825	True
HGLibB_18043	FSCN1	2360.8	3459.6	2360.8	3459.6	0.55115	6.0372e+05	95142	3.5624	0.99982	0.00018372	0.00036743	0.0033825	True
brunello_YBX3_2	YBX3	4683.1	3069.1	4683.1	3069.1	-0.60947	1.3025e+06	2.0527e+05	3.5623	0.00018378	0.99982	0.00036756	0.0033825	False
HGLibA_32292	JUN	4681.1	6294.5	4681.1	6294.5	0.42715	1.3014e+06	2.0517e+05	3.5618	0.99982	0.00018417	0.00036834	0.0033875	True
HGLibA_47372	PSMA6	2157.6	3202	2157.6	3202	0.56935	5.4543e+05	85999	3.5616	0.99982	0.00018434	0.00036867	0.0033886	True
brunello_SPAG6_4	SPAG6	2653.8	1480.8	2653.8	1480.8	-0.84124	6.8795e+05	1.0849e+05	3.5611	0.00018463	0.99982	0.00036926	0.003392	False
brunello_HS3ST3B1_4	HS3ST3B1	3779.4	2349	3779.4	2349	-0.68588	1.0231e+06	1.6136e+05	3.561	0.00018474	0.99982	0.00036948	0.003392	False
HGLibA_58348	TMEM171	5475.3	3714.2	5475.3	3714.2	-0.55976	1.5507e+06	2.4464e+05	3.5606	0.00018502	0.99981	0.00037004	0.0033952	False
HGLibB_57049	NonTargetingControlGuideForHuman_0021	11337	8688.1	11337	8688.1	-0.38393	3.5092e+06	5.5396e+05	3.5594	0.00018585	0.99981	0.0003717	0.0034078	False
brunello_ITGA11_2	ITGA11	1720.5	801.26	1720.5	801.26	-1.1015	4.2253e+05	66705	3.5593	0.00018593	0.99981	0.00037187	0.0034078	False
moffat_BTBD19_5	BTBD19	2418	3530.6	2418	3530.6	0.54591	6.1896e+05	97735	3.5589	0.99981	0.00018617	0.00037234	0.0034102	True
brunello_MARCKS_4	MARCKS	2978.4	4228.4	2978.4	4228.4	0.50546	7.8134e+05	1.235e+05	3.5572	0.99981	0.00018743	0.00037487	0.0034312	True
HGLibB_23983	KAL1	7329	9401.2	7329	9401.2	0.35917	2.1469e+06	3.3941e+05	3.5568	0.99981	0.00018771	0.00037542	0.0034342	True
HGLibA_00304	ABL2	9753	7320.9	9753	7320.9	-0.41377	2.9574e+06	4.678e+05	3.5558	0.0001884	0.99981	0.0003768	0.0034449	False
brunello_FPR3_3	FPR3	6458.9	8387.9	6458.9	8387.9	0.37697	1.8606e+06	2.945e+05	3.5546	0.99981	0.00018926	0.00037853	0.0034586	True
brunello_PSMB8_3	PSMB8	5986.3	4138.2	5986.3	4138.2	-0.53257	1.7079e+06	2.7042e+05	3.554	0.00018968	0.99981	0.00037936	0.0034625	False
brunello_GCLC_2	GCLC	3557.5	4937.4	3557.5	4937.4	0.47279	9.5211e+05	1.5076e+05	3.554	0.99981	0.0001897	0.00037941	0.0034625	True
brunello_DSG2_2	DSG2	1998.7	2997.1	1998.7	2997.1	0.58426	4.984e+05	78926	3.5538	0.99981	0.00018984	0.00037968	0.003463	True
brunello_TMEM171_1	TMEM171	4563.7	6150.5	4563.7	6150.5	0.43039	1.2588e+06	1.994e+05	3.5533	0.99981	0.00019021	0.00038042	0.0034676	True
HGLibA_19734	GBP3	5926.2	7763.1	5926.2	7763.1	0.38948	1.6872e+06	2.6737e+05	3.5526	0.99981	0.00019072	0.00038144	0.0034749	True
brunello_RFPL4A_1	RFPL4A	791.21	1384.5	791.21	1384.5	0.80642	1.7598e+05	27897	3.5519	0.99981	0.00019123	0.00038246	0.0034821	True
brunello_SLC41A2_2	SLC41A2	3584.1	4968.9	3584.1	4968.9	0.47119	9.5876e+05	1.5203e+05	3.5515	0.99981	0.00019153	0.00038307	0.0034856	True
HGLibB_35355	PCDH17	7933.8	5771.1	7933.8	5771.1	-0.45909	2.3385e+06	3.7101e+05	3.5505	0.00019223	0.99981	0.00038446	0.0034962	False
HGLibB_50667	TNFAIP8L3	5613.4	7393.9	5613.4	7393.9	0.3974	1.5851e+06	2.5158e+05	3.5498	0.99981	0.00019274	0.00038547	0.0035034	True
brunello_C1QC_3	C1QC	3912.6	5366.4	3912.6	5366.4	0.45573	1.0568e+06	1.6776e+05	3.5495	0.99981	0.00019297	0.00038593	0.0035054	True
brunello_VRK2_3	VRK2	4066.5	5552.1	4066.5	5552.1	0.44913	1.1034e+06	1.7518e+05	3.5492	0.99981	0.00019317	0.00038635	0.0035072	True
HGLibA_09992	CLEC4F	4885.4	6531.8	4885.4	6531.8	0.41895	1.3554e+06	2.1525e+05	3.5488	0.99981	0.00019348	0.00038696	0.0035107	True
HGLibA_09243	CETP	13057	10198	13057	10198	-0.35644	4.0856e+06	6.4916e+05	3.5478	0.0001942	0.99981	0.00038839	0.0035216	False
HGLibB_52003	TTC21A	4070.5	5556.1	4070.5	5556.1	0.44878	1.1036e+06	1.7537e+05	3.5476	0.99981	0.0001944	0.0003888	0.0035232	True
brunello_OR52K2_2	OR52K2	2965.5	4209.2	2965.5	4209.2	0.50509	7.733e+05	1.229e+05	3.5474	0.99981	0.00019452	0.00038903	0.0035232	True
brunello_HOMER2_2	HOMER2	2808.7	1602.5	2808.7	1602.5	-0.80916	7.2741e+05	1.1563e+05	3.5471	0.00019474	0.99981	0.00038949	0.0035253	False
HGLibA_06900	CACNA1I	7642.8	9757.2	7642.8	9757.2	0.35233	2.2354e+06	3.5576e+05	3.545	0.9998	0.00019634	0.00039268	0.0035507	True
brunello_PVRL2_3	PVRL2	3469.7	4826.9	3469.7	4826.9	0.47617	9.2098e+05	1.4659e+05	3.5448	0.9998	0.00019646	0.00039293	0.0035507	True
HGLibA_19735	GBP3	9335.7	6970	9335.7	6970	-0.42154	2.7982e+06	4.4539e+05	3.5448	0.00019649	0.9998	0.00039298	0.0035507	False
HGLibA_36341	MAMLD1	6456.9	4533.7	6456.9	4533.7	-0.51005	1.8493e+06	2.944e+05	3.5445	0.0001967	0.9998	0.00039339	0.0035512	False
HGLibA_63968	ZNF257	1080.3	375.28	1080.3	375.28	-1.5229	2.485e+05	39565	3.5443	0.00019683	0.9998	0.00039366	0.0035512	False
FHCRC_O_E_P_72	SRGAP2P2	4762	3141.2	4762	3141.2	-0.60013	1.3136e+06	2.0916e+05	3.5442	0.00019691	0.9998	0.00039383	0.0035512	False
HGLibA_46892	PRLR	9032.8	11355	9032.8	11355	0.33	2.6955e+06	4.2919e+05	3.5441	0.9998	0.00019698	0.00039396	0.0035512	True
HGLibA_63749	ZNF132	4711.7	6321.9	4711.7	6321.9	0.42402	1.2963e+06	2.0668e+05	3.5418	0.9998	0.00019873	0.00039747	0.0035807	True
HGLibB_12747	DDX60	3915.6	2464.6	3915.6	2464.6	-0.66763	1.0526e+06	1.679e+05	3.541	0.0001993	0.9998	0.0003986	0.0035888	False
HGLibB_52378	TXNRD1	3869.2	2428.1	3869.2	2428.1	-0.67197	1.0384e+06	1.6567e+05	3.5406	0.00019964	0.9998	0.00039929	0.0035929	False
brunello_PMAIP1_4	PMAIP1	5466.4	3717.3	5466.4	3717.3	-0.55624	1.5298e+06	2.4419e+05	3.5397	0.0002003	0.9998	0.00040059	0.0036025	False
brunello_PIPOX_1	PIPOX	2703.1	3880.6	2703.1	3880.6	0.52147	6.9317e+05	1.1076e+05	3.5379	0.9998	0.00020169	0.00040339	0.0036255	True
brunello_MUC1_4	MUC1	3146.1	1864.2	3146.1	1864.2	-0.75468	8.2161e+05	1.3133e+05	3.5372	0.00020217	0.9998	0.00040434	0.003632	False
brunello_ZNF470_4	ZNF470	2377.6	3472.8	2377.6	3472.8	0.54643	5.9979e+05	95901	3.5367	0.9998	0.00020256	0.00040511	0.0036368	True
HGLibB_36753	PKD2L1	6432.3	4517.5	6432.3	4517.5	-0.5097	1.8331e+06	2.9314e+05	3.5365	0.00020272	0.9998	0.00040544	0.0036376	False
brunello_LRRC3B_3	LRRC3B	3611.7	2227.3	3611.7	2227.3	-0.69714	9.5831e+05	1.5334e+05	3.5354	0.00020358	0.9998	0.00040717	0.003651	False
brunello_EMP1_3	EMP1	2512.7	1383.4	2512.7	1383.4	-0.86052	6.3763e+05	1.0204e+05	3.5352	0.00020375	0.9998	0.0004075	0.0036519	False
brunello_TREM2_4	TREM2	2716.9	3896.8	2716.9	3896.8	0.52014	6.9601e+05	1.114e+05	3.535	0.9998	0.00020389	0.00040778	0.0036523	True
brunello_RNF19B_1	RNF19B	7857.8	5716.4	7857.8	5716.4	-0.45896	2.2929e+06	3.6702e+05	3.5348	0.00020406	0.9998	0.00040812	0.0036532	False
brunello_RGS20_2	RGS20	2136.9	3167.5	2136.9	3167.5	0.56765	5.3115e+05	85073	3.5337	0.9998	0.0002049	0.00040981	0.0036642	True
HGLibA_07350	CASZ1	6057.4	7907.2	6057.4	7907.2	0.38441	1.7109e+06	2.7403e+05	3.5337	0.9998	0.00020492	0.00040983	0.0036642	True
brunello_DKK3_4	DKK3	5053.1	6723.5	5053.1	6723.5	0.41198	1.3952e+06	2.2356e+05	3.5329	0.99979	0.00020549	0.00041098	0.0036683	True
brunello_RASSF4_1	RASSF4	1357.5	2156.3	1357.5	2156.3	0.66724	3.1907e+05	51126	3.5329	0.99979	0.0002055	0.000411	0.0036683	True
brunello_ZNF436_2	ZNF436	1170	435.12	1170	435.12	-1.425	2.7006e+05	43273	3.5329	0.0002055	0.99979	0.000411	0.0036683	False
HGLibB_54557	YAE1D1	2330.2	1248.6	2330.2	1248.6	-0.89967	5.85e+05	93760	3.5325	0.00020582	0.99979	0.00041164	0.0036719	False
HGLibA_01940	ANK3	7979.2	10138	7979.2	10138	0.34536	2.3292e+06	3.7339e+05	3.5322	0.99979	0.0002061	0.00041219	0.0036747	True
FHCRC_O_E_P_7	DCDC5	2297.7	3370.4	2297.7	3370.4	0.55255	5.7537e+05	92291	3.5311	0.99979	0.00020693	0.00041386	0.0036858	True
brunello_SP100_2	SP100	3162.9	1879.4	3162.9	1879.4	-0.75063	8.236e+05	1.3212e+05	3.531	0.00020701	0.99979	0.00041403	0.0036858	False
HGLibA_01035	ADPRM	5172.4	3480.9	5172.4	3480.9	-0.57124	1.4306e+06	2.295e+05	3.5309	0.00020708	0.99979	0.00041416	0.0036858	False
HGLibB_31798	NFS1	3093.8	4361.3	3093.8	4361.3	0.49525	8.033e+05	1.2888e+05	3.5306	0.99979	0.00020727	0.00041454	0.0036871	True
HGLibA_54074	SMN2	8189.3	6000.4	8189.3	6000.4	-0.44863	2.3957e+06	3.8445e+05	3.5303	0.00020754	0.99979	0.00041508	0.0036898	False
brunello_TRMT1L_2	TRMT1L	2767.3	3957.6	2767.3	3957.6	0.51603	7.0851e+05	1.1371e+05	3.53	0.99979	0.00020775	0.0004155	0.0036914	True
HGLibA_16741	EXOC3L1	3850.5	5283.3	3850.5	5283.3	0.45629	1.0265e+06	1.6477e+05	3.5298	0.99979	0.00020794	0.00041588	0.0036927	True
HGLibA_64294	ZNF441	527.8	63.898	527.8	63.898	-3.0265	1.076e+05	17713	3.5285	0.00020895	0.99979	0.00041789	0.0037057	False
brunello_CDK18_3	CDK18	816.86	217.05	816.86	217.05	-1.9072	1.7988e+05	28914	3.5284	0.00020904	0.99979	0.00041808	0.0037057	False
HGLibA_56608	TAPBP	4805.5	6427.4	4805.5	6427.4	0.41948	1.3153e+06	2.113e+05	3.5284	0.99979	0.00020904	0.00041808	0.0037057	True
brunello_LILRB4_2	LILRB4	4395.1	2853.1	4395.1	2853.1	-0.62317	1.1888e+06	1.9115e+05	3.5268	0.00021029	0.99979	0.00042057	0.0037257	False
HGLibA_41162	NTRK1	3881.1	2443.3	3881.1	2443.3	-0.66737	1.0335e+06	1.6624e+05	3.5262	0.00021078	0.99979	0.00042155	0.0037322	False
brunello_SLC25A53_4	SLC25A53	3220.1	4514.5	3220.1	4514.5	0.48733	8.3772e+05	1.348e+05	3.5255	0.99979	0.00021138	0.00042276	0.0037408	True
HGLibB_11134	CRIM1	5898.5	7716.5	5898.5	7716.5	0.38753	1.6525e+06	2.6597e+05	3.525	0.99979	0.00021172	0.00042344	0.0037446	True
brunello_CD74_1	CD74	5265.2	3560	5265.2	3560	-0.56446	1.4537e+06	2.3412e+05	3.524	0.00021254	0.99979	0.00042509	0.0037571	False
HGLibB_56468	ZNF684	2320.3	3396.8	2320.3	3396.8	0.54962	5.7932e+05	93315	3.5237	0.99979	0.00021277	0.00042555	0.003759	True
HGLibA_31211	IKBKE	114.44	313.41	114.44	313.41	1.4455	19794	3189.7	3.5229	0.99978	0.00021807	0.00043614	0.0038405	True
HGLibA_03269	ASCL2	7927.9	10073	7927.9	10073	0.34539	2.3e+06	3.707e+05	3.5226	0.99979	0.00021366	0.00042732	0.0037725	True
brunello_SSTR3_1	SSTR3	8525.7	10758	8525.7	10758	0.33552	2.4921e+06	4.0223e+05	3.5201	0.99978	0.00021566	0.00043132	0.0038051	True
HGLibB_26324	LGALS2	3199.4	4487.1	3199.4	4487.1	0.48786	8.2911e+05	1.3383e+05	3.52	0.99978	0.00021576	0.00043151	0.0038051	True
brunello_GNMT_2	GNMT	4040.9	5508.4	4040.9	5508.4	0.44688	1.0769e+06	1.7394e+05	3.5188	0.99978	0.00021676	0.00043351	0.0038205	True
HGLibA_34718	LHFPL1	2869.9	4080.4	2869.9	4080.4	0.50757	7.3267e+05	1.1846e+05	3.5171	0.99978	0.00021814	0.00043627	0.0038405	True
brunello_PREX2_4	PREX2	2870.8	1660.3	2870.8	1660.3	-0.78963	7.3265e+05	1.185e+05	3.5164	0.00021872	0.99978	0.00043744	0.0038485	False
HGLibA_64500	NonTargetingControlGuideForHuman_0117	12002	14704	12002	14704	0.29285	3.6488e+06	5.9058e+05	3.5152	0.99978	0.00021969	0.00043937	0.0038634	True
HGLibA_13923	DPYS	4253	2744.6	4253	2744.6	-0.6317	1.1376e+06	1.8422e+05	3.5143	0.00022042	0.99978	0.00044084	0.0038741	False
brunello_FZD2_3	FZD2	2737.7	1559.9	2737.7	1559.9	-0.81106	6.9352e+05	1.1235e+05	3.5136	0.000221	0.99978	0.000442	0.0038821	False
HGLibA_45975	POP1	7578.6	9663.9	7578.6	9663.9	0.35062	2.1741e+06	3.5241e+05	3.5126	0.99978	0.00022187	0.00044374	0.0038951	True
HGLibA_44148	PDGFRL	5922.2	4106.7	5922.2	4106.7	-0.52804	1.648e+06	2.6717e+05	3.5124	0.00022207	0.99978	0.00044414	0.0038964	False
HGLibA_05937	C1QTNF1	4127.7	5609.9	4127.7	5609.9	0.44254	1.0984e+06	1.7814e+05	3.5117	0.99978	0.00022265	0.0004453	0.0039043	True
HGLibB_23036	IL1RN	4640.7	3058	4640.7	3058	-0.6016	1.2525e+06	2.0318e+05	3.5112	0.00022302	0.99978	0.00044605	0.0039087	False
HGLibA_08962	CEBPD	4153.3	5640.3	4153.3	5640.3	0.4414	1.1055e+06	1.7939e+05	3.5108	0.99978	0.00022341	0.00044682	0.0039133	True
HGLibA_17338	FAM186B	1941.5	971.66	1941.5	971.66	-0.99792	4.7031e+05	76394	3.509	0.00022493	0.99978	0.00044987	0.0039377	False
brunello_HRASLS2_1	HRASLS2	6185.6	8044.1	6185.6	8044.1	0.37896	1.7269e+06	2.8055e+05	3.5087	0.99977	0.00022513	0.00045026	0.0039389	True
brunello_RASGEF1B_1	RASGEF1B	3565.4	4929.3	3565.4	4929.3	0.46722	9.3015e+05	1.5113e+05	3.5084	0.99977	0.00022539	0.00045078	0.0039412	True
brunello_RND3_3	RND3	4993.9	3346	4993.9	3346	-0.57756	1.3577e+06	2.2062e+05	3.5083	0.00022553	0.99977	0.00045106	0.0039414	False
brunello_SLC45A2_2	SLC45A2	1763.9	2682.7	1763.9	2682.7	0.60461	4.2207e+05	68597	3.508	0.99977	0.00022576	0.00045152	0.0039426	True
HGLibB_43119	SDS	5482.2	7218.5	5482.2	7218.5	0.39687	1.5073e+06	2.4499e+05	3.5079	0.99977	0.00022586	0.00045171	0.0039426	True
HGLibA_33605	KMO	6468.8	4564.2	6468.8	4564.2	-0.50305	1.8138e+06	2.9501e+05	3.5066	0.00022693	0.99977	0.00045386	0.0039591	False
brunello_GPR84_3	GPR84	2620.3	1473.7	2620.3	1473.7	-0.82982	6.5728e+05	1.0696e+05	3.5058	0.00022763	0.99977	0.00045525	0.003969	False
brunello_RAD9A_1	RAD9A	1127.6	1841.9	1127.6	1841.9	0.70741	2.5509e+05	41517	3.5055	0.99977	0.00022784	0.00045569	0.0039706	True
brunello_ESR1_2	ESR1	4924.8	3291.3	4924.8	3291.3	-0.58128	1.3342e+06	2.172e+05	3.5051	0.0002282	0.99977	0.00045639	0.0039714	False
HGLibB_04245	BCAR3	3906.7	5341.1	3906.7	5341.1	0.45108	1.0287e+06	1.6747e+05	3.505	0.99977	0.00022827	0.00045653	0.0039714	True
brunello_UGT1A1_3	UGT1A1	1118.7	407.73	1118.7	407.73	-1.4539	2.5277e+05	41150	3.505	0.00022827	0.99977	0.00045655	0.0039714	False
HGLibA_51392	SDC3	3311.8	4618.9	3311.8	4618.9	0.47981	8.5427e+05	1.3912e+05	3.5044	0.99977	0.00022882	0.00045764	0.0039786	True
HGLibB_45019	SLC38A5	4500.6	2948.5	4500.6	2948.5	-0.61	1.2046e+06	1.9631e+05	3.5032	0.00022984	0.99977	0.00045968	0.0039925	False
brunello_GCLC_1	GCLC	2516.7	1396.6	2516.7	1396.6	-0.8491	6.2724e+05	1.0222e+05	3.5032	0.00022988	0.99977	0.00045976	0.0039925	False
HGLibA_55158	SPTA1	7336.9	9378.9	7336.9	9378.9	0.35419	2.0847e+06	3.3982e+05	3.5028	0.99977	0.00023018	0.00046036	0.0039954	True
HGLibA_03514	ATL1	3252.6	4545.9	3252.6	4545.9	0.48283	8.3628e+05	1.3633e+05	3.5026	0.99977	0.00023038	0.00046077	0.0039968	True
HGLibB_42348	RTN2	4389.1	5919.2	4389.1	5919.2	0.43139	1.1706e+06	1.9086e+05	3.5024	0.99977	0.00023058	0.00046117	0.003998	True
brunello_FAM3B_4	FAM3B	7293.5	9328.1	7293.5	9328.1	0.35493	2.0698e+06	3.3756e+05	3.5019	0.99977	0.00023094	0.00046189	0.004002	True
brunello_HIST1H3E_2	HIST1H3E	3115.5	4377.5	3115.5	4377.5	0.49052	7.9637e+05	1.299e+05	3.5016	0.99977	0.00023121	0.00046242	0.0040044	True
brunello_STX11_1	STX11	7938.7	5805.6	7938.7	5805.6	-0.45139	2.2751e+06	3.7127e+05	3.5008	0.00023194	0.99977	0.00046388	0.0040142	False
HGLibA_39144	MYO5C	2570.9	1438.2	2570.9	1438.2	-0.83757	6.4152e+05	1.047e+05	3.5007	0.00023206	0.99977	0.00046412	0.0040142	False
HGLibA_18188	FCGR2A	4690	6277.2	4690	6277.2	0.42046	1.2596e+06	2.0561e+05	3.5004	0.99977	0.00023228	0.00046457	0.0040142	True
HGLibB_13906	DPYSL3	1909	2867.3	1909	2867.3	0.58666	4.5922e+05	74958	3.5004	0.99977	0.0002323	0.00046459	0.0040142	True
brunello_RGL4_1	RGL4	5722.9	7497.4	5722.9	7497.4	0.38958	1.5744e+06	2.571e+05	3.4996	0.99977	0.00023297	0.00046595	0.0040236	True
brunello_DDX3Y_3	DDX3Y	2452.5	1350	2452.5	1350	-0.86086	6.0783e+05	99303	3.4988	0.00023364	0.99977	0.00046727	0.0040328	False
HGLibB_47792	SUSD3	5561.1	7306.7	5561.1	7306.7	0.39378	1.5235e+06	2.4895e+05	3.4985	0.99977	0.00023394	0.00046787	0.0040357	True
brunello_FN1_1	FN1	2172.4	3202	2172.4	3202	0.5595	5.3009e+05	86661	3.4976	0.99977	0.00023469	0.00046938	0.0040465	True
brunello_ZNF205_1	ZNF205	5181.3	3504.3	5181.3	3504.3	-0.56408	1.4063e+06	2.2994e+05	3.4974	0.00023494	0.99977	0.00046989	0.0040485	False
brunello_CACNA1A_2	CACNA1A	3198.4	1920	3198.4	1920	-0.73594	8.1713e+05	1.3378e+05	3.4951	0.00023695	0.99976	0.00047389	0.0040808	False
HGLibB_49263	THBS1	7632.9	5550	7632.9	5550	-0.45966	2.1692e+06	3.5525e+05	3.4946	0.0002374	0.99976	0.00047481	0.0040824	False
HGLibB_20872	HAVCR2	4600.3	6167.7	4600.3	6167.7	0.42294	1.2285e+06	2.0119e+05	3.4945	0.99976	0.00023746	0.00047492	0.0040824	True
brunello_ZNF175_3	ZNF175	1090.1	391.5	1090.1	391.5	-1.475	2.4404e+05	39971	3.4944	0.00023754	0.99976	0.00047507	0.0040824	False
HGLibA_54426	SOCS6	4158.3	5639.3	4158.3	5639.3	0.43943	1.0967e+06	1.7962e+05	3.4944	0.99976	0.00023757	0.00047514	0.0040824	True
brunello_ZKSCAN7_2	ZKSCAN7	4503.6	6052.1	4503.6	6052.1	0.42628	1.1989e+06	1.9645e+05	3.4937	0.99976	0.00023819	0.00047639	0.0040908	True
HGLibA_52411	SIGLEC1	186.46	0	186.46	0	-7.5504	17383	5513.9	3.4935	0.00023837	0.99976	0.00047674	0.0040916	False
HGLibA_38620	MTCP1	7409.9	9457	7409.9	9457	0.35187	2.0952e+06	3.4362e+05	3.4921	0.99976	0.00023962	0.00047925	0.0041108	True
HGLibB_19898	GPR15	2427.9	1333.8	2427.9	1333.8	-0.86372	5.9856e+05	98182	3.4918	0.00023986	0.99976	0.00047972	0.004112	False
HGLibB_05589	C17orf96	2003.7	1021.4	2003.7	1021.4	-0.97146	4.8247e+05	79144	3.4917	0.00023996	0.99976	0.00047992	0.004112	False
brunello_ERLEC1_1	ERLEC1	619.55	1127.9	619.55	1127.9	0.86324	1.2919e+05	21203	3.4908	0.99976	0.00024075	0.00048151	0.0041233	True
HGLibB_47332	STAT4	3004	4236.6	3004	4236.6	0.49586	7.5957e+05	1.2469e+05	3.4904	0.99976	0.00024112	0.00048224	0.0041273	True
HGLibA_51559	SECTM1	1197.7	462.5	1197.7	462.5	-1.3708	2.7023e+05	44421	3.4881	0.00024324	0.99976	0.00048649	0.0041613	False
HGLibB_49137	TFRC	2150.7	3171.6	2150.7	3171.6	0.56021	5.2114e+05	85690	3.4876	0.99976	0.00024368	0.00048736	0.0041665	True
brunello_MMP14_1	MMP14	1420.6	2229.3	1420.6	2229.3	0.64973	3.2701e+05	53802	3.4866	0.99976	0.00024464	0.00048927	0.0041805	True
brunello_ID1_3	ID1	6217.2	4365.4	6217.2	4365.4	-0.51006	1.7146e+06	2.8216e+05	3.4862	0.00024495	0.99976	0.00048989	0.0041835	False
brunello_FPR3_1	FPR3	2987.3	4214.2	2987.3	4214.2	0.49631	7.5276e+05	1.2391e+05	3.4857	0.99975	0.00024545	0.0004909	0.0041882	True
brunello_RHOF_2	RHOF	1959.3	990.93	1959.3	990.93	-0.98274	4.6885e+05	77179	3.4856	0.00024549	0.99975	0.00049098	0.0041882	False
brunello_KCNJ2_1	KCNJ2	4105	5571.3	4105	5571.3	0.44054	1.075e+06	1.7704e+05	3.4849	0.99975	0.00024618	0.00049235	0.0041968	True
brunello_CMKLR1_4	CMKLR1	1332.8	2112.7	1332.8	2112.7	0.66421	3.0411e+05	50085	3.4848	0.99975	0.00024627	0.00049253	0.0041968	True
brunello_RBM43_2	RBM43	6560.5	4653.4	6560.5	4653.4	-0.49543	1.8185e+06	2.9971e+05	3.4835	0.00024741	0.99975	0.00049482	0.0042135	False
HGLibA_31107	IGFBP2	6541.8	8445.7	6541.8	8445.7	0.36849	1.8125e+06	2.9875e+05	3.4834	0.99975	0.00024752	0.00049505	0.0042135	True
HGLibA_19812	GCNT2	4688.1	6267.1	4688.1	6267.1	0.41873	1.2467e+06	2.0551e+05	3.4832	0.99975	0.00024773	0.00049546	0.0042146	True
HGLibA_36024	LYPLA1	4145.5	5619	4145.5	5619	0.43869	1.0857e+06	1.79e+05	3.4828	0.99975	0.00024808	0.00049615	0.0042183	True
HGLibB_03924	AXL	4756.1	3164.5	4756.1	3164.5	-0.58766	1.2667e+06	2.0886e+05	3.4827	0.00024822	0.99975	0.00049645	0.0042184	False
brunello_MT1X_3	MT1X	5284.9	6972	5284.9	6972	0.39963	1.4232e+06	2.3511e+05	3.4794	0.99975	0.00025125	0.0005025	0.0042675	True
brunello_GAREM_4	GAREM	6310.9	8173.9	6310.9	8173.9	0.37312	1.7354e+06	2.8694e+05	3.4779	0.99975	0.00025267	0.00050534	0.0042892	True
brunello_ZNF485_1	ZNF485	1897.1	948.33	1897.1	948.33	-0.99959	4.501e+05	74436	3.4776	0.00025297	0.99975	0.00050594	0.004292	False
brunello_TCIRG1_4	TCIRG1	3386.8	4700.1	3386.8	4700.1	0.47264	8.6234e+05	1.4266e+05	3.477	0.99975	0.00025357	0.00050714	0.0042998	True
brunello_TLR7_2	TLR7	2737.7	3902.9	2737.7	3902.9	0.51144	6.7886e+05	1.1235e+05	3.4763	0.99975	0.00025419	0.00050838	0.004308	True
HGLibA_64085	ZNF322	2407.2	3491.1	2407.2	3491.1	0.53615	5.8743e+05	97242	3.4759	0.99975	0.00025458	0.00050915	0.0043106	True
HGLibB_18482	GAL3ST4	2225.6	3262.9	2225.6	3262.9	0.55171	5.3792e+05	89050	3.4758	0.99975	0.00025465	0.0005093	0.0043106	True
brunello_RASL10A_1	RASL10A	5482.2	3761.9	5482.2	3761.9	-0.54318	1.4798e+06	2.4499e+05	3.4757	0.00025476	0.99975	0.00050953	0.0043106	False
HGLibA_22334	HIP1	7528.3	9583.7	7528.3	9583.7	0.34822	2.1124e+06	3.4979e+05	3.4754	0.99974	0.00025509	0.00051018	0.0043118	True
HGLibB_37145	PLK3	1554.8	2402.8	1554.8	2402.8	0.62765	3.5954e+05	59537	3.4753	0.99974	0.00025511	0.00051023	0.0043118	True
brunello_TFPI_4	TFPI	5490.1	3769	5490.1	3769	-0.54254	1.4811e+06	2.4538e+05	3.4745	0.00025591	0.99974	0.00051182	0.0043229	False
brunello_CCND2_2	CCND2	6362.2	8231.7	6362.2	8231.7	0.37161	1.7475e+06	2.8956e+05	3.4742	0.99974	0.00025615	0.0005123	0.0043245	True
brunello_HIST2H2AB_2	HIST2H2AB	3739	5126.1	3739	5126.1	0.4551	9.6197e+05	1.5942e+05	3.474	0.99974	0.00025643	0.00051285	0.0043268	True
brunello_PNRC1_4	PNRC1	6515.1	4621	6515.1	4621	-0.49551	1.7939e+06	2.9738e+05	3.4734	0.00025691	0.99974	0.00051382	0.0043326	False
HGLibA_20833	GPNMB	5623.3	3879.5	5623.3	3879.5	-0.53542	1.5203e+06	2.5208e+05	3.4731	0.00025722	0.99974	0.00051444	0.0043355	False
HGLibB_56512	ZNF701	867.17	1477.8	867.17	1477.8	0.76835	1.8642e+05	30920	3.4725	0.99974	0.00025782	0.00051564	0.0043433	True
brunello_CD207_2	CD207	4225.4	5710.3	4225.4	5710.3	0.4344	1.1025e+06	1.8288e+05	3.4723	0.99974	0.00025802	0.00051604	0.0043442	True
brunello_TNK2_4	TNK2	3656.1	2287.2	3656.1	2287.2	-0.67653	9.3705e+05	1.5546e+05	3.4721	0.00025824	0.99974	0.00051649	0.0043456	False
HGLibA_52612	SLAMF9	1540	2382.5	1540	2382.5	0.62922	3.549e+05	58901	3.4714	0.99974	0.00025886	0.00051771	0.0043533	True
HGLibA_34693	LGMN	2594.6	1465.6	2594.6	1465.6	-0.82359	6.3733e+05	1.0578e+05	3.4713	0.00025899	0.99974	0.00051797	0.0043533	False
HGLibB_33013	NUP50	7220.5	5215.3	7220.5	5215.3	-0.46927	2.0104e+06	3.3377e+05	3.4708	0.00025943	0.99974	0.00051886	0.0043564	False
HGLibB_56127	ZNF543	6510.2	8402.1	6510.2	8402.1	0.368	1.7897e+06	2.9713e+05	3.4708	0.99974	0.00025945	0.00051891	0.0043564	True
brunello_ISG20_1	ISG20	7504.6	5455.7	7504.6	5455.7	-0.45995	2.0991e+06	3.4855e+05	3.4705	0.00025972	0.99974	0.00051944	0.0043586	False
HGLibA_11330	CSF2RA	1970.1	1003.1	1970.1	1003.1	-0.97311	4.6757e+05	77659	3.4701	0.00026013	0.99974	0.00052025	0.004363	False
brunello_UBE2L6_1	UBE2L6	1527.2	2365.3	1527.2	2365.3	0.6308	3.5119e+05	58351	3.4695	0.99974	0.00026075	0.0005215	0.0043708	True
HGLibB_46235	SP140	5653.9	7401	5653.9	7401	0.38843	1.5263e+06	2.5362e+05	3.4693	0.99974	0.00026087	0.00052175	0.0043708	True
brunello_TTC7B_1	TTC7B	4770.9	3182.7	4770.9	3182.7	-0.58385	1.2612e+06	2.0959e+05	3.469	0.00026116	0.99974	0.00052231	0.0043731	False
HGLibB_03062	ARNT2	4654.5	3088.4	4654.5	3088.4	-0.5916	1.2263e+06	2.0386e+05	3.4686	0.00026162	0.99974	0.00052324	0.0043785	False
HGLibB_52393	TYMP	3992.5	5429.3	3992.5	5429.3	0.44337	1.0322e+06	1.7161e+05	3.4684	0.99974	0.00026182	0.00052363	0.0043794	True
HGLibA_01348	AIM1	6053.4	4238.6	6053.4	4238.6	-0.51407	1.6468e+06	2.7383e+05	3.4682	0.00026199	0.99974	0.00052399	0.00438	False
HGLibA_19736	GBP4	3872.2	5284.3	3872.2	5284.3	0.44846	9.9702e+05	1.6581e+05	3.4679	0.99974	0.00026231	0.00052461	0.0043829	True
brunello_CX3CR1_4	CX3CR1	5966.6	7766.2	5966.6	7766.2	0.38024	1.6192e+06	2.6942e+05	3.467	0.99974	0.00026316	0.00052631	0.0043947	True
HGLibB_18240	FZD2	5497	7215.4	5497	7215.4	0.39237	1.4765e+06	2.4573e+05	3.4666	0.99974	0.00026357	0.00052714	0.0043948	True
HGLibA_44708	PHLDA2	3274.3	4559.1	3274.3	4559.1	0.47742	8.253e+05	1.3736e+05	3.4665	0.99974	0.00026359	0.00052719	0.0043948	True
brunello_KIAA1671_4	KIAA1671	2671.6	3817.7	2671.6	3817.7	0.51485	6.5679e+05	1.0931e+05	3.4665	0.99974	0.00026359	0.00052719	0.0043948	True
HGLibA_57878	TKTL1	2331.2	3392.7	2331.2	3392.7	0.54116	5.6338e+05	93805	3.4658	0.99974	0.00026431	0.00052862	0.0044044	True
brunello_MYO6_1	MYO6	3800.2	2403.8	3800.2	2403.8	-0.66053	9.7493e+05	1.6235e+05	3.4656	0.00026457	0.99974	0.00052915	0.0044064	False
brunello_ASIP_2	ASIP	1914.9	964.56	1914.9	964.56	-0.98857	4.5155e+05	75219	3.465	0.00026508	0.99973	0.00053017	0.0044125	False
brunello_GBP7_3	GBP7	5059	6698.2	5059	6698.2	0.40485	1.3434e+06	2.2385e+05	3.4645	0.99973	0.0002656	0.00053121	0.0044188	True
brunello_MOCS3_4	MOCS3	1369.3	2156.3	1369.3	2156.3	0.65472	3.0968e+05	51627	3.4636	0.99973	0.00026645	0.00053291	0.0044305	True
HGLibB_37880	PPIF	3613.7	4969.9	3613.7	4969.9	0.45962	9.1959e+05	1.5344e+05	3.4622	0.99973	0.00026793	0.00053586	0.0044527	True
brunello_ASPHD2_3	ASPHD2	3368.1	2065	3368.1	2065	-0.70548	8.4894e+05	1.4178e+05	3.4606	0.00026949	0.99973	0.00053898	0.0044762	False
HGLibA_22220	HEY2	5649.9	7390.9	5649.9	7390.9	0.38746	1.5155e+06	2.5342e+05	3.4584	0.99973	0.00027171	0.00054342	0.0045107	True
brunello_PIR_2	PIR	3417.4	2104.6	3417.4	2104.6	-0.69909	8.6172e+05	1.4411e+05	3.4582	0.00027189	0.99973	0.00054378	0.0045112	False
brunello_TNFAIP6_4	TNFAIP6	2980.3	4196	2980.3	4196	0.49339	7.3889e+05	1.2359e+05	3.4579	0.99973	0.00027219	0.00054437	0.0045132	True
brunello_FZD2_4	FZD2	7335.9	9351.5	7335.9	9351.5	0.35017	2.0312e+06	3.3977e+05	3.4578	0.99973	0.0002723	0.00054461	0.0045132	True
HGLibA_47671	PTK2B	3827.8	5226.5	3827.8	5226.5	0.44923	9.7816e+05	1.6368e+05	3.4572	0.99973	0.00027289	0.00054579	0.0045206	True
brunello_COL27A1_4	COL27A1	4120.8	5578.4	4120.8	5578.4	0.43684	1.0623e+06	1.7781e+05	3.4568	0.99973	0.00027333	0.00054666	0.0045253	True
brunello_ZNF704_2	ZNF704	3986.6	2555.9	3986.6	2555.9	-0.64111	1.0234e+06	1.7132e+05	3.4565	0.0002736	0.99973	0.00054719	0.0045273	False
brunello_STEAP4_4	STEAP4	3461.8	4783.2	3461.8	4783.2	0.46636	8.7313e+05	1.4621e+05	3.4559	0.99973	0.00027422	0.00054845	0.0045353	True
brunello_MAP1LC3C_2	MAP1LC3C	2848.2	1664.4	2848.2	1664.4	-0.77466	7.0063e+05	1.1745e+05	3.4541	0.00027611	0.99972	0.00055223	0.0045618	False
brunello_CMKLR1_2	CMKLR1	4628.9	3074.2	4628.9	3074.2	-0.59028	1.2085e+06	2.026e+05	3.4539	0.00027626	0.99972	0.00055253	0.0045618	False
HGLibA_03593	ATP1B1	5374.7	7065.3	5374.7	7065.3	0.39451	1.4291e+06	2.396e+05	3.4539	0.99972	0.00027627	0.00055254	0.0045618	True
HGLibA_52488	SIRPA	3842.6	2442.3	3842.6	2442.3	-0.6536	9.8035e+05	1.6439e+05	3.4536	0.00027659	0.99972	0.00055317	0.0045646	False
brunello_SLC43A2_2	SLC43A2	2966.5	1755.7	2966.5	1755.7	-0.75641	7.3308e+05	1.2295e+05	3.4533	0.0002769	0.99972	0.0005538	0.0045654	False
brunello_ZNF501_4	ZNF501	7264.9	5263	7264.9	5263	-0.46499	2.0038e+06	3.3607e+05	3.4533	0.00027693	0.99972	0.00055387	0.0045654	False
HGLibB_43524	SERPINE1	4161.2	5625.1	4161.2	5625.1	0.43477	1.0714e+06	1.7977e+05	3.4525	0.99972	0.00027768	0.00055536	0.0045753	True
HGLibA_38584	MT1M	10119	12529	10119	12529	0.3082	2.9044e+06	4.8756e+05	3.4517	0.99972	0.00027855	0.0005571	0.0045872	True
brunello_PARP14_1	PARP14	4201.7	2730.4	4201.7	2730.4	-0.62168	1.0824e+06	1.8173e+05	3.4513	0.00027891	0.99972	0.00055782	0.0045896	False
HGLibA_64554	NonTargetingControlGuideForHuman_0171	8300.8	10457	8300.8	10457	0.33312	2.3247e+06	3.9034e+05	3.4513	0.99972	0.00027899	0.00055799	0.0045896	True
brunello_IL15_1	IL15	1521.2	2353.1	1521.2	2353.1	0.62896	3.4597e+05	58097	3.4511	0.99972	0.00027916	0.00055832	0.0045898	True
brunello_KRT2_2	KRT2	1622.9	760.69	1622.9	760.69	-1.0921	3.7167e+05	62470	3.4495	0.00028081	0.99972	0.00056162	0.0046145	False
brunello_CCL5_4	CCL5	1356.5	2136	1356.5	2136	0.65466	3.0384e+05	51084	3.449	0.99972	0.00028136	0.00056272	0.004621	True
HGLibA_64036	ZNF285	1947.4	992.96	1947.4	992.96	-0.97106	4.5551e+05	76655	3.4474	0.00028299	0.99972	0.00056597	0.0046453	False
HGLibB_54237	WIPF1	3024.7	4246.7	3024.7	4246.7	0.48939	7.4659e+05	1.2566e+05	3.4472	0.99972	0.00028325	0.00056651	0.0046472	True
brunello_TBX3_4	TBX3	1636.7	2502.2	1636.7	2502.2	0.61211	3.7455e+05	63067	3.4464	0.99972	0.00028405	0.0005681	0.0046579	True
brunello_FAM135B_4	FAM135B	2091.5	1098.4	2091.5	1098.4	-0.92844	4.9305e+05	83047	3.4459	0.00028461	0.99972	0.00056921	0.0046644	False
HGLibA_17892	FASLG	1679.1	2556.9	1679.1	2556.9	0.60644	3.8531e+05	64905	3.4457	0.99972	0.00028475	0.0005695	0.0046644	True
brunello_BST2_1	BST2	3592	2247.6	3592	2247.6	-0.67617	9.0371e+05	1.524e+05	3.4438	0.00028682	0.99971	0.00057365	0.0046958	False
HGLibB_22936	IL12RB2	1658.4	2529.6	1658.4	2529.6	0.60881	3.7948e+05	64007	3.4435	0.99971	0.00028715	0.00057429	0.0046986	True
HGLibB_43350	SENP8	4239.2	5714.3	4239.2	5714.3	0.43071	1.088e+06	1.8355e+05	3.4432	0.99971	0.00028747	0.00057494	0.0047014	True
brunello_LACC1_2	LACC1	5455.6	7154.6	5455.6	7154.6	0.39107	1.4433e+06	2.4365e+05	3.442	0.99971	0.00028873	0.00057746	0.0047195	True
HGLibA_56290	SYNJ1	3745.9	5121	3745.9	5121	0.45101	9.4543e+05	1.5975e+05	3.4404	0.99971	0.00029044	0.00058087	0.0047449	True
brunello_CCL24_3	CCL24	1278.6	526.4	1278.6	526.4	-1.2787	2.8287e+05	47802	3.4402	0.00029062	0.99971	0.00058124	0.0047454	False
brunello_BAZ1A_1	BAZ1A	3435.1	4744.7	3435.1	4744.7	0.46583	8.5747e+05	1.4495e+05	3.4397	0.99971	0.00029123	0.00058246	0.0047516	True
HGLibA_38450	MS4A7	3017.8	4235.5	3017.8	4235.5	0.4889	7.4141e+05	1.2534e+05	3.4396	0.99971	0.00029131	0.00058262	0.0047516	True
HGLibA_31336	IL1R2	3513.1	4839	3513.1	4839	0.46187	8.7907e+05	1.4865e+05	3.4391	0.99971	0.00029181	0.00058361	0.0047572	True
FHCRC_O_E_P_76	USP41	5803.8	7561.3	5803.8	7561.3	0.38157	1.5443e+06	2.6118e+05	3.4389	0.99971	0.00029207	0.00058414	0.0047589	True
HGLibA_06049	C21orf91	3376.9	2080.2	3376.9	2080.2	-0.6987	8.4071e+05	1.422e+05	3.4387	0.00029227	0.99971	0.00058455	0.0047597	False
HGLibA_47828	PTPRU	8756.6	6543	8756.6	6543	-0.42036	2.45e+06	4.1448e+05	3.4383	0.00029271	0.99971	0.00058543	0.0047644	False
HGLibB_22465	ICAM2	5360.9	7041	5360.9	7041	0.39324	1.4114e+06	2.3891e+05	3.4373	0.99971	0.00029372	0.00058744	0.0047764	True
HGLibA_17579	FAM3B	3060.3	1833.8	3060.3	1833.8	-0.73852	7.5212e+05	1.2732e+05	3.4373	0.00029376	0.99971	0.00058752	0.0047764	False
HGLibA_59038	TNFRSF12A	2927.1	4123	2927.1	4123	0.49408	7.1507e+05	1.2111e+05	3.4363	0.99971	0.00029481	0.00058963	0.004791	True
brunello_IFITM1_3	IFITM1	2651.8	3782.2	2651.8	3782.2	0.51206	6.3884e+05	1.084e+05	3.4331	0.9997	0.00029835	0.0005967	0.0048459	True
HGLibA_01304	AHNAK2	4523.3	2998.1	4523.3	2998.1	-0.59314	1.163e+06	1.9742e+05	3.4326	0.00029896	0.9997	0.00059793	0.0048491	False
brunello_SNX18_2	SNX18	3378.9	4673.7	3378.9	4673.7	0.46789	8.3825e+05	1.4229e+05	3.4325	0.9997	0.000299	0.00059799	0.0048491	True
brunello_GBP6_3	GBP6	4735.4	3170.6	4735.4	3170.6	-0.57859	1.2244e+06	2.0784e+05	3.4324	0.00029911	0.9997	0.00059822	0.0048491	False
brunello_IFNGR1_1	IFNGR1	7359.6	5355.3	7359.6	5355.3	-0.45859	2.0087e+06	3.41e+05	3.4324	0.00029917	0.9997	0.00059835	0.0048491	False
brunello_HRASLS5_4	HRASLS5	5323.4	6994.3	5323.4	6994.3	0.39378	1.396e+06	2.3703e+05	3.4321	0.9997	0.00029948	0.00059896	0.0048515	True
brunello_DDX3Y_1	DDX3Y	6261.6	8091.8	6261.6	8091.8	0.36987	1.6748e+06	2.8442e+05	3.4317	0.9997	0.00029989	0.00059978	0.0048556	True
HGLibB_32415	NPIP	1501.5	680.57	1501.5	680.57	-1.1405	3.3698e+05	57252	3.431	0.00030068	0.9997	0.00060136	0.0048658	False
moffat_SRRM3_3	SRRM3	3028.7	4245.7	3028.7	4245.7	0.48717	7.4054e+05	1.2584e+05	3.4307	0.9997	0.00030106	0.00060212	0.0048694	True
HGLibA_53757	SLCO4A1	4296.4	5777.2	4296.4	5777.2	0.42716	1.0964e+06	1.8634e+05	3.4305	0.9997	0.00030126	0.00060253	0.0048702	True
HGLibA_10030	CLIC4	4928.8	6527.8	4928.8	6527.8	0.40529	1.2784e+06	2.174e+05	3.4294	0.9997	0.00030241	0.00060483	0.004884	True
HGLibA_19626	GAREM	4207.6	5670.7	4207.6	5670.7	0.43044	1.0704e+06	1.8202e+05	3.4294	0.9997	0.00030244	0.00060488	0.004884	True
brunello_CCDC92_2	CCDC92	1902.1	2838.9	1902.1	2838.9	0.57753	4.3885e+05	74653	3.4288	0.9997	0.00030308	0.00060616	0.0048918	True
brunello_TCHH_4	TCHH	5797.9	4046.9	5797.9	4046.9	-0.51861	1.533e+06	2.6088e+05	3.4282	0.00030376	0.9997	0.00060753	0.0048994	False
brunello_DCK_3	DCK	1404.8	614.64	1404.8	614.64	-1.1913	3.1221e+05	53132	3.4281	0.00030387	0.9997	0.00060774	0.0048994	False
HGLibA_03071	ARNTL2	7452.3	9468.1	7452.3	9468.1	0.34534	2.0316e+06	3.4583e+05	3.4278	0.9997	0.0003043	0.00060859	0.0049037	True
HGLibB_20219	GRHL1	11870	14488	11870	14488	0.28747	3.4259e+06	5.8328e+05	3.4274	0.9997	0.00030471	0.00060943	0.0049079	True
brunello_DDX60L_1	DDX60L	3828.8	5215.3	3828.8	5215.3	0.44577	9.6125e+05	1.6372e+05	3.4267	0.99969	0.00030548	0.00061095	0.0049176	True
HGLibA_45831	POLN	2603.5	1486.9	2603.5	1486.9	-0.80772	6.2338e+05	1.0619e+05	3.4265	0.00030568	0.99969	0.00061137	0.0049184	False
HGLibB_49351	THTPA	2857	4032.7	2857	4032.7	0.49708	6.9109e+05	1.1786e+05	3.4245	0.99969	0.00030801	0.00061601	0.0049531	True
HGLibB_37074	PLEKHG7	6756.8	4851.2	6756.8	4851.2	-0.47792	1.8157e+06	3.098e+05	3.4237	0.00030883	0.99969	0.00061767	0.0049639	False
HGLibB_34138	OR52K2	5053.1	6671.8	5053.1	6671.8	0.40084	1.3101e+06	2.2356e+05	3.4235	0.99969	0.00030907	0.00061814	0.0049651	True
HGLibA_21243	GREM1	3485.5	4799.5	3485.5	4799.5	0.46141	8.6332e+05	1.4734e+05	3.4233	0.99969	0.00030933	0.00061865	0.0049666	True
brunello_HOMEZ_3	HOMEZ	2624.2	3744.6	2624.2	3744.6	0.51278	6.2769e+05	1.0714e+05	3.4231	0.99969	0.00030957	0.00061914	0.004968	True
brunello_FOSB_4	FOSB	2581.8	1471.7	2581.8	1471.7	-0.81047	6.1615e+05	1.052e+05	3.4226	0.00031007	0.99969	0.00062014	0.0049734	False
HGLibB_24699	KIAA1279	8006.8	5912.1	8006.8	5912.1	-0.43749	2.1938e+06	3.7485e+05	3.4213	0.00031163	0.99969	0.00062325	0.0049958	False
brunello_ABLIM3_3	ABLIM3	10116	7727.6	10116	7727.6	-0.3885	2.8522e+06	4.874e+05	3.421	0.00031191	0.99969	0.00062382	0.0049962	False
brunello_FOSL2_2	FOSL2	2759.4	1607.6	2759.4	1607.6	-0.77905	6.6328e+05	1.1335e+05	3.421	0.00031198	0.99969	0.00062396	0.0049962	False
brunello_SCIN_3	SCIN	766.54	1327.7	766.54	1327.7	0.79166	1.5743e+05	26923	3.4197	0.99969	0.00031342	0.00062684	0.0050167	True
HGLibA_64034	ZNF285	1777.8	878.35	1777.8	878.35	-1.0164	4.0446e+05	69200	3.419	0.00031424	0.99969	0.00062847	0.0050271	False
HGLibA_15157	DUSP2	9518.2	7212.4	9518.2	7212.4	-0.40016	2.6583e+06	4.5518e+05	3.4176	0.00031583	0.99968	0.00063165	0.0050499	False
brunello_TUBB1_3	TUBB1	4893.3	3306.5	4893.3	3306.5	-0.56536	1.2589e+06	2.1564e+05	3.4171	0.00031651	0.99968	0.00063302	0.0050583	False
HGLibA_53059	SLC25A53	4475.9	5985.1	4475.9	5985.1	0.41911	1.1388e+06	1.951e+05	3.4168	0.99968	0.00031685	0.0006337	0.0050585	True
brunello_RBMS2_4	RBMS2	910.58	293.12	910.58	293.12	-1.632	1.9063e+05	32662	3.4168	0.00031686	0.99968	0.00063371	0.0050585	False
FHCRC_O_E_P_40	PRDM11	4255	2788.2	4255	2788.2	-0.60963	1.0757e+06	1.8432e+05	3.4164	0.00031723	0.99968	0.00063446	0.0050619	False
HGLibB_57071	NonTargetingControlGuideForHuman_0043	14746	17693	14746	17693	0.26283	4.342e+06	7.442e+05	3.416	0.99968	0.00031775	0.0006355	0.0050675	True
brunello_CISH_3	CISH	3094.8	1868.3	3094.8	1868.3	-0.72783	7.5218e+05	1.2893e+05	3.4159	0.00031791	0.99968	0.00063582	0.0050675	False
brunello_EFR3A_2	EFR3A	2319.4	3362.3	2319.4	3362.3	0.53551	5.4383e+05	93270	3.4149	0.99968	0.00031907	0.00063814	0.0050833	True
brunello_VEGFA_1	VEGFA	6324.7	8155.7	6324.7	8155.7	0.36675	1.6761e+06	2.8764e+05	3.4139	0.99968	0.00032026	0.00064051	0.0050996	True
HGLibB_45070	SLC39A8	6022.8	7803.7	6022.8	7803.7	0.37366	1.5857e+06	2.7227e+05	3.4129	0.99968	0.00032133	0.00064267	0.0051141	True
HGLibB_40887	RFPL4A	3863.3	2475.8	3863.3	2475.8	-0.64173	9.6258e+05	1.6538e+05	3.4118	0.00032265	0.99968	0.0006453	0.0051324	False
HGLibB_05614	C18orf54	1599.2	753.59	1599.2	753.59	-1.0845	3.5751e+05	61448	3.4112	0.00032339	0.99968	0.00064679	0.0051416	False
HGLibB_21259	HIC1	3143.1	4378.6	3143.1	4378.6	0.47812	7.6314e+05	1.3119e+05	3.4109	0.99968	0.00032379	0.00064759	0.0051448	True
moffat_EMP2_1	EMP2	3085.9	1863.2	3085.9	1863.2	-0.72761	7.4751e+05	1.2851e+05	3.4107	0.00032393	0.99968	0.00064785	0.0051448	False
brunello_SEMA3B_1	SEMA3B	4625.9	3091.5	4625.9	3091.5	-0.58129	1.1773e+06	2.0245e+05	3.4102	0.00032452	0.99968	0.00064904	0.0051515	False
HGLibA_34599	LEPR	2113.2	3101.6	2113.2	3101.6	0.55338	4.8849e+05	84015	3.4101	0.99968	0.00032471	0.00064941	0.0051518	True
HGLibA_22219	HEY2	2061.9	3036.7	2061.9	3036.7	0.55832	4.7513e+05	81729	3.4098	0.99967	0.00032501	0.00065002	0.005154	True
HGLibA_64551	NonTargetingControlGuideForHuman_0168	7807.5	9865.7	7807.5	9865.7	0.33752	2.1181e+06	3.6439e+05	3.4096	0.99967	0.00032527	0.00065055	0.0051555	True
brunello_DSP_4	DSP	4779.8	6342.2	4779.8	6342.2	0.40795	1.2205e+06	2.1003e+05	3.4091	0.99967	0.00032591	0.00065181	0.0051629	True
brunello_GTF2IRD1_4	GTF2IRD1	2282.9	3314.6	2282.9	3314.6	0.53779	5.3224e+05	91624	3.4085	0.99967	0.0003266	0.00065319	0.0051696	True
brunello_SPATA5_1	SPATA5	4215.5	2759.8	4215.5	2759.8	-0.61096	1.0595e+06	1.824e+05	3.4085	0.00032666	0.99967	0.00065332	0.0051696	False
HGLibB_07295	CASP12	4982	6580.5	4982	6580.5	0.40139	1.2775e+06	2.2004e+05	3.4077	0.99967	0.0003276	0.0006552	0.0051818	True
brunello_ATP6V0A1_3	ATP6V0A1	750.76	1303.3	750.76	1303.3	0.79496	1.5266e+05	26302	3.4071	0.99967	0.00032827	0.00065654	0.0051876	True
HGLibB_18768	GCLC	5462.5	7145.5	5462.5	7145.5	0.3874	1.4162e+06	2.44e+05	3.4071	0.99967	0.00032831	0.00065661	0.0051876	True
HGLibA_08375	CD3EAP	2720.9	1583.3	2720.9	1583.3	-0.7808	6.471e+05	1.1158e+05	3.4057	0.00032993	0.99967	0.00065985	0.0052097	False
HGLibA_33329	KLF10	3686.7	5035.8	3686.7	5035.8	0.44978	9.1001e+05	1.5692e+05	3.4056	0.99967	0.00033004	0.00066009	0.0052097	True
HGLibB_00421	ACE	5413.2	3739.6	5413.2	3739.6	-0.53348	1.4005e+06	2.4152e+05	3.4054	0.00033033	0.99967	0.00066066	0.0052104	False
HGLibA_63459	ZFHX2	3634.4	2296.3	3634.4	2296.3	-0.6622	8.9531e+05	1.5442e+05	3.4052	0.00033056	0.99967	0.00066111	0.0052104	False
brunello_RGS22_4	RGS22	3728.1	5085.5	3728.1	5085.5	0.44783	9.212e+05	1.589e+05	3.4051	0.99967	0.00033073	0.00066146	0.0052104	True
brunello_ITGA11_1	ITGA11	3101.7	4325.8	3101.7	4325.8	0.47978	7.4924e+05	1.2925e+05	3.4049	0.99967	0.00033093	0.00066186	0.0052104	True
HGLibB_49136	TFRC	3682.8	5030.7	3682.8	5030.7	0.44987	9.085e+05	1.5673e+05	3.4048	0.99967	0.00033101	0.00066201	0.0052104	True
HGLibB_32664	NRN1	5442.8	7121.1	5442.8	7121.1	0.3877	1.4084e+06	2.4301e+05	3.4047	0.99967	0.00033124	0.00066248	0.0052104	True
HGLibA_37525	MID2	3752.8	2390.6	3752.8	2390.6	-0.65037	9.278e+05	1.6008e+05	3.4046	0.00033127	0.99967	0.00066254	0.0052104	False
HGLibB_23150	IL6	5648.9	3935.3	5648.9	3935.3	-0.52139	1.4683e+06	2.5337e+05	3.4044	0.00033156	0.99967	0.00066311	0.0052111	False
brunello_PPP2R2A_3	PPP2R2A	1321	562.91	1321	562.91	-1.2292	2.8733e+05	49586	3.4043	0.00033165	0.99967	0.0006633	0.0052111	False
brunello_MIA3_1	MIA3	3087.9	4308.6	3087.9	4308.6	0.48046	7.4504e+05	1.2861e+05	3.4039	0.99967	0.00033218	0.00066435	0.0052135	True
HGLibA_13107	DHFRL1	3067.2	4283.2	3067.2	4283.2	0.48166	7.3939e+05	1.2764e+05	3.4038	0.99967	0.0003323	0.00066459	0.0052135	True
brunello_APOF_1	APOF	3917.6	2522.5	3917.6	2522.5	-0.63492	9.7315e+05	1.6799e+05	3.4038	0.00033231	0.99967	0.00066463	0.0052135	False
HGLibA_31272	IL15RA	4744.3	6297.5	4744.3	6297.5	0.40852	1.2063e+06	2.0828e+05	3.4034	0.99967	0.00033274	0.00066548	0.0052171	True
brunello_TRIM22_4	TRIM22	4635.8	3102.6	4635.8	3102.6	-0.57917	1.1753e+06	2.0294e+05	3.4033	0.00033288	0.99967	0.00066576	0.0052171	False
brunello_CLEC4D_2	CLEC4D	896.77	287.04	896.77	287.04	-1.6401	1.8589e+05	32106	3.4031	0.00033314	0.99967	0.00066628	0.0052185	False
brunello_PDE4B_4	PDE4B	3713.3	2360.2	3713.3	2360.2	-0.6536	9.1553e+05	1.5819e+05	3.4022	0.00033425	0.99967	0.00066851	0.0052333	False
brunello_ABCA6_1	ABCA6	3883	2496.1	3883	2496.1	-0.63731	9.6181e+05	1.6633e+05	3.4007	0.00033604	0.99966	0.00067208	0.0052586	False
brunello_CLEC2D_1	CLEC2D	8731.9	6547	8731.9	6547	-0.4154	2.3868e+06	4.1317e+05	3.399	0.00033811	0.99966	0.00067621	0.0052883	False
brunello_MOB3C_2	MOB3C	2973.4	4166.6	2973.4	4166.6	0.48659	7.1178e+05	1.2327e+05	3.3983	0.99966	0.00033901	0.00067802	0.0052997	True
brunello_MT1F_4	MT1F	1919.8	986.87	1919.8	986.87	-0.95932	4.3519e+05	75436	3.3968	0.00034095	0.99966	0.00068191	0.0053274	False
brunello_AIM2_3	AIM2	2042.1	1077.1	2042.1	1077.1	-0.92224	4.6561e+05	80852	3.3938	0.00034469	0.99966	0.00068937	0.0053817	False
HGLibA_09965	CLEC2B	7098.2	9040.1	7098.2	9040.1	0.34884	1.8855e+06	3.2743e+05	3.3937	0.99966	0.00034478	0.00068956	0.0053817	True
HGLibB_35179	PARP15	5222.8	3588.4	5222.8	3588.4	-0.54133	1.3355e+06	2.3201e+05	3.393	0.00034565	0.99965	0.0006913	0.0053926	False
brunello_TAPBP_2	TAPBP	5710.1	3992.1	5710.1	3992.1	-0.51625	1.4757e+06	2.5645e+05	3.3925	0.00034629	0.99965	0.00069259	0.0053999	False
brunello_ZKSCAN7_4	ZKSCAN7	4933.7	3351.1	4933.7	3351.1	-0.55789	1.2523e+06	2.1764e+05	3.3923	0.00034649	0.99965	0.00069298	0.0054002	False
HGLibA_41186	NUB1	3811	2442.3	3811	2442.3	-0.6417	9.3664e+05	1.6287e+05	3.3914	0.00034769	0.99965	0.00069537	0.0054138	False
brunello_DUSP16_1	DUSP16	5920.2	7672.9	5920.2	7672.9	0.37405	1.5358e+06	2.6707e+05	3.3914	0.99965	0.00034771	0.00069543	0.0054138	True
brunello_IFNLR1_4	IFNLR1	2939.9	4123	2939.9	4123	0.48777	6.9982e+05	1.2171e+05	3.3912	0.99965	0.00034799	0.00069598	0.0054154	True
HGLibA_20197	GK	2424.9	1363.2	2424.9	1363.2	-0.83052	5.6367e+05	98048	3.3908	0.0003484	0.99965	0.0006968	0.005419	False
brunello_SASS6_2	SASS6	1640.6	788.08	1640.6	788.08	-1.0569	3.6341e+05	63238	3.3902	0.00034919	0.99965	0.00069838	0.0054285	False
HGLibB_18129	FUCA1	9517.2	11804	9517.2	11804	0.31063	2.6146e+06	4.5512e+05	3.3897	0.99965	0.0003499	0.00069979	0.0054368	True
HGLibA_07418	CBR1	6316.8	4500.3	6316.8	4500.3	-0.4891	1.65e+06	2.8724e+05	3.3895	0.00035015	0.99965	0.0007003	0.0054374	False
brunello_PARP11_3	PARP11	4857.7	3290.3	4857.7	3290.3	-0.56194	1.2285e+06	2.1388e+05	3.3894	0.00035029	0.99965	0.00070058	0.0054374	False
brunello_NTNG2_4	NTNG2	4147.4	5581.5	4147.4	5581.5	0.42834	1.0282e+06	1.791e+05	3.3886	0.99965	0.00035131	0.00070262	0.0054505	True
HGLibA_31092	IGF2BP2	3815	5182.9	3815	5182.9	0.44198	9.3558e+05	1.6306e+05	3.3875	0.99965	0.00035267	0.00070535	0.0054689	True
HGLibB_21079	HEG1	1887.3	2808.5	1887.3	2808.5	0.57325	4.2433e+05	74002	3.3865	0.99965	0.00035402	0.00070803	0.005487	True
HGLibA_55534	ST3GAL4	2405.2	3460.7	2405.2	3460.7	0.52471	5.57e+05	97153	3.3862	0.99965	0.00035433	0.00070867	0.0054891	True
HGLibA_51481	SEC14L2	2762.3	3902.9	2762.3	3902.9	0.4985	6.5042e+05	1.1349e+05	3.3856	0.99964	0.00035507	0.00071014	0.0054969	True
brunello_CCND2_1	CCND2	5121.1	3508.3	5121.1	3508.3	-0.54556	1.3006e+06	2.2694e+05	3.3855	0.0003552	0.99964	0.0007104	0.0054969	False
moffat_MARCH1_1	42795	4929.8	3351.1	4929.8	3351.1	-0.55674	1.2461e+06	2.1744e+05	3.3854	0.00035537	0.99964	0.00071073	0.0054969	False
HGLibA_07294	CASP1	2445.6	3510.4	2445.6	3510.4	0.52122	5.668e+05	98989	3.3841	0.99964	0.00035711	0.00071423	0.005515	True
brunello_GBP4_3	GBP4	4934.7	6513.6	4934.7	6513.6	0.40042	1.2464e+06	2.1769e+05	3.384	0.99964	0.00035718	0.00071436	0.005515	True
brunello_WARS_2	WARS	1681.1	2543.8	1681.1	2543.8	0.59729	3.7212e+05	64990	3.384	0.99964	0.00035718	0.00071436	0.005515	True
brunello_ZNF140_3	ZNF140	1894.2	2816.6	1894.2	2816.6	0.57214	4.2544e+05	74306	3.3839	0.99964	0.00035726	0.00071451	0.005515	True
brunello_IL1A_2	IL1A	4048.8	2637.1	4048.8	2637.1	-0.61836	9.9645e+05	1.7432e+05	3.3812	0.0003609	0.99964	0.00072181	0.0055685	False
HGLibA_54412	SOCS1	5982.4	7739.8	5982.4	7739.8	0.37152	1.5442e+06	2.7022e+05	3.3808	0.99964	0.00036143	0.00072285	0.0055719	True
[truncated: 13,415 more rows]
