# Supplementary material for: Identification of DAXX as a restriction factor of SARS-CoV-2 through a CRISPR/Cas9 screen
Source: Nat Commun. 2022 May 4;13:2442. doi: 10.1038/s41467-022-30134-9 (PMC9068693; doi:10.1038/s41467-022-30134-9)
Supplement: Supplementary file 7 — Source data [file 41467_2022_30134_MOESM7_ESM.zip]

Archive with 4 entries (4 files):
- NCOMMS-21-16422C_source_data.xls
- __MACOSX/._NCOMMS-21-16422C_source_data.xls
- NCOMMS-21-16422C_source_data_gels.xls
- __MACOSX/._NCOMMS-21-16422C_source_data_gels.xls
