# Supplementary material for: Identification of DAXX as a restriction factor of SARS-CoV-2 through a CRISPR/Cas9 screen
Source: Nat Commun. 2022 May 4;13:2442. doi: 10.1038/s41467-022-30134-9 (PMC9068693; doi:10.1038/s41467-022-30134-9)
Supplement: Supplementary file 7 — Source data [file 41467_2022_30134_MOESM7_ESM.zip › NCOMMS-21-16422C_source_data.xls]

## Sheet: Figure 1
Figure 1
id	neg|score	neg|p-value	neg|fdr	neg|rank	neg|lfc	pos|score	pos|p-value	pos|fdr	pos|rank	pos|lfc
STAT2	1	1	0.999998	2105	0.67755	3.3518e-09	2.3518e-06	0.00495	1	0.67755
LY6E	0.99987	0.99988	0.999998	2102	0.80838	5.7154e-07	7.0553e-06	0.007426	2	0.80838
IFNAR1	0.9983	0.99824	0.999998	2098	0.3481	1.4278e-06	1.1759e-05	0.008251	3	0.3481
STAT1	0.9391	0.95354	0.999998	1995	0.43845	5.9777e-06	3.5277e-05	0.018564	4	0.43845
IFI6	0.99995	0.99995	0.999998	2104	0.65081	6.9243e-06	4.4684e-05	0.018812	5	0.65081
DAXX	0.99994	0.99993	0.999998	2103	0.31461	6.3031e-05	0.00040686	0.135078	6	0.31461
CMTR1	0.92229	0.94688	0.999998	1979	0.48542	7.04e-05	0.00044919	0.135078	7	0.48542
APOL6	0.99981	0.9998	0.999998	2101	0.25122	0.00019234	0.0012112	0.283278	8	0.25122
HERC5	0.99578	0.99581	0.999998	2092	0.38391	0.00038481	0.0024952	0.459736	9	0.38391
IQGAP2	0.9501	0.95845	0.999998	2007	0.39528	0.00042546	0.0027869	0.459736	10	0.39528
ATP1B1	0.82046	0.90516	0.999998	1866	0.36575	0.0004747	0.003102	0.459736	11	0.36575
LAD1	0.7458	0.86843	0.999998	1766	0.29079	0.00047513	0.0031067	0.459736	12	0.29079
IRF9	0.6041	0.79901	0.999998	1591	0.33838	0.00050552	0.003276	0.459736	13	0.33838
WHAMM	0.83516	0.91327	0.999998	1884	0.3477	0.00070072	0.0042497	0.549505	14	0.3477
FTSJD2	0.90317	0.94081	0.999998	1959	0.25202	0.00077885	0.0047294	0.549505	15	0.25202
KCTD19	0.1508	0.36685	0.999998	713	0.14484	0.00081099	0.0048799	0.549505	16	0.14484
RHOB	0.65014	0.82782	0.999998	1653	0.15046	0.00082935	0.0049599	0.549505	17	0.15046
NonTargetingControlGuideForHuman_0025	0.9988	0.99884	0.999998	2100	0.68573	0.0012011	0.0012065	0.283278	18	0.68573
DUOX2	0.99472	0.99483	0.999998	2088	0.36699	0.0012945	0.0073822	0.77698	19	0.36699
SLC37A2	0.99505	0.99512	0.999998	2089	0.058796	0.001528	0.0085958	0.861622	20	0.058796
HEY2	0.98851	0.98849	0.999998	2069	0.3332	0.0017431	0.0096682	0.920501	21	0.3332
KLK9	0.010598	0.046916	0.974597	95	0.049516	0.0018277	0.010153	0.920501	22	0.049516
SPSB1	0.96106	0.96468	0.999998	2021	0.23414	0.002104	0.011587	0.920501	23	0.23414
PYHIN1	0.83224	0.91167	0.999998	1878	0.28721	0.002172	0.011907	0.920501	24	0.28721
USP41	0.31486	0.57135	0.999998	1114	0.22689	0.002335	0.012631	0.920501	25	0.22689
CENPP	0.059918	0.18742	0.998784	384	0.32949	0.0024403	0.013205	0.920501	26	0.32949
NonTargetingControlGuideForHuman_0015	0.9975	0.99754	0.999998	2096	0.52108	0.0024997	0.0024811	0.459736	27	0.52108
RIN2	0.51789	0.73631	0.999998	1461	0.032541	0.0026723	0.014381	0.920501	28	0.032541
CYP2J2	0.46834	0.70058	0.999998	1389	0.1879	0.0027391	0.014696	0.920501	29	0.1879
TXNIP	0.76561	0.8775	0.999998	1793	0.30527	0.0028069	0.015063	0.920501	30	0.30527
CD9	0.99195	0.99189	0.999998	2078	0.31828	0.0028417	0.015232	0.920501	31	0.31828
FITM1	0.011046	0.04844	0.974597	97	-0.31764	0.0028532	0.015336	0.920501	32	-0.31764
PLAC4	0.81124	0.90024	0.999998	1856	0.27299	0.0029549	0.015825	0.920501	33	0.27299
TRIM5	0.84254	0.91749	0.999998	1892	0.28188	0.0030009	0.016098	0.920501	34	0.28188
NMRAL1	0.88405	0.93589	0.999998	1943	0.33409	0.0030724	0.016427	0.920501	35	0.33409
C5orf34	0.57283	0.77591	0.999998	1543	0.20616	0.0032846	0.017561	0.920501	36	0.20616
COL27A1	0.95483	0.96097	0.999998	2012	0.1646	0.0032886	0.017584	0.920501	37	0.1646
APOBEC3D	0.36175	0.62276	0.999998	1215	0.25761	0.0036038	0.019	0.920501	38	0.25761
C1orf74	0.9122	0.94356	0.999998	1966	0.20911	0.0036489	0.019226	0.920501	39	0.20911
MED18	0.22354	0.46068	0.999998	891	-0.081324	0.0039933	0.020938	0.920501	40	-0.081324
PIPOX	0.7555	0.8729	0.999998	1779	0.2865	0.0040615	0.021253	0.920501	41	0.2865
TRIM14	0.96849	0.96972	0.999998	2032	0.25916	0.0040995	0.021422	0.920501	42	0.25916
ZNF200	0.99032	0.9903	0.999998	2075	0.24297	0.0041386	0.021601	0.920501	43	0.24297
GJA3	0.33163	0.59092	0.999998	1157	0.19326	0.0041697	0.021766	0.920501	44	0.19326
IGF2BP3	0.44992	0.6871	0.999998	1361	0.05812	0.0042449	0.022109	0.920501	45	0.05812
OSBPL6	0.37248	0.6307	0.999998	1229	0.26922	0.0042869	0.022278	0.920501	46	0.26922
C12orf60	0.39177	0.6447	0.999998	1256	0.16502	0.0042912	0.022302	0.920501	47	0.16502
LGMN	0.27604	0.52571	0.999998	1015	0.27698	0.0044065	0.022918	0.927742	48	0.27698
DEFB1	0.4426	0.6819	0.999998	1348	0.10097	0.0045591	0.023581	0.936578	49	0.10097
CHI3L2	0.79677	0.89286	0.999998	1830	0.32087	0.0047029	0.024282	0.938604	50	0.32087
GBP7	0.68516	0.84222	0.999998	1698	0.35827	0.0048361	0.024898	0.938604	51	0.35827
BAG1	0.13088	0.33464	0.999998	658	-0.065456	0.0049238	0.025373	0.938604	52	-0.065456
UBA6	0.10047	0.27474	0.999998	535	0.30437	0.0050067	0.025688	0.938604	53	0.30437
DUSP16	0.93946	0.95367	0.999998	1997	0.29145	0.0050924	0.026102	0.938604	54	0.29145
SPDYA	0.63292	0.8198	0.999998	1634	0.28793	0.0054408	0.027683	0.938604	55	0.28793
C2	0.9695	0.97052	0.999998	2035	0.30218	0.0054452	0.027702	0.938604	56	0.30218
TCN2	0.86714	0.93165	0.999998	1929	0.2071	0.0056863	0.028845	0.938604	57	0.2071
C17orf96	0.27133	0.52021	0.999998	1006	0.071574	0.0059061	0.029912	0.938604	58	0.071574
P2RX4	0.82298	0.90649	0.999998	1870	0.27761	0.0059579	0.03019	0.938604	59	0.27761
TRIM69	0.29466	0.54808	0.999998	1059	0.23685	0.006097	0.030801	0.938604	60	0.23685
STARD4	0.8394	0.91572	0.999998	1888	0.39283	0.0063036	0.031747	0.938604	61	0.39283
MAP3K5	0.92636	0.94836	0.999998	1984	0.25094	0.0063201	0.031789	0.938604	62	0.25094
ARNTL2	0.49063	0.71698	0.999998	1426	0.29651	0.0063817	0.03201	0.938604	63	0.29651
THNSL1	0.4452	0.68373	0.999998	1351	0.29063	0.0068171	0.033633	0.938604	64	0.29063
IRF2BPL	0.85916	0.92688	0.999998	1917	0.25468	0.0070203	0.034399	0.938604	65	0.25468
HAPLN3	0.55852	0.76584	0.999998	1527	0.045194	0.0071551	0.034889	0.938604	66	0.045194
SPTA1	0.011113	0.048727	0.974597	100	0.28097	0.0072515	0.035265	0.938604	67	0.28097
EXOC3L1	0.33915	0.59963	0.999998	1171	0.32636	0.0075641	0.036309	0.938604	68	0.32636
TCIRG1	0.91477	0.94432	0.999998	1968	0.26976	0.0078744	0.037447	0.938604	69	0.26976
FAM135B	0.17448	0.39856	0.999998	775	0.11204	0.007878	0.037466	0.938604	70	0.11204
RBKS	0.094769	0.26281	0.999998	517	0.17753	0.0080226	0.038017	0.938604	71	0.17753
IFIT5	0.84354	0.91806	0.999998	1898	0.27127	0.0080255	0.038026	0.938604	72	0.27127
OAS2	0.46563	0.69869	0.999998	1382	0.22613	0.0081003	0.038308	0.938604	73	0.22613
CLEC5A	0.24581	0.48854	0.999998	947	-0.095465	0.0082045	0.038699	0.938604	74	-0.095465
VASH1	0.33527	0.59511	0.999998	1167	0.2261	0.0082442	0.038868	0.938604	75	0.2261
FPR3	0.85283	0.92321	0.999998	1908	0.25613	0.0084506	0.039677	0.938604	76	0.25613
RASSF4	0.42631	0.66969	0.999998	1319	0.23704	0.0085382	0.039964	0.938604	77	0.23704
NT5C3A	0.68036	0.84031	0.999998	1692	0.13526	0.0086025	0.040199	0.938604	78	0.13526
FILIP1L	0.1066	0.28706	0.999998	564	0.14888	0.008633	0.040349	0.938604	79	0.14888
TNK2	0.037288	0.13562	0.985286	280	0.24617	0.0086819	0.040514	0.938604	80	0.24617
UGT1A4	0.97551	0.97563	0.999998	2045	0.074613	0.0087378	0.040712	0.938604	81	0.074613
FICD	0.97264	0.97301	0.999998	2042	0.23519	0.0088632	0.041158	0.938604	82	0.23519
RASAL2	0.99657	0.99653	0.999998	2094	0.30662	0.0090537	0.041784	0.938604	83	0.30662
IFIT3	0.79142	0.89024	0.999998	1822	0.32342	0.0092234	0.042391	0.938604	84	0.32342
NEFH	0.35061	0.61291	0.999998	1192	0.21396	0.0092967	0.042635	0.938604	85	0.21396
KRT1	0.3307	0.58985	0.999998	1155	0.2902	0.0093481	0.042824	0.938604	86	0.2902
ADPRM	0.17145	0.39442	0.999998	769	0.33096	0.0094651	0.043252	0.938604	87	0.33096
KCNJ2	0.83322	0.9122	0.999998	1882	0.19794	0.009618	0.043713	0.938657	88	0.19794
SLAMF7	0.48746	0.71463	0.999998	1421	0.21469	0.009859	0.044446	0.938657	89	0.21469
AK4	0.61685	0.80832	0.999998	1609	0.090742	0.010084	0.045382	0.938657	90	0.090742
KIR2DS5	0.9897	0.9897	0.999998	2071	0.32439	0.010147	0.045664	0.938657	91	0.32439
MTF1	0.98596	0.98586	0.999998	2063	0.33214	0.010301	0.046201	0.938657	92	0.33214
DDX60	0.031721	0.11794	0.985286	238	0.14103	0.010598	0.047325	0.938657	93	0.14103
C18orf54	0.29347	0.54671	0.999998	1056	0.18009	0.010676	0.047579	0.938657	94	0.18009
CLEC4D	0.29806	0.55204	0.999998	1067	0.06408	0.010768	0.047946	0.938657	95	0.06408
AKAP7	0.83235	0.91171	0.999998	1879	0.096846	0.01083	0.048096	0.938657	96	0.096846
FAM186B	0.26461	0.51187	0.999998	990	0.29081	0.010903	0.048364	0.938657	97	0.29081
SEMA6B	0.72481	0.85882	0.999998	1740	0.18699	0.01122	0.049507	0.938657	98	0.18699
LOR	0.97052	0.97126	0.999998	2040	0.27212	0.011299	0.049785	0.938657	99	0.27212
FOXC1	0.14432	0.35822	0.999998	699	0.21815	0.011568	0.050674	0.938657	100	0.21815
ZC3H12A	0.77939	0.88414	0.999998	1809	0.39256	0.011625	0.05089	0.938657	101	0.39256
IFI35	0.8934	0.93831	0.999998	1950	0.27867	0.011901	0.051817	0.938657	102	0.27867
SOCS6	0.66511	0.83386	0.999998	1668	0.23689	0.01206	0.0524	0.938657	103	0.23689
LARP4	0.77409	0.8816	0.999998	1799	0.25812	0.012141	0.052654	0.938657	104	0.25812
SEC14L3	0.70223	0.84907	0.999998	1721	0.35232	0.012244	0.053026	0.938657	105	0.35232
POP1	0.32351	0.58137	0.999998	1133	0.26709	0.012244	0.053026	0.938657	106	0.26709
BBS10	0.046051	0.15604	0.989339	321	0.21666	0.012257	0.053115	0.938657	107	0.21666
ASCL2	0.057948	0.18299	0.99791	376	0.0081407	0.012314	0.053289	0.938657	108	0.0081407
C1orf95	0.87643	0.93414	0.999998	1937	0.17031	0.012844	0.055264	0.938657	109	0.17031
AMOTL2	0.997	0.99698	0.999998	2095	0.23885	0.013069	0.056158	0.938657	110	0.23885
NonTargetingControlGuideForHuman_0088	0.98692	0.98718	0.999998	2065	0.49074	0.013083	0.012909	0.920501	111	0.49074
RRH	0.92912	0.94939	0.999998	1987	0.24703	0.013169	0.056492	0.938657	112	0.24703
RNF213	0.19521	0.42536	0.999998	827	0.18972	0.01338	0.057221	0.938657	113	0.18972
CCNG1	0.62984	0.81777	0.999998	1626	-0.019775	0.013682	0.058341	0.938657	114	-0.019775
LYSMD2	0.9745	0.97459	0.999998	2044	0.23614	0.013703	0.058411	0.938657	115	0.23614
SGIP1	0.51459	0.73405	0.999998	1455	0.3656	0.014084	0.05994	0.938657	116	0.3656
APOL2	0.31596	0.57266	0.999998	1117	0.01389	0.014113	0.06002	0.938657	117	0.01389
GCLC	0.26738	0.51515	0.999998	994	0.21216	0.014177	0.060255	0.938657	118	0.21216
GPR68	0.61948	0.81027	0.999998	1614	0.22377	0.014334	0.060843	0.938657	119	0.22377
MAMLD1	0.25422	0.4992	0.999998	963	0.22091	0.01461	0.06168	0.938657	120	0.22091
TOR3A	0.39116	0.64424	0.999998	1254	-0.015494	0.014708	0.061981	0.938657	121	-0.015494
MINPP1	0.86526	0.93057	0.999998	1925	0.27149	0.014881	0.06263	0.938657	122	0.27149
EML1	0.36457	0.625	0.999998	1220	-0.043444	0.015092	0.063303	0.938657	123	-0.043444
N4BP1	0.97581	0.97587	0.999998	2047	0.11105	0.015169	0.063496	0.938657	124	0.11105
LIPA	0.030996	0.11558	0.985286	233	-0.10654	0.01522	0.063651	0.938657	125	-0.10654
DYSF	0.90957	0.94265	0.999998	1964	0.2312	0.015295	0.063886	0.938657	126	0.2312
UPB1	0.92508	0.94787	0.999998	1983	0.25602	0.015467	0.064474	0.938657	127	0.25602
UBE2Z	0.69407	0.84589	0.999998	1711	0.29062	0.01556	0.064817	0.938657	128	0.29062
BST2	0.28422	0.53558	0.999998	1030	0.01501	0.015733	0.065462	0.938657	129	0.01501
FOSL1	0.27118	0.51999	0.999998	1005	0.2323	0.015972	0.066308	0.938657	130	0.2323
ALDH1B1	0.4701	0.70182	0.999998	1392	0.19928	0.016016	0.066431	0.938657	131	0.19928
MARCKS	0.72576	0.85929	0.999998	1743	0.24327	0.016281	0.067357	0.938657	132	0.24327
TNFSF18	0.37455	0.6322	0.999998	1231	0.2008	0.016364	0.067687	0.938657	133	0.2008
SIX4	0.58645	0.78588	0.999998	1566	0.25542	0.016532	0.068307	0.938657	134	0.25542
NonTargetingControlGuideForHuman_0079	0.98309	0.98339	0.999998	2059	0.45198	0.016913	0.017001	0.920501	135	0.45198
MOAP1	0.9229	0.94709	0.999998	1981	0.26909	0.017402	0.071238	0.938657	136	0.26909
ZNF132	0.31467	0.57118	0.999998	1112	0.17469	0.017661	0.072103	0.938657	137	0.17469
FFAR3	0.88794	0.93685	0.999998	1947	0.35893	0.017975	0.073209	0.938657	138	0.35893
GIMAP2	0.95304	0.95997	0.999998	2010	0.1766	0.018082	0.073627	0.938657	139	0.1766
PKIB	0.35603	0.61861	0.999998	1206	0.032163	0.018453	0.07485	0.938657	140	0.032163
NonTargetingControlGuideForHuman_0197	0.98153	0.98163	0.999998	2057	0.51671	0.018472	0.018525	0.920501	141	0.51671
ITGA1	0.65358	0.82924	0.999998	1655	0.0727	0.018621	0.075452	0.938657	142	0.0727
TPRA1	0.12664	0.3265	0.999998	641	0.059688	0.018632	0.07549	0.938657	143	0.059688
RGS22	0.32227	0.57994	0.999998	1131	0.012539	0.018802	0.076115	0.938657	144	0.012539
SYNJ1	0.89743	0.93931	0.999998	1954	0.22082	0.018944	0.076595	0.938657	145	0.22082
NonTargetingControlGuideForHuman_0110	0.98101	0.98104	0.999998	2055	0.41419	0.018991	0.019165	0.920501	146	0.41419
NAB2	0.023576	0.091595	0.985286	180	-0.12505	0.019313	0.077766	0.938657	147	-0.12505
NKD1	0.73848	0.865	0.999998	1756	0.18959	0.019354	0.077926	0.938657	148	0.18959
NKX3-1	0.98663	0.9865	0.999998	2064	0.20523	0.019772	0.079318	0.938657	149	0.20523
MT1X	0.549	0.75863	0.999998	1508	0.015203	0.020162	0.080527	0.938657	150	0.015203
GART	0.32729	0.58583	0.999998	1141	0.15258	0.020334	0.081139	0.938657	151	0.15258
EGR2	0.0077083	0.036422	0.957157	76	-0.1028	0.021353	0.084389	0.938657	152	-0.1028
PHF15	0.9219	0.94673	0.999998	1978	0.19959	0.02151	0.084873	0.938657	153	0.19959
PROCR	0.77282	0.88096	0.999998	1798	-0.05348	0.021658	0.085438	0.938657	154	-0.05348
PPP2R5C	0.81719	0.90341	0.999998	1864	0.24265	0.021746	0.085701	0.938657	155	0.24265
TMEM60	0.68531	0.84227	0.999998	1700	0.065605	0.021748	0.085706	0.938657	156	0.065605
HIST2H2AA3	0.33578	0.59578	0.999998	1169	-0.020012	0.021863	0.086059	0.938657	157	-0.020012
FASLG	0.03238	0.11995	0.985286	242	-0.15858	0.022001	0.086477	0.938657	158	-0.15858
ZNF620	0.58097	0.78174	0.999998	1555	0.10534	0.022199	0.08714	0.938657	159	0.10534
ACSL1	0.3336	0.59312	0.999998	1160	0.27114	0.022326	0.087451	0.938657	160	0.27114
ADAMTS6	0.8713	0.93306	0.999998	1934	0.14526	0.022372	0.087616	0.938657	161	0.14526
LRIF1	0.77857	0.88372	0.999998	1807	-0.0074595	0.022381	0.08763	0.938657	162	-0.0074595
NEXN	0.83687	0.91429	0.999998	1886	0.19305	0.022555	0.088241	0.938657	163	0.19305
ST3GAL4	0.35358	0.61629	0.999998	1198	0.18813	0.0226	0.088373	0.938657	164	0.18813
MS4A6A	0.044056	0.15132	0.985286	310	0.18958	0.022654	0.088561	0.938657	165	0.18958
HIST2H2BF	0.3486	0.61051	0.999998	1186	-0.13882	0.022881	0.089238	0.938657	166	-0.13882
COL8A1	0.30753	0.56251	0.999998	1094	0.34794	0.023008	0.089699	0.938657	167	0.34794
GGT5	0.52193	0.73923	0.999998	1468	0.11887	0.023113	0.090085	0.938657	168	0.11887
PPARG	0.80598	0.89745	0.999998	1848	0.23169	0.023301	0.090805	0.938657	169	0.23169
KIAA0040	0.89601	0.93888	0.999998	1952	0.22327	0.023318	0.090885	0.938657	170	0.22327
PSME2	0.48425	0.71209	0.999998	1414	0.14048	0.023391	0.0912	0.938657	171	0.14048
ANKEF1	0.56159	0.76793	0.999998	1532	0.20465	0.023409	0.091242	0.938657	172	0.20465
MOB3C	0.92268	0.94701	0.999998	1980	0.25516	0.023462	0.091369	0.938657	173	0.25516
42982	0.091771	0.24765	0.999998	504	-0.20039	0.023618	0.086741	0.938657	174	-0.20039
APOL4	0.026946	0.10283	0.985286	208	0.20702	0.023868	0.092888	0.938657	175	0.20702
GJA4	0.6761	0.83849	0.999998	1688	0.066163	0.023899	0.092992	0.938657	176	0.066163
CLECL1	0.13993	0.35149	0.999998	687	0.057323	0.02395	0.093175	0.938657	177	0.057323
CNN1	0.17656	0.40119	0.999998	779	0.14872	0.024055	0.093556	0.938657	178	0.14872
EPB41L3	0.58429	0.78427	0.999998	1563	0.23233	0.024128	0.093749	0.938657	179	0.23233
TFRC	0.43505	0.67622	0.999998	1335	0.27278	0.024182	0.093942	0.938657	180	0.27278
LDHAL6B	0.34816	0.60998	0.999998	1184	-0.0010285	0.024407	0.094582	0.938657	181	-0.0010285
TMEM255A	0.99355	0.99361	0.999998	2083	0.2065	0.024556	0.095042	0.938657	182	0.2065
IGF2BP2	0.079671	0.2308	0.999998	454	-0.10703	0.024734	0.095663	0.938657	183	-0.10703
S100A8	0.81495	0.90214	0.999998	1861	0.31346	0.024894	0.096298	0.938657	184	0.31346
CTTNBP2NL	0.21311	0.4477	0.999998	868	-0.075857	0.024916	0.096369	0.938657	185	-0.075857
RTP4	0.25662	0.50225	0.999998	970	0.29334	0.02518	0.097145	0.938657	186	0.29334
C4orf32	0.85713	0.92571	0.999998	1913	0.26053	0.025221	0.097281	0.938657	187	0.26053
CXCL9	0.10094	0.27577	0.999998	538	0.074856	0.025424	0.097968	0.938657	188	0.074856
FZD2	0.26341	0.51046	0.999998	987	0.12749	0.025651	0.098758	0.938657	189	0.12749
KIR2DL5A	0.80123	0.89508	0.999998	1838	0.19705	0.025797	0.099191	0.938657	190	0.19705
PLEKHA4	0.16288	0.38283	0.999998	748	0.083438	0.025931	0.099558	0.938657	191	0.083438
IFITM2	0.85273	0.92316	0.999998	1907	0.18467	0.025942	0.099595	0.938657	192	0.18467
CYP26A1	0.42727	0.67042	0.999998	1321	0.20737	0.025973	0.099704	0.938657	193	0.20737
GCNT1	0.9081	0.94215	0.999998	1962	0.18864	0.025997	0.099765	0.938657	194	0.18864
CHRNB2	0.38955	0.64317	0.999998	1250	0.16726	0.026345	0.10096	0.938657	195	0.16726
ABCB1	0.74138	0.8664	0.999998	1761	0.16216	0.026439	0.10122	0.938657	196	0.16216
NonTargetingControlGuideForHuman_0159	0.97335	0.97353	0.999998	2043	0.45248	0.026652	0.026789	0.938604	197	0.45248
IFITM1	0.086164	0.245	0.999998	489	0.21414	0.026905	0.10282	0.938657	198	0.21414
INSIG1	0.56048	0.76717	0.999998	1528	0.07846	0.026927	0.10291	0.938657	199	0.07846
ZC3HAV1L	0.97953	0.97952	0.999998	2052	0.19768	0.027124	0.10347	0.938657	200	0.19768
ERLIN1	0.11597	0.30576	0.999998	602	0.20628	0.027203	0.10385	0.938657	201	0.20628
ZNF547	0.61211	0.80475	0.999998	1603	0.14063	0.027383	0.10436	0.938657	202	0.14063
PTPRU	0.28538	0.53696	0.999998	1035	0.1917	0.027486	0.10461	0.938657	203	0.1917
RADIL	0.31838	0.57534	0.999998	1125	-0.053383	0.02752	0.10472	0.938657	204	-0.053383
PSEN2	0.98989	0.98989	0.999998	2072	0.16249	0.027544	0.1048	0.938657	205	0.16249
TRANK1	0.010584	0.046817	0.974597	94	0.2403	0.027614	0.10503	0.938657	206	0.2403
SOCS1	0.57307	0.77607	0.999998	1544	0.2164	0.028024	0.10622	0.938657	207	0.2164
NABP1	0.58114	0.78183	0.999998	1556	0.12754	0.028083	0.1064	0.938657	208	0.12754
CH25H	0.84949	0.92135	0.999998	1903	0.18793	0.028267	0.10691	0.938657	209	0.18793
GAREM	0.035534	0.13021	0.985286	267	-0.061889	0.028849	0.10879	0.938657	210	-0.061889
IGFBP2	0.84159	0.91693	0.999998	1890	0.16648	0.028973	0.10926	0.938657	211	0.16648
IFI44	0.20249	0.43479	0.999998	843	0.12107	0.029362	0.11053	0.938657	212	0.12107
KLHL34	0.95549	0.96136	0.999998	2014	0.21563	0.02939	0.11061	0.938657	213	0.21563
TMEM110	0.17945	0.40495	0.999998	784	0.042498	0.029571	0.11122	0.938657	214	0.042498
PREX2	0.26262	0.5094	0.999998	986	0.20955	0.029752	0.11181	0.938657	215	0.20955
CASP1	0.32389	0.58189	0.999998	1134	0.16704	0.029951	0.11238	0.938657	216	0.16704
CASP12	0.28452	0.53596	0.999998	1032	0.048795	0.029985	0.11248	0.938657	217	0.048795
SDC2	0.72319	0.85807	0.999998	1739	0.22569	0.030219	0.11328	0.938657	218	0.22569
BLZF1	0.48155	0.71019	0.999998	1412	0.24188	0.030321	0.11358	0.938657	219	0.24188
CXCL3	0.73978	0.86566	0.999998	1760	0.23395	0.030572	0.11436	0.938657	220	0.23395
KIAA0825	0.96121	0.96477	0.999998	2022	0.2248	0.030769	0.11501	0.938657	221	0.2248
GIMAP4	0.76518	0.87728	0.999998	1792	0.2376	0.030839	0.11524	0.938657	222	0.2376
TRPA1	0.79586	0.89247	0.999998	1826	0.17267	0.030852	0.11528	0.938657	223	0.17267
42981	0.8703	0.93286	0.999998	1932	0.16362	0.030996	0.11569	0.938657	224	0.16362
NonTargetingControlGuideForHuman_0107	0.96867	0.96899	0.999998	2033	0.43358	0.031327	0.031479	0.938604	225	0.43358
UGDH	0.99361	0.99368	0.999998	2084	0.2038	0.031393	0.11691	0.938657	226	0.2038
CD244	0.46517	0.69837	0.999998	1381	0.14534	0.031501	0.1173	0.938657	227	0.14534
BUB1	0.86648	0.93129	0.999998	1927	0.12845	0.031505	0.11731	0.938657	228	0.12845
GCA	0.99631	0.99628	0.999998	2093	0.16229	0.031618	0.1177	0.938657	229	0.16229
ATCAY	0.62964	0.81764	0.999998	1625	0.18336	0.031625	0.11772	0.938657	230	0.18336
CDH1	0.97927	0.97929	0.999998	2051	0.27079	0.03216	0.1194	0.938657	231	0.27079
IRF5	0.63195	0.81912	0.999998	1633	0.16685	0.03225	0.11969	0.938657	232	0.16685
OR52K2	0.65437	0.8296	0.999998	1658	0.15204	0.032253	0.1197	0.938657	233	0.15204
NonTargetingControlGuideForHuman_0194	0.96763	0.96806	0.999998	2031	0.35312	0.032366	0.032527	0.938604	234	0.35312
PLA2G4A	0.99394	0.99399	0.999998	2085	0.15705	0.032428	0.12018	0.938657	235	0.15705
ELF1	0.99796	0.99793	0.999998	2097	0.2182	0.032487	0.12044	0.938657	236	0.2182
RIMS3	0.64862	0.82723	0.999998	1651	0.17279	0.032516	0.12056	0.938657	237	0.17279
TLK2	0.39759	0.64909	0.999998	1268	0.26348	0.0326	0.12086	0.938657	238	0.26348
TFPI	0.27447	0.52384	0.999998	1011	0.07422	0.032853	0.12174	0.938657	239	0.07422
NFXL1	0.18224	0.40853	0.999998	790	0.19141	0.032868	0.12179	0.938657	240	0.19141
SEMA3B	0.29424	0.54763	0.999998	1057	-0.036434	0.033015	0.12223	0.938657	241	-0.036434
SPPL2A	0.81324	0.90127	0.999998	1859	0.033138	0.033212	0.12291	0.938657	242	0.033138
MAB21L2	0.94209	0.95478	0.999998	1999	0.18015	0.033224	0.12293	0.938657	243	0.18015
SLC41A2	0.080195	0.23202	0.999998	458	0.084723	0.033347	0.12329	0.938657	244	0.084723
KCTD21	0.98404	0.98391	0.999998	2060	0.21685	0.033432	0.12355	0.938657	245	0.21685
FABP5	0.043057	0.14906	0.985286	303	0.1399	0.033569	0.12398	0.938657	246	0.1399
TYRO3	0.34466	0.60607	0.999998	1176	0.19712	0.033809	0.12472	0.938657	247	0.19712
ETV7	0.98713	0.98702	0.999998	2067	0.11603	0.033853	0.12485	0.938657	248	0.11603
CCDC181	0.035031	0.12853	0.985286	263	-0.037514	0.03399	0.12527	0.938657	249	-0.037514
ENPP1	0.032624	0.12084	0.985286	245	-0.16153	0.034023	0.12541	0.938657	250	-0.16153
LPL	0.5009	0.7242	0.999998	1442	0.086744	0.034403	0.12666	0.938657	251	0.086744
VGLL2	0.64799	0.827	0.999998	1650	0.042383	0.034527	0.12701	0.938657	252	0.042383
TIMD4	0.81631	0.9029	0.999998	1863	0.2349	0.034932	0.12827	0.938657	253	0.2349
SLAMF9	0.74595	0.86849	0.999998	1767	0.20082	0.035031	0.12858	0.938657	254	0.20082
NonTargetingControlGuideForHuman_0172	0.96491	0.96527	0.999998	2028	0.41276	0.035093	0.035194	0.938604	255	0.41276
RAB39A	0.52233	0.73945	0.999998	1471	0.1714	0.035769	0.13089	0.938657	256	0.1714
NonTargetingControlGuideForHuman_0010	0.96406	0.9645	0.999998	2027	0.40007	0.035937	0.036036	0.938604	257	0.40007
TRIB2	0.7891	0.88906	0.999998	1820	0.14015	0.036014	0.13165	0.938657	258	0.14015
FAM134B	0.26252	0.50928	0.999998	985	0.023027	0.036037	0.13172	0.938657	259	0.023027
SRRM3	0.96562	0.96571	0.999998	2029	0.20363	0.036286	0.12008	0.938657	260	0.20363
APOBEC3B	0.46829	0.70056	0.999998	1388	0.069257	0.036389	0.13278	0.938657	261	0.069257
PKLR	0.60229	0.7977	0.999998	1586	0.11631	0.03654	0.13334	0.938657	262	0.11631
PELI1	0.049535	0.16407	0.992049	338	0.12753	0.036614	0.13355	0.938657	263	0.12753
NOTCH3	0.84324	0.91788	0.999998	1894	0.17294	0.036618	0.13356	0.938657	264	0.17294
ABTB2	0.64338	0.82521	0.999998	1644	0.20332	0.036635	0.13363	0.938657	265	0.20332
STAT4	0.93292	0.95087	0.999998	1990	-0.0077514	0.037025	0.1348	0.938657	266	-0.0077514
GIN1	0.80708	0.89809	0.999998	1850	0.16827	0.037043	0.13485	0.938657	267	0.16827
OR2B11	0.53307	0.74689	0.999998	1488	0.22647	0.037257	0.13553	0.938657	268	0.22647
C1QTNF1	0.92752	0.94879	0.999998	1986	0.16823	0.037881	0.13758	0.938657	269	0.16823
P2RY1	0.1955	0.42571	0.999998	828	-0.02936	0.037968	0.13785	0.938657	270	-0.02936
HLA-C	0.55184	0.76092	0.999998	1513	0.18466	0.038091	0.13818	0.938657	271	0.18466
IL6ST	0.046349	0.15668	0.990441	322	-0.073186	0.038309	0.13884	0.938657	272	-0.073186
NonTargetingControlGuideForHuman_0046	0.96153	0.96202	0.999998	2023	0.53246	0.038469	0.038731	0.938604	273	0.53246
HIST1H1D	0.80132	0.89511	0.999998	1839	0.18398	0.038549	0.13952	0.938657	274	0.18398
SLC39A8	0.84487	0.91886	0.999998	1900	0.20704	0.038653	0.13984	0.938657	275	0.20704
SLC25A19	0.21418	0.44907	0.999998	869	-0.060078	0.038693	0.13993	0.938657	276	-0.060078
ZNF189	0.66671	0.83447	0.999998	1674	0.19949	0.038817	0.14033	0.938657	277	0.19949
APOBEC3A	0.15828	0.35622	0.999998	737	0.021632	0.038973	0.1288	0.938657	278	0.021632
DYNLT1	0.94416	0.95562	0.999998	2002	0.19506	0.039009	0.14091	0.938657	279	0.19506
C5orf20	0.19693	0.42768	0.999998	832	0.2056	0.039019	0.14094	0.938657	280	0.2056
MIA3	0.99439	0.99447	0.999998	2087	0.15703	0.039043	0.14101	0.938657	281	0.15703
SSTR2	0.52864	0.74385	0.999998	1480	0.13459	0.039051	0.14102	0.938657	282	0.13459
ASPA	0.65531	0.82993	0.999998	1659	0.19381	0.039143	0.14124	0.938657	283	0.19381
HSH2D	0.41406	0.66068	0.999998	1292	0.065958	0.039226	0.1415	0.938657	284	0.065958
DNASE1L2	0.29798	0.55194	0.999998	1066	-0.01623	0.039553	0.14228	0.938657	285	-0.01623
TLN2	0.85111	0.92227	0.999998	1906	0.2298	0.039609	0.14239	0.938657	286	0.2298
RTN2	0.85966	0.92713	0.999998	1918	0.19276	0.039745	0.1428	0.938657	287	0.19276
SLC25A53	0.31822	0.57517	0.999998	1123	0.10062	0.039873	0.14322	0.938657	288	0.10062
WNT1	0.033519	0.12376	0.985286	252	-0.049143	0.040054	0.14363	0.938657	289	-0.049143
C6orf222	0.6164	0.80799	0.999998	1607	0.064453	0.040268	0.14426	0.938657	290	0.064453
PARS2	0.62419	0.81362	0.999998	1619	0.042705	0.040555	0.14496	0.938657	291	0.042705
RNASEL	0.35373	0.61643	0.999998	1199	-0.027869	0.040737	0.14537	0.938657	292	-0.027869
ZNF844	0.58375	0.78386	0.999998	1561	0.042926	0.040851	0.14567	0.938657	293	0.042926
IL7R	0.19134	0.42039	0.999998	815	0.018499	0.041056	0.14621	0.938657	294	0.018499
LACC1	0.23739	0.47815	0.999998	922	-0.076485	0.041206	0.14663	0.938657	295	-0.076485
MLKL	0.05548	0.17744	0.992426	364	-0.015222	0.041556	0.14749	0.938657	296	-0.015222
FAM72A	0.21043	0.44426	0.999998	865	-0.12151	0.04191	0.1482	0.938657	297	-0.12151
SERPINB7	0.45761	0.6929	0.999998	1373	0.076186	0.041949	0.14828	0.938657	298	0.076186
SLCO4A1	0.67399	0.83759	0.999998	1683	0.098909	0.042557	0.14963	0.938657	299	0.098909
EHD4	0.69651	0.84682	0.999998	1714	0.14613	0.04299	0.1506	0.938657	300	0.14613
TNFRSF12A	0.7221	0.85767	0.999998	1738	0.1926	0.043192	0.15101	0.938657	301	0.1926
DKK3	0.15681	0.37487	0.999998	731	0.030424	0.043556	0.15188	0.938657	302	0.030424
ABCG2	0.15607	0.37392	0.999998	729	0.025567	0.044056	0.15297	0.938657	303	0.025567
SAMD9L	0.42106	0.66563	0.999998	1310	0.10966	0.044108	0.1531	0.938657	304	0.10966
KLK8	0.4057	0.65484	0.999998	1278	0.089026	0.044555	0.15425	0.938657	305	0.089026
MICA	0.66908	0.83546	0.999998	1677	0.12446	0.044665	0.1545	0.938657	306	0.12446
METTL18	0.3679	0.62735	0.999998	1225	0.20515	0.044831	0.15487	0.938657	307	0.20515
STRIP2	0.13252	0.33761	0.999998	665	-0.14925	0.045274	0.15593	0.938657	308	-0.14925
PVRIG	0.20462	0.43729	0.999998	846	-0.013847	0.045553	0.15662	0.938657	309	-0.013847
ALDH1A1	0.33382	0.59336	0.999998	1162	0.18946	0.045608	0.15673	0.938657	310	0.18946
C7orf63	0.23775	0.47861	0.999998	923	0.17439	0.04592	0.15738	0.938657	311	0.17439
TPRG1	0.98996	0.98998	0.999998	2073	0.030331	0.046131	0.15787	0.938657	312	0.030331
CETN3	0.72166	0.85748	0.999998	1737	0.03549	0.046421	0.15854	0.938657	313	0.03549
PAPOLG	0.78193	0.88538	0.999998	1812	0.25103	0.046608	0.15891	0.938657	314	0.25103
SLC28A2	0.061885	0.19172	0.999998	391	0.11859	0.046768	0.15929	0.938657	315	0.11859
HIST1H1E	0.022372	0.087394	0.985286	171	-0.05525	0.046925	0.15966	0.938657	316	-0.05525
NSUN7	0.78338	0.88608	0.999998	1815	0.19602	0.046986	0.15981	0.938657	317	0.19602
PKDCC	0.032835	0.12159	0.985286	246	-0.19687	0.047366	0.16069	0.938657	318	-0.19687
LEPR	0.8562	0.92518	0.999998	1912	0.12188	0.047546	0.16107	0.938657	319	0.12188
LPPR4	0.86199	0.92852	0.999998	1924	0.1789	0.048	0.16213	0.938657	320	0.1789
TTC26	0.83105	0.91096	0.999998	1876	0.07728	0.048043	0.16224	0.938657	321	0.07728
CA13	0.55258	0.76145	0.999998	1515	0.20054	0.048487	0.16323	0.938657	322	0.20054
TMEM194A	0.40292	0.65296	0.999998	1274	-0.0018499	0.048541	0.16332	0.938657	323	-0.0018499
GBP3	0.0313	0.11651	0.985286	235	0.16517	0.049192	0.16482	0.938657	324	0.16517
MUC1	0.25663	0.50227	0.999998	971	-0.10508	0.049535	0.16564	0.938657	325	-0.10508
KBTBD8	0.13262	0.33781	0.999998	666	0.1278	0.049875	0.16631	0.938657	326	0.1278
NonTargetingControlGuideForHuman_0016	0.9501	0.95038	0.999998	2006	0.38233	0.049896	0.050537	0.938657	327	0.38233
SPINK1	0.85476	0.92436	0.999998	1910	0.16054	0.049967	0.16652	0.938657	328	0.16054
NAMPT	0.87734	0.93433	0.999998	1938	0.07167	0.050032	0.16669	0.938657	329	0.07167
MEP1A	0.95514	0.96115	0.999998	2013	0.16263	0.05044	0.16764	0.938657	330	0.16263
MS4A12	0.61025	0.80343	0.999998	1599	0.043724	0.050535	0.16787	0.938657	331	0.043724
KDR	0.038549	0.13886	0.985286	285	-0.12911	0.050637	0.1681	0.938657	332	-0.12911
ZNF772	0.094018	0.26133	0.999998	514	-0.12337	0.051517	0.17015	0.938657	333	-0.12337
RHOF	0.03639	0.13277	0.985286	272	0.04592	0.05152	0.17016	0.938657	334	0.04592
ZNF107	0.43803	0.6784	0.999998	1339	0.11459	0.051871	0.17084	0.938657	335	0.11459
ZNF260	0.35046	0.6127	0.999998	1191	-0.017346	0.052176	0.17144	0.938657	336	-0.017346
TANK	0.31567	0.57222	0.999998	1115	0.015255	0.052434	0.17203	0.938657	337	0.015255
MRC2	0.13944	0.35067	0.999998	685	-0.10772	0.052512	0.17218	0.938657	338	-0.10772
TNF	0.47871	0.70825	0.999998	1408	0.23875	0.052538	0.17221	0.938657	339	0.23875
P2RX7	0.55247	0.76134	0.999998	1514	-0.11618	0.053007	0.17338	0.938657	340	-0.11618
SPHK1	0.25438	0.49939	0.999998	964	0.10894	0.053212	0.1738	0.938657	341	0.10894
CORIN	0.68147	0.84074	0.999998	1694	0.20751	0.05325	0.17385	0.938657	342	0.20751
NonTargetingControlGuideForHuman_0044	0.94673	0.94696	0.999998	2005	0.28528	0.053272	0.053642	0.938657	343	0.28528
OSM	0.87948	0.93479	0.999998	1939	0.19356	0.053299	0.17396	0.938657	344	0.19356
MTHFD1L	0.59244	0.79031	0.999998	1574	0.12941	0.05353	0.17446	0.938657	345	0.12941
IER3	0.19394	0.42374	0.999998	821	-0.087928	0.053863	0.17516	0.938657	346	-0.087928
CDK17	0.52514	0.74134	0.999998	1475	0.24022	0.053872	0.17518	0.938657	347	0.24022
IL15	0.93471	0.95153	0.999998	1992	0.20551	0.053968	0.17538	0.938657	348	0.20551
TRIM38	0.028926	0.10897	0.985286	221	-0.049375	0.054492	0.17662	0.938657	349	-0.049375
TBX1	0.84406	0.91835	0.999998	1899	0.19865	0.05478	0.17732	0.938657	350	0.19865
CYP19A1	0.84334	0.91792	0.999998	1895	0.19771	0.054888	0.17753	0.938657	351	0.19771
STX17	0.67612	0.83851	0.999998	1689	0.10751	0.054911	0.17757	0.938657	352	0.10751
MYO1E	0.99437	0.99446	0.999998	2086	0.21106	0.054986	0.17776	0.938657	353	0.21106
MAFF	0.8815	0.9353	0.999998	1940	0.2134	0.055104	0.17803	0.938657	354	0.2134
GRHL1	0.77471	0.8819	0.999998	1800	0.031818	0.05548	0.17888	0.938657	355	0.031818
RFPL4A	0.29309	0.54619	0.999998	1054	0.16487	0.05572	0.1794	0.938657	356	0.16487
IRF8	0.45642	0.69199	0.999998	1372	0.01336	0.055974	0.17999	0.938657	357	0.01336
PHC3	0.071994	0.21423	0.999998	425	0.043596	0.056365	0.18095	0.938657	358	0.043596
GRIN2C	0.43847	0.67869	0.999998	1341	0.11498	0.056468	0.18117	0.938657	359	0.11498
PTPRD	0.99041	0.99041	0.999998	2076	0.15459	0.05656	0.18134	0.938657	360	0.15459
DCDC2B	0.10989	0.29379	0.999998	577	0.038744	0.056631	0.18148	0.938657	361	0.038744
DDX4	0.49462	0.71979	0.999998	1433	0.11747	0.056706	0.18165	0.938657	362	0.11747
INHBA	0.82076	0.90533	0.999998	1868	0.2085	0.056958	0.18218	0.938657	363	0.2085
APOBEC3G	0.48502	0.71272	0.999998	1417	0.020447	0.056962	0.18219	0.938657	364	0.020447
RPL22	0.45563	0.69138	0.999998	1370	0.22408	0.057058	0.18243	0.938657	365	0.22408
NonTargetingControlGuideForHuman_0105	0.9429	0.94313	0.999998	2000	0.33918	0.057103	0.057456	0.938657	366	0.33918
MTHFD2L	0.12756	0.32829	0.999998	645	0.013905	0.057298	0.18299	0.938657	367	0.013905
TOR1AIP2	0.49351	0.71903	0.999998	1431	0.13394	0.057366	0.18315	0.938657	368	0.13394
SGPP2	0.014262	0.060198	0.974597	119	0.11521	0.057461	0.18337	0.938657	369	0.11521
ZNF28	0.4374	0.67794	0.999998	1338	0.21039	0.057912	0.18428	0.938657	370	0.21039
AGT	0.41957	0.66454	0.999998	1305	0.19075	0.058825	0.1862	0.938657	371	0.19075
HLA-A	0.1413	0.35405	0.999998	692	0.16188	0.058934	0.1865	0.938657	372	0.16188
ZNF572	0.78216	0.88545	0.999998	1813	-0.056076	0.059001	0.18666	0.938657	373	-0.056076
SLC18B1	0.85977	0.92719	0.999998	1919	0.17085	0.059008	0.18668	0.938657	374	0.17085
UGT1A6	0.97557	0.97568	0.999998	2046	0.028357	0.059426	0.18763	0.938657	375	0.028357
SLC2A3	0.43106	0.67311	0.999998	1327	0.15337	0.059499	0.18776	0.938657	376	0.15337
MYO1C	0.24121	0.48294	0.999998	933	-0.074537	0.059918	0.18873	0.938657	377	-0.074537
RGS13	0.8475	0.92034	0.999998	1901	0.039371	0.060397	0.18973	0.938657	378	0.039371
DUSP28	0.51991	0.73782	0.999998	1465	-0.054352	0.06041	0.18978	0.938657	379	-0.054352
CCR1	0.97838	0.9778	0.999998	2050	0.15132	0.060843	0.18401	0.938657	380	0.15132
G6PC	0.57014	0.77392	0.999998	1540	0.11462	0.061393	0.19211	0.938657	381	0.11462
GPR161	0.80645	0.89776	0.999998	1849	0.1705	0.061413	0.19215	0.938657	382	0.1705
FAM129A	0.16109	0.38052	0.999998	744	-0.041384	0.063155	0.19574	0.938657	383	-0.041384
TNFSF14	0.30489	0.55958	0.999998	1086	0.22295	0.06327	0.19598	0.938657	384	0.22295
SPP1	0.068739	0.20654	0.999998	410	0.079831	0.063357	0.19613	0.938657	385	0.079831
FAM90A1	0.062867	0.19385	0.999998	394	0.026141	0.063989	0.19753	0.938657	386	0.026141
MB21D1	0.11085	0.29569	0.999998	581	0.18768	0.064167	0.19791	0.938657	387	0.18768
GEM	0.18875	0.41701	0.999998	810	-0.0027468	0.064338	0.19825	0.938657	388	-0.0027468
CR1L	0.19335	0.42292	0.999998	818	-0.075489	0.064547	0.19872	0.938657	389	-0.075489
ZNF816	0.18528	0.4126	0.999998	800	0.070018	0.064687	0.19903	0.938657	390	0.070018
DDIT4	0.42346	0.66753	0.999998	1314	-0.042467	0.064828	0.19935	0.938657	391	-0.042467
ATP6V0D2	0.36524	0.62556	0.999998	1222	0.015314	0.065247	0.20026	0.938657	392	0.015314
USP37	0.26962	0.51793	0.999998	1000	0.023112	0.065317	0.20044	0.938657	393	0.023112
OLFML3	0.04655	0.15717	0.990558	323	0.016591	0.065388	0.20057	0.938657	394	0.016591
ALDH1L2	0.53473	0.74817	0.999998	1489	0.15823	0.065546	0.20091	0.938657	395	0.15823
PDCD1LG2	0.055074	0.17651	0.992426	362	0.088995	0.065923	0.20166	0.938657	396	0.088995
ATP6V0A1	0.70868	0.85185	0.999998	1727	0.058873	0.066296	0.20243	0.938657	397	0.058873
C1orf173	0.27731	0.52725	0.999998	1018	-0.11664	0.066324	0.20251	0.938657	398	-0.11664
ALYREF	0.038472	0.13869	0.985286	284	-0.23302	0.066515	0.20285	0.938657	399	-0.23302
FCGR2A	0.98104	0.98099	0.999998	2056	0.15406	0.066585	0.20301	0.938657	400	0.15406
ZNF541	0.33999	0.6007	0.999998	1172	-0.12333	0.066785	0.2035	0.938657	401	-0.12333
FAM84B	0.38811	0.64228	0.999998	1248	0.0044638	0.06702	0.20402	0.938657	402	0.0044638
KIR3DL1	0.23496	0.4751	0.999998	914	0.21819	0.067044	0.20407	0.938657	403	0.21819
LGALS2	0.97957	0.97956	0.999998	2053	0.1885	0.067429	0.20481	0.938657	404	0.1885
ACAP1	0.254	0.49897	0.999998	962	0.096174	0.06765	0.2053	0.938657	405	0.096174
MYO10	0.62067	0.8111	0.999998	1616	-0.048455	0.067763	0.20556	0.938657	406	-0.048455
ZKSCAN7	0.3011	0.55538	0.999998	1076	0.11144	0.067842	0.20575	0.938657	407	0.11144
RGS20	0.60262	0.7979	0.999998	1587	0.12769	0.06807	0.2062	0.938657	408	0.12769
EXT1	0.53941	0.75155	0.999998	1496	0.01564	0.068246	0.2066	0.938657	409	0.01564
EGR1	0.18754	0.4155	0.999998	806	-0.080328	0.068251	0.20661	0.938657	410	-0.080328
SUCNR1	0.064781	0.19803	0.999998	398	-0.21718	0.068739	0.20769	0.938657	411	-0.21718
CETP	0.20932	0.44296	0.999998	859	-0.15662	0.068791	0.20785	0.938657	412	-0.15662
NonTargetingControlGuideForHuman_0142	0.93108	0.93146	0.999998	1989	0.37634	0.06892	0.069305	0.938657	413	0.37634
CDKN2B	0.22492	0.46244	0.999998	895	0.14727	0.069746	0.2101	0.938657	414	0.14727
CCDC89	0.4424	0.68171	0.999998	1347	0.13277	0.070018	0.21083	0.938657	415	0.13277
42798	0.050032	0.16512	0.992049	340	0.15327	0.070089	0.21098	0.938657	416	0.15327
B3GALT2	0.051985	0.16953	0.992049	348	-0.11834	0.070375	0.21167	0.938657	417	-0.11834
SNX5	0.089368	0.25183	0.999998	496	0.13076	0.07069	0.21235	0.938657	418	0.13076
RSPH9	0.68831	0.84353	0.999998	1703	0.18016	0.070722	0.21247	0.938657	419	0.18016
OSBPL5	0.49613	0.72083	0.999998	1435	0.14202	0.07078	0.21261	0.938657	420	0.14202
SCN4B	0.11737	0.3084	0.999998	606	0.046681	0.070805	0.21268	0.938657	421	0.046681
LPAR6	0.35606	0.61864	0.999998	1207	0.25611	0.071011	0.21308	0.938657	422	0.25611
GRAMD1B	0.96001	0.96395	0.999998	2019	0.067995	0.071177	0.21347	0.938657	423	0.067995
UNC93B1	0.063357	0.19489	0.999998	395	0.13503	0.071364	0.21396	0.938657	424	0.13503
CNGA1	0.2051	0.43785	0.999998	847	0.0074003	0.071385	0.21403	0.938657	425	0.0074003
CEACAM3	0.32167	0.57913	0.999998	1130	0.06011	0.071633	0.21456	0.938657	426	0.06011
CCDC42B	0.79638	0.89268	0.999998	1829	-0.0063902	0.071663	0.21463	0.938657	427	-0.0063902
NKD2	0.62494	0.81415	0.999998	1620	0.099716	0.07182	0.21499	0.938657	428	0.099716
TMEM140	0.32969	0.58859	0.999998	1149	0.15722	0.071824	0.21499	0.938657	429	0.15722
CBY3	0.53171	0.74596	0.999998	1485	0.19424	0.072054	0.21544	0.938657	430	0.19424
SKIL	0.842	0.91714	0.999998	1891	0.0027659	0.07215	0.21565	0.938657	431	0.0027659
SAMSN1	0.2277	0.46593	0.999998	900	0.054045	0.072636	0.21666	0.938657	432	0.054045
NonTargetingControlGuideForHuman_0190	0.92699	0.92756	0.999998	1985	0.29171	0.07301	0.073528	0.938657	433	0.29171
LCN12	0.60078	0.79656	0.999998	1582	0.0018934	0.073279	0.21821	0.938657	434	0.0018934
FNDC7	0.99553	0.99552	0.999998	2091	0.17914	0.07329	0.21824	0.938657	435	0.17914
HEY1	0.61968	0.81042	0.999998	1615	0.13421	0.073449	0.2186	0.938657	436	0.13421
ZNF829	0.19091	0.41979	0.999998	814	0.075607	0.073608	0.21899	0.938657	437	0.075607
LYPLA1	0.55726	0.76489	0.999998	1525	0.13556	0.073704	0.21918	0.938657	438	0.13556
GTF2E1	0.94349	0.95531	0.999998	2001	0.14395	0.074094	0.21992	0.938657	439	0.14395
NUDCD1	0.31465	0.57114	0.999998	1111	0.1017	0.074307	0.22041	0.938657	440	0.1017
CD84	0.97057	0.97133	0.999998	2041	0.19789	0.074776	0.22138	0.938657	441	0.19789
NFKB1	0.21476	0.44991	0.999998	870	0.042374	0.074896	0.2216	0.938657	442	0.042374
IL18	0.1509	0.36699	0.999998	714	-0.0051723	0.075065	0.22194	0.938657	443	-0.0051723
PEA15	0.24107	0.48273	0.999998	932	0.16777	0.075103	0.22203	0.938657	444	0.16777
PLA2G16	0.39766	0.64914	0.999998	1269	0.034399	0.07555	0.22313	0.938657	445	0.034399
CCL7	0.53565	0.74887	0.999998	1491	0.024605	0.075658	0.22337	0.938657	446	0.024605
CPA6	0.7136	0.85398	0.999998	1732	0.2255	0.075937	0.22396	0.938657	447	0.2255
STAP1	0.85995	0.92726	0.999998	1920	0.097771	0.076229	0.22465	0.938657	448	0.097771
SLC1A4	0.9591	0.96339	0.999998	2018	0.1009	0.076275	0.22471	0.938657	449	0.1009
NonTargetingControlGuideForHuman_0117	0.92361	0.92434	0.999998	1982	0.29285	0.076386	0.077004	0.938657	450	0.29285
HIST1H1C	0.91981	0.94601	0.999998	1975	0.12217	0.076519	0.22527	0.938657	451	0.12217
TAGAP	0.38261	0.6382	0.999998	1241	0.089811	0.076705	0.22561	0.938657	452	0.089811
IDO2	0.10604	0.25911	0.999998	560	-0.1624	0.077795	0.20569	0.938657	453	-0.1624
THBD	0.5325	0.74652	0.999998	1487	0.21857	0.077808	0.22795	0.938657	454	0.21857
BCL2L14	0.19435	0.42428	0.999998	823	0.041129	0.078018	0.22838	0.938657	455	0.041129
NUP62	0.7028	0.84933	0.999998	1722	0.067076	0.078278	0.22893	0.938657	456	0.067076
STEAP4	0.12618	0.32558	0.999998	639	0.20989	0.078424	0.2292	0.938657	457	0.20989
SLC15A3	0.73887	0.86525	0.999998	1758	0.049892	0.079034	0.23048	0.938657	458	0.049892
TBX3	0.0014939	0.0083606	0.713031	23	-0.34583	0.079129	0.23062	0.938657	459	-0.34583
LMNB1	0.38651	0.64115	0.999998	1245	0.00048169	0.079219	0.23076	0.938657	460	0.00048169
ERI2	0.54335	0.75439	0.999998	1501	0.18811	0.07989	0.23224	0.938657	461	0.18811
GIMAP7	0.69919	0.84783	0.999998	1718	0.18637	0.079905	0.23229	0.938657	462	0.18637
CBWD2	0.12091	0.3154	0.999998	617	-0.22102	0.079973	0.23249	0.938657	463	-0.22102
LAMP3	0.19048	0.41927	0.999998	812	0.17093	0.080122	0.23283	0.938657	464	0.17093
TNFSF15	0.7203	0.85695	0.999998	1736	0.04527	0.080124	0.23284	0.938657	465	0.04527
HERC6	0.44676	0.68483	0.999998	1357	0.16562	0.080227	0.23309	0.938657	466	0.16562
GZMB	0.51083	0.73136	0.999998	1450	0.027556	0.080275	0.23316	0.938657	467	0.027556
TDRD6	0.14674	0.36141	0.999998	706	0.18929	0.080343	0.2333	0.938657	468	0.18929
TLR1	0.024043	0.093302	0.985286	183	-0.15039	0.080388	0.23344	0.938657	469	-0.15039
ATF3	0.1517	0.36804	0.999998	718	0.05596	0.08087	0.23444	0.938657	470	0.05596
NonTargetingControlGuideForHuman_0171	0.91907	0.91975	0.999998	1974	0.33312	0.080931	0.081722	0.938657	471	0.33312
NR4A3	0.9696	0.97059	0.999998	2036	0.19132	0.080934	0.23458	0.938657	472	0.19132
TRADD	0.025604	0.098387	0.985286	199	-0.21837	0.081336	0.23545	0.938657	473	-0.21837
ST8SIA4	0.57355	0.77641	0.999998	1545	-0.026207	0.081353	0.23549	0.938657	474	-0.026207
ZNF436	0.044015	0.1512	0.985286	309	-0.11791	0.081488	0.23585	0.938657	475	-0.11791
CYP1A1	0.45505	0.69103	0.999998	1369	0.17196	0.081613	0.23614	0.938657	476	0.17196
PML	0.78273	0.88578	0.999998	1814	0.092186	0.081835	0.23659	0.938657	477	0.092186
ZSCAN22	0.44656	0.6847	0.999998	1356	-0.022859	0.082291	0.23762	0.938657	478	-0.022859
PLSCR1	0.76829	0.87871	0.999998	1794	0.046385	0.082317	0.23766	0.938657	479	0.046385
DNAJC28	0.22079	0.45727	0.999998	889	-0.1113	0.082861	0.23889	0.938657	480	-0.1113
NonTargetingControlGuideForHuman_0043	0.91686	0.91764	0.999998	1972	0.26283	0.083139	0.08397	0.938657	481	0.26283
CHRNA6	0.49379	0.71923	0.999998	1432	0.22993	0.083143	0.23944	0.938657	482	0.22993
SERPINB2	0.88507	0.93616	0.999998	1944	0.096535	0.08328	0.23971	0.938657	483	0.096535
NonTargetingControlGuideForHuman_0168	0.91641	0.91709	0.999998	1971	0.33752	0.083593	0.08437	0.938657	484	0.33752
PUS1	0.041594	0.14584	0.985286	299	-0.25151	0.083761	0.24083	0.938657	485	-0.25151
LHFPL1	0.54963	0.75915	0.999998	1509	0.16223	0.083853	0.241	0.938657	486	0.16223
CACNA1I	0.14493	0.35905	0.999998	701	0.13965	0.083915	0.24119	0.938657	487	0.13965
RABGAP1L	0.30991	0.56528	0.999998	1102	0.19794	0.084087	0.24145	0.938657	488	0.19794
HOMER2	0.072266	0.21484	0.999998	427	-0.02986	0.084432	0.2422	0.938657	489	-0.02986
LYPD3	0.71411	0.8542	0.999998	1733	0.010159	0.084723	0.2428	0.938657	490	0.010159
SERPINB9	0.79869	0.89386	0.999998	1834	0.095032	0.085021	0.24345	0.938657	491	0.095032
IER5L	0.16091	0.38029	0.999998	743	-0.004204	0.085204	0.24378	0.938657	492	-0.004204
LAIR2	0.31874	0.57573	0.999998	1126	0.11766	0.085474	0.24441	0.938657	493	0.11766
RMI1	0.84345	0.91799	0.999998	1897	0.030437	0.085711	0.24488	0.938657	494	0.030437
ISG20	0.037627	0.13662	0.985286	282	0.18164	0.086324	0.24628	0.938657	495	0.18164
GPR15	0.026799	0.1023	0.985286	207	0.12601	0.086403	0.24647	0.938657	496	0.12601
HES4	0.1403	0.35225	0.999998	688	-0.091468	0.086644	0.24697	0.938657	497	-0.091468
PPM1K	0.069227	0.20784	0.999998	412	0.12483	0.086869	0.24743	0.938657	498	0.12483
TEAD1	0.0069906	0.033812	0.948928	69	0.061638	0.087451	0.24865	0.938657	499	0.061638
LGALS3	0.30618	0.56098	0.999998	1090	0.044501	0.087528	0.24883	0.938657	500	0.044501
SECTM1	0.0086025	0.039771	0.96214	83	-0.15699	0.087603	0.24898	0.938657	501	-0.15699
VGF	0.85015	0.92175	0.999998	1905	0.11029	0.087647	0.2491	0.938657	502	0.11029
NonTargetingControlGuideForHuman_0116	0.91232	0.91311	0.999998	1967	0.2749	0.087683	0.088222	0.938657	503	0.2749
HEXDC	0.49689	0.72137	0.999998	1436	0.022465	0.087803	0.24946	0.938657	504	0.022465
ABL2	0.0022101	0.012053	0.752621	32	-0.23248	0.088082	0.25006	0.938657	505	-0.23248
NEURL3	0.1271	0.32745	0.999998	642	-0.044079	0.088272	0.2504	0.938657	506	-0.044079
ESPL1	0.11508	0.3041	0.999998	600	0.15748	0.088377	0.25059	0.938657	507	0.15748
FFAR2	0.30374	0.55835	0.999998	1080	0.1287	0.088617	0.25105	0.938657	508	0.1287
FPR2	0.049038	0.16287	0.991029	335	0.16465	0.088912	0.25173	0.938657	509	0.16465
NonTargetingControlGuideForHuman_0037	0.91108	0.91184	0.999998	1965	0.24874	0.088917	0.089299	0.938657	510	0.24874
ARMC9	0.070913	0.21177	0.999998	420	-0.047552	0.08904	0.25192	0.938657	511	-0.047552
SPTLC2	0.070228	0.21019	0.999998	418	0.13506	0.08918	0.25223	0.938657	512	0.13506
TGM1	0.13283	0.33822	0.999998	667	0.11492	0.089368	0.25264	0.938657	513	0.11492
ZNRF2	0.66458	0.83367	0.999998	1667	0.1404	0.089381	0.25267	0.938657	514	0.1404
ATP10A	0.43897	0.67913	0.999998	1342	0.16004	0.089479	0.25285	0.938657	515	0.16004
ABCD1	0.76356	0.87643	0.999998	1791	0.14494	0.089516	0.25293	0.938657	516	0.14494
ANK3	0.0089319	0.040933	0.968128	85	-0.2238	0.089519	0.25293	0.938657	517	-0.2238
NFIL3	0.41764	0.66324	0.999998	1300	0.012475	0.089997	0.25399	0.938657	518	0.012475
KIAA0895L	0.16955	0.39193	0.999998	766	0.051106	0.090266	0.2545	0.938657	519	0.051106
SLC25A30	0.82412	0.90707	0.999998	1871	0.13245	0.090475	0.25492	0.938657	520	0.13245
AARS	0.63179	0.81905	0.999998	1632	-0.0027507	0.090626	0.25518	0.938657	521	-0.0027507
MMP14	0.99023	0.99021	0.999998	2074	0.18327	0.090732	0.25536	0.938657	522	0.18327
FST	0.19575	0.42609	0.999998	829	-0.013149	0.090942	0.25567	0.938657	523	-0.013149
DAGLA	0.10052	0.27485	0.999998	536	-0.2573	0.090953	0.25569	0.938657	524	-0.2573
RIF1	0.96989	0.97081	0.999998	2038	0.039205	0.091099	0.25596	0.938657	525	0.039205
NonTargetingControlGuideForHuman_0023	0.90881	0.90968	0.999998	1963	0.24806	0.091189	0.091708	0.938657	526	0.24806
GPR33	0.65048	0.82801	0.999998	1654	0.16198	0.091295	0.2564	0.938657	527	0.16198
RIPK1	0.47162	0.70299	0.999998	1398	0.14585	0.091732	0.25736	0.940534	528	0.14585
GSDMD	0.13948	0.35075	0.999998	686	-0.045238	0.092049	0.25801	0.941255	529	-0.045238
NonTargetingControlGuideForHuman_0131	0.90751	0.90834	0.999998	1961	0.35975	0.092488	0.093072	0.938657	530	0.35975
SRGAP2	0.30765	0.56268	0.999998	1096	-0.11069	0.09316	0.2602	0.945562	531	-0.11069
VRK2	0.95386	0.9604	0.999998	2011	0.056298	0.093166	0.26021	0.945562	532	0.056298
NonTargetingControlGuideForHuman_0090	0.90673	0.9075	0.999998	1960	0.32427	0.093267	0.093867	0.938657	533	0.32427
JRKL	0.097489	0.26848	0.999998	526	0.10671	0.09332	0.26061	0.945562	534	0.10671
HELZ2	0.63443	0.82105	0.999998	1637	0.14381	0.093748	0.26151	0.945842	535	0.14381
IL1B	0.34848	0.61039	0.999998	1185	-0.0032163	0.094293	0.26265	0.948347	536	-0.0032163
MCOLN2	0.48696	0.71428	0.999998	1420	-0.047789	0.095237	0.26458	0.950923	537	-0.047789
FUT4	0.29912	0.55324	0.999998	1070	-0.0575	0.095557	0.26522	0.950923	538	-0.0575
SRC	0.12954	0.33195	0.999998	655	-0.10608	0.095878	0.26587	0.950923	539	-0.10608
ACOT13	0.074094	0.21887	0.999998	433	0.12062	0.096065	0.26626	0.950923	540	0.12062
HLA-E	0.94609	0.95662	0.999998	2004	0.14006	0.096196	0.26652	0.950923	541	0.14006
GPATCH11	0.66829	0.83513	0.999998	1676	0.097356	0.0962	0.26653	0.950923	542	0.097356
NonTargetingControlGuideForHuman_0093	0.90316	0.90392	0.999998	1958	0.25141	0.096838	0.097422	0.938657	543	0.25141
BLMH	0.99544	0.99545	0.999998	2090	0.14011	0.097041	0.26817	0.952214	544	0.14011
IL23A	0.20963	0.44327	0.999998	862	0.14573	0.097166	0.26843	0.952214	545	0.14573
CD40	0.073122	0.21681	0.999998	430	0.089233	0.097489	0.26918	0.952214	546	0.089233
TNIP3	0.039873	0.14178	0.985286	291	-0.19703	0.097622	0.26941	0.952214	547	-0.19703
GBP4	0.17432	0.39834	0.999998	774	-0.056262	0.097741	0.26961	0.952214	548	-0.056262
NonTargetingControlGuideForHuman_0065	0.90225	0.90302	0.999998	1957	0.26189	0.097747	0.098344	0.938657	549	0.26189
WDR64	0.0485	0.145	0.985286	330	-0.21365	0.098092	0.24512	0.938657	550	-0.21365
RBM43	0.020488	0.081317	0.985286	159	-0.23179	0.098096	0.27037	0.952946	551	-0.23179
SCAND3	0.30526	0.56002	0.999998	1087	0.14794	0.09846	0.2711	0.952946	552	0.14794
RND3	0.015508	0.064295	0.977143	132	-0.27112	0.098622	0.27141	0.952946	553	-0.27112
CBWD6	0.68398	0.84177	0.999998	1697	0.17348	0.099101	0.2724	0.952946	554	0.17348
SCIN	0.061911	0.19177	0.999998	392	-0.015965	0.099325	0.27298	0.952946	555	-0.015965
ATP10B	0.91709	0.94518	0.999998	1973	0.15967	0.099431	0.2732	0.952946	556	0.15967
KCNJ11	0.70298	0.84942	0.999998	1723	0.10272	0.099519	0.27341	0.952946	557	0.10272
ACHE	0.49193	0.7179	0.999998	1428	-0.01463	0.099537	0.27343	0.952946	558	-0.01463
NBN	0.12433	0.32207	0.999998	629	0.089642	0.10047	0.27541	0.955095	559	0.089642
PSMB9	0.00025968	0.0016627	0.291667	12	-0.082593	0.10141	0.27737	0.955095	560	-0.082593
IL10	0.12328	0.31996	0.999998	624	-0.061591	0.10156	0.2777	0.955095	561	-0.061591
LOC388813	0.050356	0.16594	0.992049	341	-0.25658	0.10178	0.27811	0.955095	562	-0.25658
ABCA7	0.24323	0.4854	0.999998	944	0.12908	0.10208	0.27874	0.955095	563	0.12908
IL9R	0.11445	0.30296	0.999998	594	-0.02021	0.10283	0.28019	0.955095	564	-0.02021
SLC35E4	0.051024	0.16742	0.992049	342	-0.095406	0.1032	0.28099	0.955095	565	-0.095406
PRDM1	0.43204	0.67392	0.999998	1330	0.053779	0.1033	0.28123	0.955095	566	0.053779
TARS	0.40852	0.65684	0.999998	1281	0.0059335	0.10339	0.28146	0.955095	567	0.0059335
HSD11B1	0.02796	0.10589	0.985286	212	0.1828	0.10382	0.28234	0.955095	568	0.1828
TAPBP	0.30072	0.55503	0.999998	1075	0.08511	0.10393	0.28258	0.955095	569	0.08511
DPCD	0.082951	0.23815	0.999998	474	-0.14525	0.10404	0.28274	0.955095	570	-0.14525
42795	0.11097	0.29586	0.999998	582	0.027477	0.10408	0.28286	0.955095	571	0.027477
DDX3Y	0.19083	0.41971	0.999998	813	0.063005	0.10426	0.28318	0.955095	572	0.063005
ATP10D	0.67476	0.83788	0.999998	1686	0.11368	0.10436	0.28337	0.955095	573	0.11368
ADAM28	0.081379	0.23461	0.999998	466	-0.14439	0.10472	0.28411	0.955095	574	-0.14439
ZC3H12C	0.47695	0.70694	0.999998	1404	0.11643	0.10488	0.28444	0.955095	575	0.11643
GPR171	0.63727	0.82281	0.999998	1638	0.10186	0.10503	0.28468	0.955095	576	0.10186
CLIC4	0.51542	0.7346	0.999998	1459	0.13228	0.10545	0.2855	0.955095	577	0.13228
ALCAM	0.28169	0.53254	0.999998	1026	-0.088811	0.10551	0.28561	0.955095	578	-0.088811
EREG	0.15812	0.37653	0.999998	736	-0.12713	0.10566	0.28584	0.955095	579	-0.12713
CALCRL	0.72817	0.86049	0.999998	1747	0.15872	0.10615	0.28681	0.955095	580	0.15872
TRIM36	0.80312	0.89599	0.999998	1841	0.092467	0.10622	0.28693	0.955095	581	0.092467
NonTargetingControlGuideForHuman_0134	0.89362	0.89436	0.999998	1951	0.25225	0.10638	0.10718	0.938657	582	0.25225
ASB2	0.80581	0.89735	0.999998	1847	0.18873	0.10653	0.28752	0.955095	583	0.18873
CHORDC1	0.032077	0.11901	0.985286	240	-0.32785	0.1066	0.28764	0.955095	584	-0.32785
CASP5	0.14357	0.35705	0.999998	697	0.0028482	0.10667	0.28774	0.955095	585	0.0028482
NPIP8	0.058825	0.18486	0.998784	378	-0.16877	0.10687	0.28818	0.955095	586	-0.16877
IL6	0.021024	0.083072	0.985286	163	0.026645	0.10692	0.28832	0.955095	587	0.026645
SNX18	0.041556	0.14578	0.985286	298	0.089373	0.10698	0.28842	0.955095	588	0.089373
BCAR3	0.10451	0.2831	0.999998	556	-0.13355	0.10707	0.28857	0.955095	589	-0.13355
ENDOD1	0.023483	0.091247	0.985286	179	0.092693	0.10745	0.28934	0.955407	590	0.092693
GBP2	0.015733	0.065128	0.977143	135	0.1357	0.10781	0.29003	0.955407	591	0.1357
CCL20	0.69565	0.84645	0.999998	1712	0.041882	0.108	0.29048	0.955407	592	0.041882
TAP1	0.73349	0.86286	0.999998	1751	0.13958	0.10864	0.29169	0.957886	593	0.13958
ZNF148	0.35915	0.62078	0.999998	1214	0.075268	0.10942	0.29333	0.96019	594	0.075268
PI3	0.26984	0.51824	0.999998	1001	0.049034	0.10963	0.29379	0.96019	595	0.049034
SCIMP	0.38974	0.64331	0.999998	1251	0.019368	0.10984	0.29426	0.96019	596	0.019368
HLA-B	0.96963	0.9706	0.999998	2037	0.13689	0.11034	0.29516	0.96019	597	0.13689
TNFRSF4	0.18354	0.41022	0.999998	794	0.10743	0.1104	0.2953	0.96019	598	0.10743
SLC2A14	0.05722	0.18142	0.992426	374	0.10579	0.11052	0.29558	0.96019	599	0.10579
RGL4	0.40939	0.65742	0.999998	1283	0.018973	0.1113	0.29711	0.961301	600	0.018973
SLC24A3	0.14242	0.3556	0.999998	694	0.15086	0.1114	0.2973	0.961301	601	0.15086
RNF222	0.53122	0.74561	0.999998	1482	0.070031	0.11198	0.29853	0.963699	602	0.070031
FSCN1	0.50175	0.72483	0.999998	1444	-0.044408	0.11237	0.2992	0.963699	603	-0.044408
EDEM1	0.70662	0.85093	0.999998	1726	0.13953	0.11264	0.29975	0.963699	604	0.13953
SLAMF8	0.86599	0.93099	0.999998	1926	0.13181	0.11274	0.29994	0.963699	605	0.13181
NonTargetingControlGuideForHuman_0091	0.88719	0.88789	0.999998	1946	0.24826	0.11281	0.11352	0.938657	606	0.24826
NonTargetingControlGuideForHuman_0020	0.88687	0.88756	0.999998	1945	0.42801	0.11313	0.11382	0.938657	607	0.42801
TGM5	0.41015	0.658	0.999998	1284	0.13178	0.11321	0.3009	0.963699	608	0.13178
ME1	0.15459	0.3719	0.999998	723	-0.0095967	0.11411	0.30267	0.963699	609	-0.0095967
IL18BP	0.16598	0.38711	0.999998	756	0.11017	0.11444	0.30339	0.963699	610	0.11017
GIMAP8	0.92038	0.94621	0.999998	1976	0.13062	0.11467	0.3038	0.963699	611	0.13062
HIST1H3E	0.2128	0.44724	0.999998	867	0.10521	0.11499	0.30438	0.963699	612	0.10521
SLC6A9	0.77522	0.88213	0.999998	1801	0.12786	0.11523	0.30477	0.963699	613	0.12786
TJP1	0.52226	0.73943	0.999998	1469	-0.024829	0.11551	0.30532	0.963699	614	-0.024829
NAPA	0.96379	0.96646	0.999998	2025	0.069006	0.11597	0.30619	0.963699	615	0.069006
NonTargetingControlGuideForHuman_0002	0.88342	0.8839	0.999998	1942	0.29957	0.11658	0.11722	0.938657	616	0.29957
GALM	0.13047	0.33385	0.999998	657	-0.16145	0.1169	0.30791	0.963699	617	-0.16145
PRICKLE1	0.068864	0.20688	0.999998	411	0.18267	0.11735	0.30876	0.963699	618	0.18267
GPR157	0.19911	0.43063	0.999998	836	0.031167	0.11737	0.30881	0.963699	619	0.031167
GSG2	0.64904	0.8274	0.999998	1652	0.085035	0.11772	0.30949	0.963699	620	0.085035
KCTD11	0.085832	0.24431	0.999998	488	-0.016998	0.11781	0.30966	0.963699	621	-0.016998
CAMSAP2	0.13472	0.34191	0.999998	671	-0.096775	0.11784	0.30969	0.963699	622	-0.096775
DACT3	0.80897	0.89912	0.999998	1852	0.12426	0.11809	0.31023	0.963699	623	0.12426
SMAD3	0.14899	0.36445	0.999998	709	0.052915	0.11833	0.31072	0.963699	624	0.052915
SLC1A3	0.53492	0.74832	0.999998	1490	0.071815	0.11877	0.31158	0.963699	625	0.071815
ZNF684	0.28482	0.53628	0.999998	1034	-0.030372	0.11885	0.31173	0.963699	626	-0.030372
TMEM173	0.10519	0.28437	0.999998	557	-0.051977	0.1197	0.31335	0.963699	627	-0.051977
KLHL31	0.22977	0.4687	0.999998	905	0.029359	0.12016	0.31436	0.963699	628	0.029359
PAQR8	0.25357	0.49839	0.999998	959	0.07035	0.1202	0.31445	0.963699	629	0.07035
TCF4	0.69867	0.84763	0.999998	1717	0.1518	0.12042	0.31489	0.963699	630	0.1518
CEBPD	0.47797	0.70772	0.999998	1407	0.0075395	0.12057	0.31514	0.963699	631	0.0075395
PCDH17	0.25261	0.49724	0.999998	956	0.13752	0.12057	0.31514	0.963699	632	0.13752
B3GALT4	0.46836	0.7006	0.999998	1390	0.14781	0.12157	0.31699	0.963699	633	0.14781
ALX1	0.78488	0.88687	0.999998	1816	0.15868	0.12248	0.31872	0.963699	634	0.15868
DPYSL3	0.059426	0.1863	0.998784	380	0.10837	0.12299	0.31977	0.963699	635	0.10837
DPYS	0.059492	0.18641	0.998784	381	0.030831	0.12422	0.32221	0.963699	636	0.030831
CCL13	0.041056	0.14448	0.985286	296	0.11643	0.12433	0.32239	0.963699	637	0.11643
ERLEC1	0.98262	0.98253	0.999998	2058	0.065894	0.12438	0.32252	0.963699	638	0.065894
CCDC109B	0.0033712	0.018017	0.897174	38	0.11067	0.12476	0.32322	0.963699	639	0.11067
AMPH	0.31577	0.57235	0.999998	1116	0.13868	0.12497	0.32359	0.963699	640	0.13868
CLEC4E	0.18167	0.40776	0.999998	789	-0.048101	0.1252	0.32399	0.963699	641	-0.048101
TRIM21	0.74327	0.86735	0.999998	1764	0.11269	0.12545	0.32443	0.963699	642	0.11269
B3GAT2	0.3837	0.63903	0.999998	1242	0.028741	0.12572	0.32499	0.963699	643	0.028741
GCNT2	0.44582	0.68414	0.999998	1354	0.096735	0.12578	0.32507	0.963699	644	0.096735
FCGR1A	0.3635	0.59193	0.999998	1219	-0.021903	0.12584	0.30634	0.963699	645	-0.021903
CXorf21	0.15753	0.37584	0.999998	733	0.099187	0.12584	0.32524	0.963699	646	0.099187
TNFAIP6	0.41471	0.6611	0.999998	1294	0.10585	0.12618	0.32588	0.963699	647	0.10585
LILRB4	0.1639	0.38431	0.999998	752	0.16309	0.12634	0.32618	0.963699	648	0.16309
PIWIL4	0.96103	0.96466	0.999998	2020	0.13946	0.12668	0.32689	0.963699	649	0.13946
TMEM51	0.83278	0.91198	0.999998	1880	0.11068	0.12693	0.32736	0.963699	650	0.11068
ZNF419	0.72554	0.85917	0.999998	1742	0.16289	0.12706	0.32769	0.963699	651	0.16289
EMP1	0.047614	0.15959	0.991029	327	0.089902	0.1271	0.32774	0.963699	652	0.089902
ANKFY1	0.3919	0.64481	0.999998	1257	0.07917	0.12745	0.32836	0.963699	653	0.07917
MAX	0.23718	0.47793	0.999998	921	0.052271	0.12745	0.32837	0.963699	654	0.052271
DTX3L	0.53186	0.74607	0.999998	1486	0.12317	0.12768	0.32877	0.963699	655	0.12317
C9orf64	0.6032	0.79836	0.999998	1589	0.043512	0.12811	0.32957	0.963699	656	0.043512
UBE2L6	0.37833	0.63486	0.999998	1236	0.09828	0.12859	0.33042	0.963699	657	0.09828
SP140	0.25296	0.49764	0.999998	958	0.030773	0.12876	0.33078	0.963699	658	0.030773
NonTargetingControlGuideForHuman_0035	0.87096	0.87136	0.999998	1933	0.20526	0.12904	0.12968	0.938657	659	0.20526
PNP	0.74185	0.86666	0.999998	1762	0.10255	0.1292	0.33164	0.963699	660	0.10255
CD69	0.89303	0.93819	0.999998	1948	0.13083	0.12924	0.33169	0.963699	661	0.13083
S100A2	0.069715	0.20889	0.999998	413	0.11556	0.12929	0.33178	0.963699	662	0.11556
GTPBP1	0.60802	0.80187	0.999998	1596	0.12834	0.12937	0.3319	0.963699	663	0.12834
LRRCC1	0.30147	0.55577	0.999998	1078	0.10878	0.12962	0.33233	0.963699	664	0.10878
PGBD1	0.41601	0.66199	0.999998	1297	0.11012	0.12996	0.33314	0.963699	665	0.11012
ADAP2	0.43677	0.67755	0.999998	1336	0.19801	0.1309	0.33487	0.963699	666	0.19801
CCR7	0.96566	0.96775	0.999998	2030	0.039021	0.13124	0.33547	0.963699	667	0.039021
HLA-DQA1	0.10008	0.27395	0.999998	533	-0.016879	0.13128	0.33552	0.963699	668	-0.016879
COBL	0.30394	0.55856	0.999998	1081	-0.074417	0.1317	0.33625	0.963699	669	-0.074417
CXCL13	0.21537	0.4506	0.999998	872	0.063294	0.13176	0.33635	0.963699	670	0.063294
NonTargetingControlGuideForHuman_0158	0.86823	0.86868	0.999998	1930	0.19585	0.13177	0.13239	0.938657	671	0.19585
ADORA3	0.23356	0.47329	0.999998	912	0.09868	0.132	0.3368	0.963699	672	0.09868
TAS2R4	0.076035	0.22318	0.999998	440	0.13863	0.13216	0.33712	0.963699	673	0.13863
ZBTB43	0.43483	0.67607	0.999998	1334	0.10754	0.13218	0.33716	0.963699	674	0.10754
ODF3B	0.85902	0.92679	0.999998	1915	0.10122	0.13237	0.33744	0.963699	675	0.10122
DSP	0.11961	0.3128	0.999998	612	-0.14037	0.13262	0.33797	0.963699	676	-0.14037
WIPF1	0.079602	0.23064	0.999998	452	-0.14765	0.13283	0.33838	0.963699	677	-0.14765
NonTargetingControlGuideForHuman_0054	0.86674	0.86728	0.999998	1928	0.1932	0.13326	0.13391	0.938657	678	0.1932
CD274	0.31053	0.56601	0.999998	1103	0.031514	0.13345	0.33953	0.963699	679	0.031514
TLR2	0.3301	0.58909	0.999998	1151	0.051881	0.13354	0.33972	0.963699	680	0.051881
AURKB	0.23636	0.47685	0.999998	920	0.13152	0.134	0.34067	0.963699	681	0.13152
HLA-F	0.60961	0.80298	0.999998	1597	0.12768	0.13425	0.34121	0.963699	682	0.12768
PLEKHN1	0.54141	0.75292	0.999998	1497	0.073601	0.13454	0.34173	0.963699	683	0.073601
ICAM2	0.5898	0.78834	0.999998	1569	-0.018823	0.13491	0.34239	0.963699	684	-0.018823
ZNF181	0.38383	0.63913	0.999998	1243	0.10673	0.13491	0.34239	0.963699	685	0.10673
APOBEC3F	0.12387	0.3211	0.999998	627	0.12198	0.13494	0.34244	0.963699	686	0.12198
C22orf28	0.93322	0.95097	0.999998	1991	0.034104	0.13537	0.34317	0.964461	687	0.034104
CCDC92	0.22694	0.46493	0.999998	899	-0.021907	0.13657	0.34536	0.966045	688	-0.021907
C2orf42	0.48213	0.71063	0.999998	1413	0.11188	0.13669	0.34558	0.966045	689	0.11188
KRTAP16-1	0.014113	0.059653	0.974597	116	-0.13383	0.13765	0.34727	0.966045	690	-0.13383
GEMIN5	0.082798	0.23784	0.999998	472	0.11043	0.13779	0.34754	0.966045	691	0.11043
ZFP36	0.4915	0.71764	0.999998	1427	0.11273	0.13784	0.34768	0.966045	692	0.11273
KCTD14	0.97587	0.97593	0.999998	2048	0.05359	0.13809	0.34809	0.966045	693	0.05359
LHX2	0.12377	0.32094	0.999998	626	-0.13251	0.13811	0.34812	0.966045	694	-0.13251
COL4A2	0.76981	0.87937	0.999998	1796	0.1149	0.13871	0.34929	0.966045	695	0.1149
BET1	0.6815	0.84074	0.999998	1695	0.10501	0.13902	0.34993	0.966045	696	0.10501
HIC1	0.11865	0.31094	0.999998	610	-0.13185	0.13908	0.35006	0.966045	697	-0.13185
CDCA4	0.15101	0.36718	0.999998	715	0.046408	0.13938	0.35062	0.966045	698	0.046408
NonTargetingControlGuideForHuman_0114	0.86057	0.86106	0.999998	1922	0.31653	0.13943	0.1401	0.938657	699	0.31653
CX3CR1	0.95258	0.95971	0.999998	2009	0.1079	0.13945	0.35074	0.966045	700	0.1079
GMPR	0.18564	0.41303	0.999998	801	0.034836	0.13948	0.35082	0.966045	701	0.034836
NonTargetingControlGuideForHuman_0072	0.86005	0.86058	0.999998	1921	0.2596	0.13995	0.14053	0.938657	702	0.2596
FRMD3	0.30941	0.56469	0.999998	1100	0.11331	0.14019	0.35206	0.966045	703	0.11331
KBTBD7	0.45199	0.68865	0.999998	1364	0.11447	0.1403	0.3523	0.966045	704	0.11447
TREX1	0.12841	0.32987	0.999998	650	-0.026885	0.14039	0.35246	0.966045	705	-0.026885
EDNRB	0.41113	0.65875	0.999998	1285	0.08193	0.14057	0.35282	0.966045	706	0.08193
PCBP3	0.99304	0.99308	0.999998	2081	0.11525	0.14059	0.35286	0.966045	707	0.11525
HESX1	0.63169	0.81898	0.999998	1631	0.047939	0.14081	0.35328	0.966045	708	0.047939
RMI2	0.24777	0.49112	0.999998	949	-0.065205	0.14155	0.35464	0.966045	709	-0.065205
IL15RA	0.082402	0.2369	0.999998	471	-0.0093471	0.14197	0.3554	0.966045	710	-0.0093471
LRG1	0.4013	0.65177	0.999998	1270	0.16416	0.14226	0.35585	0.966045	711	0.16416
PDGFB	0.37179	0.63018	0.999998	1227	0.095199	0.14262	0.35656	0.966045	712	0.095199
CRYBB3	0.11953	0.31259	0.999998	611	0.072809	0.14266	0.35661	0.966045	713	0.072809
CA2	0.18569	0.4131	0.999998	802	-0.099342	0.14311	0.35735	0.966045	714	-0.099342
DOCK4	0.3309	0.59008	0.999998	1156	0.14819	0.14334	0.35772	0.966045	715	0.14819
HEG1	0.60039	0.79627	0.999998	1579	0.10583	0.14342	0.35787	0.966045	716	0.10583
CXCL10	0.36319	0.62385	0.999998	1218	-0.11269	0.14357	0.35818	0.966045	717	-0.11269
VEGFA	0.14998	0.36571	0.999998	710	0.028584	0.14444	0.35993	0.966045	718	0.028584
MMP19	0.48075	0.70958	0.999998	1411	0.087913	0.14493	0.3608	0.966045	719	0.087913
FXYD6	0.98789	0.98784	0.999998	2068	0.12549	0.14497	0.36088	0.966045	720	0.12549
SPON1	0.75507	0.87276	0.999998	1777	0.052589	0.14628	0.36325	0.966045	721	0.052589
DMXL2	0.58265	0.78302	0.999998	1558	0.082625	0.14694	0.3644	0.966045	722	0.082625
DHDH	0.51298	0.73291	0.999998	1452	0.054562	0.14705	0.36456	0.966045	723	0.054562
ZBTB6	0.73665	0.86411	0.999998	1754	0.047715	0.14719	0.36482	0.966045	724	0.047715
FOSB	0.04132	0.1452	0.985286	297	0.033224	0.14719	0.36483	0.966045	725	0.033224
AKT1S1	0.034781	0.12777	0.985286	259	0.016607	0.14732	0.36511	0.966045	726	0.016607
MYD88	0.27508	0.52458	0.999998	1012	0.064528	0.14752	0.36549	0.966045	727	0.064528
PLAT	0.29609	0.54982	0.999998	1063	-0.073215	0.14764	0.36569	0.966045	728	-0.073215
SMTNL1	0.93571	0.93668	0.999998	1994	0.12055	0.14773	0.3353	0.963699	729	0.12055
GCH1	0.48688	0.7142	0.999998	1419	0.12571	0.14788	0.36616	0.966045	730	0.12571
TMEM52B	0.35108	0.6135	0.999998	1193	0.13602	0.14803	0.36641	0.966045	731	0.13602
ARG1	0.081231	0.23432	0.999998	463	-0.11582	0.14809	0.36652	0.966045	732	-0.11582
CHRM5	0.92938	0.94951	0.999998	1988	0.068942	0.14834	0.36696	0.966045	733	0.068942
TMEM187	0.74501	0.86809	0.999998	1765	0.09824	0.1488	0.36777	0.966045	734	0.09824
SMIM15	0.0059577	0.030124	0.948928	61	-0.0088812	0.14944	0.36891	0.966045	735	-0.0088812
NonTargetingControlGuideForHuman_0030	0.84973	0.85	0.999998	1904	0.177	0.15027	0.15094	0.938657	736	0.177
SLC25A28	0.87433	0.93374	0.999998	1935	0.081039	0.1508	0.37069	0.966045	737	0.081039
NUP43	0.50006	0.72358	0.999998	1441	0.10408	0.15113	0.37116	0.966045	738	0.10408
OR5K2	0.1783	0.40354	0.999998	783	-0.065987	0.1517	0.37186	0.966045	739	-0.065987
NCF1	0.17253	0.39591	0.999998	773	-0.017092	0.152	0.3723	0.966045	740	-0.017092
IFITM10	0.35817	0.62008	0.999998	1210	0.088126	0.15203	0.37235	0.966045	741	0.088126
PRDM11	0.059246	0.18591	0.998784	379	-0.075093	0.15215	0.37251	0.966045	742	-0.075093
TLR7	0.35393	0.61662	0.999998	1200	-0.014189	0.15237	0.37276	0.966045	743	-0.014189
ICAM1	0.99847	0.99841	0.999998	2099	0.10945	0.1524	0.37281	0.966045	744	0.10945
TRMT5	0.54282	0.75403	0.999998	1499	0.083792	0.15356	0.37426	0.966045	745	0.083792
PRKD2	0.2391	0.48019	0.999998	928	0.085782	0.1537	0.37447	0.966045	746	0.085782
KLF10	0.97624	0.97621	0.999998	2049	0.13589	0.15388	0.3747	0.966045	747	0.13589
BRCA2	0.014027	0.059357	0.974597	115	-0.36296	0.15394	0.37477	0.966045	748	-0.36296
TINAGL1	0.12497	0.32328	0.999998	632	0.014377	0.15409	0.37499	0.966045	749	0.014377
ZEB2	0.65375	0.82933	0.999998	1656	0.1091	0.15434	0.37537	0.966045	750	0.1091
RNASE4	0.3265	0.58494	0.999998	1138	0.085121	0.15472	0.37584	0.966045	751	0.085121
ARL5B	0.99238	0.99241	0.999998	2079	0.034277	0.15484	0.37604	0.966045	752	0.034277
TAP2	0.082317	0.23673	0.999998	470	0.13919	0.15514	0.37637	0.966045	753	0.13919
ZFHX2	0.015068	0.062903	0.974597	128	-0.0021304	0.1557	0.3771	0.966045	754	-0.0021304
CFH	0.47043	0.70204	0.999998	1393	-0.027843	0.15615	0.37771	0.966045	755	-0.027843
MMACHC	0.14447	0.35845	0.999998	700	0.030966	0.15641	0.3781	0.966045	756	0.030966
FCGR3B	0.75743	0.87374	0.999998	1781	0.15161	0.15684	0.37861	0.966045	757	0.15161
NonTargetingControlGuideForHuman_0195	0.84278	0.84306	0.999998	1893	0.20485	0.15722	0.15751	0.938657	758	0.20485
ZNF384	0.41117	0.65877	0.999998	1286	0.14199	0.15801	0.38005	0.966045	759	0.14199
BHLHE40	0.51196	0.73214	0.999998	1451	-0.018071	0.15886	0.38119	0.966045	760	-0.018071
IL1RN	0.024114	0.093504	0.985286	184	-0.32719	0.15904	0.38141	0.966045	761	-0.32719
CX3CL1	0.056341	0.17949	0.992426	369	0.010152	0.15908	0.38147	0.966045	762	0.010152
CTXN1	0.98418	0.98401	0.999998	2061	0.067478	0.15953	0.3821	0.966045	763	0.067478
CACNA1G	0.11287	0.29967	0.999998	589	0.05535	0.15962	0.38219	0.966045	764	0.05535
KCNE2	0.23881	0.47985	0.999998	927	-0.14366	0.15976	0.38231	0.966045	765	-0.14366
ATL1	0.068362	0.20562	0.999998	408	0.090714	0.16005	0.38277	0.966045	766	0.090714
PEAK1	0.18717	0.415	0.999998	805	-0.11258	0.1602	0.383	0.966045	767	-0.11258
ELAVL4	0.081353	0.23455	0.999998	465	-0.0231	0.16065	0.38351	0.966045	768	-0.0231
NonTargetingControlGuideForHuman_0102	0.83908	0.83919	0.999998	1887	0.17972	0.16092	0.16124	0.938657	769	0.17972
GOSR1	0.13201	0.33668	0.999998	662	-0.12485	0.16199	0.38524	0.966045	770	-0.12485
IRGM	0.19968	0.43137	0.999998	838	0.034426	0.16253	0.38593	0.966045	771	0.034426
AZI2	0.7708	0.8798	0.999998	1797	0.054026	0.16285	0.38637	0.966045	772	0.054026
LMTK3	0.96869	0.96992	0.999998	2034	-0.015282	0.16288	0.38639	0.966045	773	-0.015282
ARNT2	0.10369	0.28149	0.999998	551	-0.064616	0.16296	0.38648	0.966045	774	-0.064616
CXCR4	0.63379	0.82049	0.999998	1636	0.048436	0.1632	0.38687	0.966045	775	0.048436
PDPN	0.49998	0.72351	0.999998	1440	-0.023706	0.16376	0.38764	0.966045	776	-0.023706
MB21D2	0.0069929	0.033816	0.948928	70	-0.16554	0.16428	0.38834	0.966045	777	-0.16554
NonTargetingControlGuideForHuman_0082	0.83557	0.83556	0.999998	1885	0.18514	0.16443	0.16466	0.938657	778	0.18514
WARS	0.01522	0.063308	0.974597	130	-0.10334	0.16503	0.38927	0.966045	779	-0.10334
PRG4	0.022667	0.088387	0.985286	175	-0.14218	0.16554	0.38996	0.966045	780	-0.14218
HIST1H2BC	0.1064	0.28669	0.999998	563	-0.11965	0.16578	0.39028	0.966045	781	-0.11965
ZNF285	0.041792	0.14623	0.985286	301	0.053363	0.16579	0.3903	0.966045	782	0.053363
MARVELD2	0.053997	0.17398	0.992426	356	-0.12518	0.16598	0.39059	0.966045	783	-0.12518
LMO2	0.35417	0.61689	0.999998	1201	-0.079603	0.16643	0.39114	0.966045	784	-0.079603
ANKRD1	0.93933	0.95362	0.999998	1996	0.086223	0.16653	0.39125	0.966045	785	0.086223
NonTargetingControlGuideForHuman_0128	0.83291	0.83285	0.999998	1881	0.1848	0.16709	0.16727	0.938657	786	0.1848
ULK4	0.16241	0.38216	0.999998	747	0.079297	0.16731	0.39235	0.966045	787	0.079297
TLR3	0.019413	0.077832	0.985286	151	-0.26619	0.16775	0.39298	0.966045	788	-0.26619
DDO	0.029985	0.11237	0.985286	228	0.059398	0.16785	0.39313	0.966045	789	0.059398
BAZ1A	0.69232	0.84513	0.999998	1710	0.017194	0.16842	0.39386	0.966045	790	0.017194
FCGR3A	0.26402	0.51124	0.999998	989	-0.014947	0.16864	0.39416	0.966045	791	-0.014947
MS4A7	0.17781	0.40289	0.999998	781	-0.015006	0.16975	0.39559	0.966045	792	-0.015006
HRASLS2	0.034064	0.1255	0.985286	257	-0.16493	0.16993	0.39579	0.966045	793	-0.16493
NonTargetingControlGuideForHuman_0123	0.83005	0.83006	0.999998	1875	0.20289	0.16995	0.17023	0.938657	794	0.20289
SLC2A5	0.035003	0.12846	0.985286	262	-0.17781	0.1704	0.39639	0.966045	795	-0.17781
CSF3R	0.66412	0.83347	0.999998	1665	0.10417	0.17092	0.397	0.966045	796	0.10417
RHBDL3	0.58525	0.78497	0.999998	1564	0.12768	0.17119	0.39744	0.966045	797	0.12768
KIAA0226	0.11457	0.30317	0.999998	595	-0.10413	0.17199	0.39853	0.966045	798	-0.10413
CCL4L2	0.98938	0.98941	0.999998	2070	0.065958	0.17217	0.39875	0.966045	799	0.065958
CASP7	0.12745	0.32809	0.999998	644	-0.13647	0.17239	0.39907	0.966045	800	-0.13647
LOC728485	0.54388	0.75473	0.999998	1503	-0.046381	0.17294	0.39985	0.966045	801	-0.046381
NUP160	0.14039	0.35242	0.999998	689	0.08136	0.17305	0.4	0.966045	802	0.08136
IFIT1B	0.067274	0.20335	0.999998	403	0.040414	0.17321	0.40019	0.966045	803	0.040414
IRF7	0.31383	0.56997	0.999998	1110	-0.048056	0.17391	0.40114	0.966134	804	-0.048056
FABP3	0.92123	0.94651	0.999998	1977	0.098018	0.17443	0.40182	0.96667	805	0.098018
EML4	0.91602	0.94477	0.999998	1970	-0.02013	0.17568	0.40341	0.969302	806	-0.02013
HR	0.19392	0.42372	0.999998	820	0.016004	0.17639	0.40427	0.969302	807	0.016004
IFI16	0.094791	0.26285	0.999998	518	-0.20045	0.17658	0.40451	0.969302	808	-0.20045
NRN1	0.024169	0.093693	0.985286	185	-0.20298	0.177	0.40508	0.969302	809	-0.20298
NonTargetingControlGuideForHuman_0185	0.82291	0.82294	0.999998	1869	0.17782	0.17709	0.17741	0.938657	810	0.17782
FN1	0.64588	0.82614	0.999998	1647	0.13123	0.17713	0.40529	0.969302	811	0.13123
LGALS9	0.32943	0.58832	0.999998	1148	-0.028972	0.17743	0.40568	0.969302	812	-0.028972
MYC	0.10212	0.27822	0.999998	541	-0.35742	0.17831	0.40679	0.969776	813	-0.35742
DUOXA2	0.31278	0.56876	0.999998	1108	0.11245	0.17849	0.40699	0.969776	814	0.11245
PSMB10	0.11382	0.30161	0.999998	593	-0.14428	0.17868	0.40726	0.969776	815	-0.14428
NonTargetingControlGuideForHuman_0109	0.82051	0.82056	0.999998	1867	0.17885	0.17949	0.17957	0.938657	816	0.17885
HMOX1	0.355	0.61773	0.999998	1204	0.025688	0.18	0.40885	0.970792	817	0.025688
UBFD1	0.73204	0.8622	0.999998	1750	0.029059	0.18006	0.40893	0.970792	818	0.029059
CREB3L3	0.81158	0.90036	0.999998	1857	0.017136	0.1806	0.40955	0.970792	819	0.017136
FUCA1	0.052434	0.1705	0.992049	349	-0.068726	0.18098	0.41	0.970792	820	-0.068726
GAL3ST4	0.36227	0.62322	0.999998	1216	0.025961	0.18118	0.41023	0.970792	821	0.025961
IRG1	0.36565	0.62584	0.999998	1223	0.022903	0.18137	0.4105	0.970792	822	0.022903
HLA-G	0.27704	0.52694	0.999998	1017	-0.11568	0.18164	0.41091	0.970792	823	-0.11568
ADM	0.5316	0.74587	0.999998	1484	0.0019624	0.18224	0.41171	0.97159	824	0.0019624
MAP3K8	0.1169	0.3075	0.999998	604	-0.020441	0.18267	0.41225	0.971755	825	-0.020441
NonTargetingControlGuideForHuman_0081	0.81726	0.81747	0.999998	1865	0.23279	0.18274	0.18264	0.938657	826	0.23279
ANKRD22	0.15887	0.37755	0.999998	740	-0.017051	0.18311	0.41281	0.972008	827	-0.017051
C1orf61	0.12029	0.31427	0.999998	616	-0.020248	0.18362	0.41349	0.972504	828	-0.020248
ANO5	0.4889	0.71579	0.999998	1424	0.028504	0.18468	0.41497	0.973675	829	0.028504
NonTargetingControlGuideForHuman_0067	0.81519	0.81542	0.999998	1862	0.2071	0.18481	0.18451	0.938657	830	0.2071
ST3GAL6	0.051661	0.16889	0.992049	346	-0.10587	0.18528	0.41572	0.973675	831	-0.10587
IFNLR1	0.15941	0.37831	0.999998	742	-0.069856	0.18537	0.41584	0.973675	832	-0.069856
NonTargetingControlGuideForHuman_0122	0.81343	0.81382	0.999998	1860	0.23266	0.18657	0.18633	0.938657	833	0.23266
CD163L1	0.40421	0.65379	0.999998	1276	0.04011	0.18689	0.41773	0.973675	834	0.04011
ACOT9	0.57957	0.78072	0.999998	1553	0.052221	0.18702	0.4179	0.973675	835	0.052221
PPFIA4	0.14505	0.35923	0.999998	702	-0.045806	0.18715	0.41808	0.973675	836	-0.045806
PDE7B	0.42022	0.66503	0.999998	1308	0.023302	0.18753	0.41857	0.973675	837	0.023302
AMPD3	0.6392	0.82347	0.999998	1639	0.11288	0.18786	0.41902	0.973675	838	0.11288
ISOC1	0.31887	0.57586	0.999998	1127	0.036146	0.18811	0.4193	0.973675	839	0.036146
ZBTB46	0.072349	0.21497	0.999998	428	-0.18827	0.18814	0.41932	0.973675	840	-0.18827
LRRC2	0.16347	0.38368	0.999998	749	0.034048	0.18875	0.42007	0.973675	841	0.034048
NonTargetingControlGuideForHuman_0144	0.81123	0.8117	0.999998	1855	0.24615	0.18877	0.18862	0.938657	842	0.24615
ZNF257	0.022639	0.088269	0.985286	174	-0.22188	0.18908	0.42056	0.973675	843	-0.22188
PI4K2B	0.083473	0.23921	0.999998	478	-0.032013	0.18918	0.42065	0.973675	844	-0.032013
HSPA1L	0.048601	0.16186	0.991029	332	0.046547	0.18929	0.42079	0.973675	845	0.046547
TRIM34	0.5239	0.74058	0.999998	1473	0.06186	0.1894	0.42092	0.973675	846	0.06186
HIST1H2AC	0.39726	0.64884	0.999998	1267	-0.00027651	0.19177	0.42397	0.977106	847	-0.00027651
CYP27A1	0.2951	0.5486	0.999998	1060	-0.11067	0.1922	0.42447	0.977106	848	-0.11067
ZNF225	0.0082806	0.0386	0.96214	79	0.07647	0.19277	0.42516	0.977106	849	0.07647
GEN1	0.087491	0.24787	0.999998	491	0.0088426	0.19306	0.4255	0.977106	850	0.0088426
RARRES3	0.15108	0.36727	0.999998	716	0.053782	0.19327	0.42578	0.977106	851	0.053782
LOC100506388	0.079422	0.23027	0.999998	451	-0.009955	0.19392	0.42669	0.977106	852	-0.009955
ST6GALNAC1	0.59745	0.79411	0.999998	1577	-0.0066769	0.19416	0.42698	0.977106	853	-0.0066769
DDX60L	0.56991	0.7738	0.999998	1538	-0.031592	0.1943	0.42715	0.977106	854	-0.031592
NFIX	0.60048	0.79636	0.999998	1580	0.07809	0.19433	0.42718	0.977106	855	0.07809
PRSS35	0.68681	0.8429	0.999998	1702	-0.02987	0.19486	0.42784	0.977106	856	-0.02987
NonTargetingControlGuideForHuman_0085	0.80499	0.80568	0.999998	1846	0.20852	0.19501	0.19465	0.938657	857	0.20852
ENTPD7	0.43334	0.67487	0.999998	1331	0.12235	0.19504	0.42809	0.977106	858	0.12235
OR52N4	0.60058	0.79643	0.999998	1581	-0.021118	0.19557	0.42873	0.977106	859	-0.021118
NonTargetingControlGuideForHuman_0108	0.80421	0.80489	0.999998	1844	0.19693	0.19579	0.19538	0.938657	860	0.19693
GPR126	0.021863	0.085828	0.985286	168	-0.0062769	0.19607	0.42939	0.977106	861	-0.0062769
APOL3	0.60143	0.79704	0.999998	1583	0.034139	0.1965	0.43005	0.977106	862	0.034139
RASAL1	0.64063	0.824	0.999998	1641	0.13839	0.19656	0.43014	0.977106	863	0.13839
CD86	0.55088	0.76022	0.999998	1511	0.089224	0.19669	0.4303	0.977106	864	0.089224
KIAA1211L	0.033907	0.12494	0.985286	255	-0.11178	0.19764	0.43155	0.978902	865	-0.11178
MT1M	0.62288	0.81261	0.999998	1618	0.072919	0.198	0.43202	0.978903	866	0.072919
NTNG2	0.02395	0.092968	0.985286	182	0.14136	0.19871	0.43298	0.980022	867	0.14136
NonTargetingControlGuideForHuman_0100	0.8011	0.80181	0.999998	1837	0.17751	0.1989	0.1985	0.938657	868	0.17751
DEFA1	0.76105	0.87532	0.999998	1785	0.13007	0.19931	0.43374	0.980203	869	0.13007
PLA1A	0.7279	0.86033	0.999998	1746	0.038946	0.1995	0.43399	0.980203	870	0.038946
NonTargetingControlGuideForHuman_0004	0.79908	0.79973	0.999998	1836	0.15558	0.20092	0.20056	0.938657	871	0.15558
NonTargetingControlGuideForHuman_0189	0.79831	0.79909	0.999998	1833	0.16084	0.20169	0.2014	0.938657	872	0.16084
PEX12	0.45596	0.6916	0.999998	1371	0.031124	0.20238	0.43738	0.984235	873	0.031124
C21orf91	0.27404	0.52338	0.999998	1010	-0.048072	0.20249	0.43754	0.984235	874	-0.048072
NCS1	0.056962	0.1808	0.992426	373	0.057035	0.20291	0.43803	0.984235	875	0.057035
NonTargetingControlGuideForHuman_0062	0.79701	0.79781	0.999998	1831	0.14897	0.20299	0.20274	0.938657	876	0.14897
LIF	0.52498	0.74125	0.999998	1474	0.037519	0.20334	0.43853	0.984235	877	0.037519
KIAA0907	0.31738	0.57415	0.999998	1121	-0.06189	0.20338	0.43858	0.984235	878	-0.06189
NonTargetingControlGuideForHuman_0032	0.79636	0.79712	0.999998	1828	0.20834	0.20364	0.20336	0.938657	879	0.20834
NonTargetingControlGuideForHuman_0053	0.79512	0.79592	0.999998	1825	0.16784	0.20488	0.20472	0.938657	880	0.16784
NonTargetingControlGuideForHuman_0086	0.79467	0.79542	0.999998	1824	0.15539	0.20533	0.20507	0.938657	881	0.15539
PDCD4	0.053993	0.17397	0.992426	355	-0.14182	0.20547	0.44094	0.984433	882	-0.14182
C12orf74	0.03339	0.12336	0.985286	249	-0.10987	0.20589	0.44149	0.984433	883	-0.10987
ADAMTS14	0.1323	0.33717	0.999998	664	0.012279	0.20592	0.4415	0.984433	884	0.012279
PLA2G4C	0.040555	0.14323	0.985286	293	-0.048449	0.20711	0.443	0.984433	885	-0.048449
ARHGEF26	0.024382	0.094309	0.985286	189	-0.27663	0.20716	0.44306	0.984433	886	-0.27663
ABCA6	0.087141	0.2472	0.999998	490	-0.16701	0.20759	0.44359	0.984433	887	-0.16701
GTF2IRD1	0.677	0.83891	0.999998	1690	0.043699	0.20766	0.44367	0.984433	888	0.043699
DCDC5	0.77871	0.88377	0.999998	1808	0.118	0.20786	0.44389	0.984433	889	0.118
FAM170B	0.90127	0.94028	0.999998	1955	-0.0065173	0.20801	0.44406	0.984433	890	-0.0065173
TRIM6-TRIM34	0.51486	0.73422	0.999998	1456	-0.0032398	0.20805	0.44414	0.984433	891	-0.0032398
C22orf42	0.07416	0.21902	0.999998	434	-0.0056491	0.20825	0.44438	0.984433	892	-0.0056491
TAPBPL	0.94123	0.95441	0.999998	1998	0.085371	0.20899	0.44533	0.984433	893	0.085371
FAM20A	0.055974	0.17857	0.992426	366	-0.068736	0.20924	0.44553	0.984433	894	-0.068736
SSB	0.68898	0.84386	0.999998	1704	0.016362	0.20983	0.44616	0.984433	895	0.016362
SLC16A3	0.044157	0.15156	0.985286	312	-0.28224	0.21055	0.44703	0.984433	896	-0.28224
PSME1	0.072111	0.21449	0.999998	426	-0.040219	0.21181	0.44865	0.984433	897	-0.040219
PTMA	0.19478	0.42479	0.999998	824	0.10818	0.21238	0.44931	0.984433	898	0.10818
ZNF618	0.061393	0.19082	0.999998	389	0.055709	0.21246	0.44943	0.984433	899	0.055709
FAM47E-STBD1	0.42847	0.67119	0.999998	1323	0.066578	0.2126	0.44959	0.984433	900	0.066578
CCL22	0.39346	0.64594	0.999998	1260	-0.052452	0.21275	0.44976	0.984433	901	-0.052452
SDC3	0.71567	0.85487	0.999998	1734	0.10785	0.21287	0.44989	0.984433	902	0.10785
NonTargetingControlGuideForHuman_0033	0.78668	0.78748	0.999998	1817	0.1476	0.21332	0.21293	0.938657	903	0.1476
FAM3B	0.10665	0.28714	0.999998	565	0.11074	0.21336	0.45057	0.984891	904	0.11074
NRIP3	0.61666	0.80816	0.999998	1608	0.0028915	0.21458	0.45214	0.986306	905	0.0028915
C19orf35	0.8689	0.93258	0.999998	1931	0.10377	0.21496	0.45266	0.986306	906	0.10377
FNDC4	0.066206	0.20103	0.999998	401	-0.15283	0.21518	0.45287	0.986306	907	-0.15283
TAGLN	0.96402	0.96661	0.999998	2026	0.026018	0.21537	0.45309	0.986306	908	0.026018
GPR31	0.26045	0.50659	0.999998	978	-0.054007	0.21728	0.45532	0.990125	909	-0.054007
HIP1	0.12912	0.33128	0.999998	654	-0.089629	0.218	0.45611	0.990247	910	-0.089629
NRP2	0.55498	0.76315	0.999998	1520	0.12215	0.21818	0.45631	0.990247	911	0.12215
C2orf44	0.39131	0.64434	0.999998	1255	-0.074856	0.21855	0.45684	0.990359	912	-0.074856
ZNF583	0.0042734	0.022236	0.936139	48	-0.25346	0.21903	0.45739	0.990389	913	-0.25346
NonTargetingControlGuideForHuman_0019	0.78091	0.78185	0.999998	1811	0.13874	0.21909	0.21876	0.938657	914	0.13874
SERPINE1	0.016442	0.067672	0.985286	138	-0.19386	0.21935	0.45779	0.990389	915	-0.19386
SFT2D2	0.1083	0.29055	0.999998	570	-0.11952	0.21976	0.45839	0.990663	916	-0.11952
NonTargetingControlGuideForHuman_0176	0.77948	0.78035	0.999998	1810	0.16473	0.22052	0.22007	0.938657	917	0.16473
NUB1	0.11123	0.29642	0.999998	584	-0.055957	0.22064	0.45947	0.991849	918	-0.055957
SENP8	0.75244	0.87146	0.999998	1772	0.057272	0.22092	0.45988	0.991849	919	0.057272
NonTargetingControlGuideForHuman_0151	0.77798	0.77887	0.999998	1806	0.14526	0.22202	0.22164	0.938657	920	0.14526
NonTargetingControlGuideForHuman_0047	0.7774	0.77828	0.999998	1804	0.14187	0.2226	0.22222	0.938657	921	0.14187
CHST7	0.38583	0.64064	0.999998	1244	0.063158	0.22271	0.46202	0.993934	922	0.063158
PYCR1	0.44804	0.68572	0.999998	1360	-0.0049767	0.22313	0.46249	0.993934	923	-0.0049767
ZNF2	0.15927	0.37812	0.999998	741	0.056986	0.22514	0.465	0.993934	924	0.056986
CATSPERD	0.18406	0.41099	0.999998	797	0.061129	0.22521	0.46511	0.993934	925	0.061129
C17orf97	0.1146	0.30323	0.999998	596	-0.15767	0.22604	0.46607	0.993934	926	-0.15767
TMEM171	0.2506	0.49461	0.999998	954	0.15792	0.22644	0.46656	0.993934	927	0.15792
DDX24	0.58096	0.78174	0.999998	1554	0.049717	0.22687	0.46712	0.993934	928	0.049717
CSF2RA	0.14119	0.35389	0.999998	691	-0.12356	0.22728	0.46768	0.993934	929	-0.12356
APOBEC3C	0.05152	0.16861	0.992049	345	0.037752	0.22788	0.46838	0.993934	930	0.037752
ECEL1	0.52938	0.74435	0.999998	1481	0.068937	0.22853	0.46932	0.993934	931	0.068937
PRLR	0.75882	0.87438	0.999998	1783	-0.061153	0.22874	0.46962	0.993934	932	-0.061153
NT5DC2	0.39291	0.64557	0.999998	1258	0.085534	0.22985	0.471	0.993934	933	0.085534
C3AR1	0.54204	0.75346	0.999998	1498	0.042344	0.22998	0.47115	0.993934	934	0.042344
SCLT1	0.18618	0.41373	0.999998	804	-0.010281	0.23041	0.47171	0.993934	935	-0.010281
NonTargetingControlGuideForHuman_0069	0.76954	0.77017	0.999998	1795	0.14104	0.23046	0.23031	0.938657	936	0.14104
FAS	0.12567	0.32458	0.999998	636	-0.12878	0.23086	0.47217	0.993934	937	-0.12878
FAM8A1	0.99327	0.99328	0.999998	2082	0.037233	0.23101	0.47234	0.993934	938	0.037233
ASIP	0.27916	0.52965	0.999998	1021	0.088283	0.23146	0.47296	0.993934	939	0.088283
MREG	0.93537	0.95182	0.999998	1993	0.094159	0.23163	0.47314	0.993934	940	0.094159
CALCA	0.69167	0.8449	0.999998	1709	0.072332	0.23215	0.47375	0.993934	941	0.072332
TMEM229B	0.10613	0.28618	0.999998	561	-0.060008	0.2334	0.47526	0.993934	942	-0.060008
CMKLR1	0.28111	0.53189	0.999998	1025	0.1027	0.23342	0.47527	0.993934	943	0.1027
SPTBN4	0.021353	0.084154	0.985286	164	-0.020732	0.23416	0.47616	0.993934	944	-0.020732
APOBEC1	0.44768	0.68551	0.999998	1359	0.045409	0.23418	0.47618	0.993934	945	0.045409
LDHAL6A	0.00085371	0.0050775	0.534406	20	-0.36614	0.23436	0.47642	0.993934	946	-0.36614
FNDC3B	0.51985	0.73776	0.999998	1464	-0.016604	0.23476	0.47691	0.993934	947	-0.016604
RAB33A	0.26108	0.50741	0.999998	982	-0.052668	0.23512	0.47743	0.993934	948	-0.052668
ALDOB	0.21812	0.4538	0.999998	879	0.10748	0.23534	0.47773	0.993934	949	0.10748
IL8	0.1276	0.32835	0.999998	646	-0.15727	0.23554	0.47795	0.993934	950	-0.15727
RNF114	0.37776	0.63442	0.999998	1235	0.12953	0.23636	0.47894	0.993934	951	0.12953
NonTargetingControlGuideForHuman_0083	0.76318	0.76361	0.999998	1790	0.15829	0.23682	0.23682	0.938657	952	0.15829
NonTargetingControlGuideForHuman_0127	0.76299	0.76341	0.999998	1789	0.15974	0.23701	0.23699	0.938657	953	0.15974
AHRR	0.014601	0.061294	0.974597	123	-0.14672	0.23745	0.48029	0.993934	954	-0.14672
KAL1	0.38717	0.64162	0.999998	1246	0.059287	0.23798	0.48096	0.993934	955	0.059287
GNG4	0.10283	0.27957	0.999998	548	0.077181	0.2382	0.48121	0.993934	956	0.077181
SAT1	0.12479	0.32294	0.999998	631	0.039024	0.23841	0.48144	0.993934	957	0.039024
NonTargetingControlGuideForHuman_0165	0.76149	0.76197	0.999998	1787	0.16585	0.23851	0.23839	0.938657	958	0.16585
NonTargetingControlGuideForHuman_0155	0.76123	0.76167	0.999998	1786	0.16859	0.23877	0.23873	0.938657	959	0.16859
PHLDA2	0.11992	0.3135	0.999998	613	-0.15138	0.2388	0.48188	0.993934	960	-0.15138
IFRD1	0.038047	0.13768	0.985286	283	0.084491	0.23895	0.48202	0.993934	961	0.084491
DMD	0.95749	0.96257	0.999998	2015	0.0047564	0.23963	0.48287	0.993934	962	0.0047564
SOS1	0.19486	0.4249	0.999998	825	0.075621	0.23971	0.48296	0.993934	963	0.075621
LGALS9B	0.35847	0.62026	0.999998	1211	0.10144	0.24061	0.48415	0.993934	964	0.10144
CCL2	0.64778	0.8269	0.999998	1649	0.071083	0.24152	0.48531	0.993934	965	0.071083
NOD1	0.69646	0.84678	0.999998	1713	0.034959	0.24182	0.48566	0.993934	966	0.034959
ZNF385B	0.52809	0.7434	0.999998	1479	0.040093	0.24222	0.48609	0.993934	967	0.040093
UGT1A3	0.57258	0.77568	0.999998	1542	0.074367	0.24242	0.48637	0.993934	968	0.074367
MOCS3	0.82571	0.90793	0.999998	1872	0.056842	0.24283	0.48691	0.993934	969	0.056842
AP1S3	0.15035	0.36628	0.999998	712	-0.12576	0.2429	0.48699	0.993934	970	-0.12576
BTC	0.31724	0.57403	0.999998	1120	-0.059682	0.24371	0.4879	0.993934	971	-0.059682
SLC52A1	0.23805	0.47897	0.999998	925	0.094728	0.24385	0.48807	0.993934	972	0.094728
C11orf68	0.099325	0.27229	0.999998	531	-0.034127	0.24398	0.48822	0.993934	973	-0.034127
YBX3	0.11063	0.29524	0.999998	580	-0.11826	0.24412	0.4884	0.993934	974	-0.11826
PHACTR4	0.57726	0.77909	0.999998	1548	0.091465	0.245	0.48952	0.993934	975	0.091465
ZBED1	0.063579	0.19533	0.999998	396	-0.20366	0.24534	0.48994	0.993934	976	-0.20366
NonTargetingControlGuideForHuman_0101	0.7539	0.75441	0.999998	1776	0.14069	0.2461	0.24609	0.938657	977	0.14069
NonTargetingControlGuideForHuman_0181	0.75318	0.7537	0.999998	1774	0.12282	0.24682	0.24687	0.938657	978	0.12282
NonTargetingControlGuideForHuman_0058	0.75286	0.75339	0.999998	1773	0.16805	0.24714	0.24728	0.938657	979	0.16805
ANO7P1	0.03548	0.12999	0.985286	265	-0.13783	0.24736	0.49244	0.993934	980	-0.13783
NCAPG	0.33379	0.59333	0.999998	1161	0.05021	0.24743	0.49257	0.993934	981	0.05021
CHMP5	0.80782	0.8985	0.999998	1851	0.095937	0.24777	0.49299	0.993934	982	0.095937
FTL	0.46123	0.69546	0.999998	1376	-0.050922	0.24789	0.49314	0.993934	983	-0.050922
MAATS1	0.45291	0.68941	0.999998	1366	0.054215	0.24803	0.49329	0.993934	984	0.054215
PIM3	0.63359	0.82036	0.999998	1635	-0.017986	0.24817	0.49346	0.993934	985	-0.017986
CCL19	0.41784	0.66337	0.999998	1301	0.14813	0.24881	0.49426	0.993934	986	0.14813
IFI27L2	0.41796	0.66346	0.999998	1302	-0.045278	0.24939	0.49494	0.993934	987	-0.045278
TAF1A	0.20855	0.44209	0.999998	856	-0.074705	0.2506	0.49642	0.993934	988	-0.074705
SSTR3	0.81033	0.89977	0.999998	1853	0.10371	0.25065	0.49648	0.993934	989	0.10371
CYP1B1	0.30477	0.55945	0.999998	1085	0.0090801	0.25094	0.49686	0.993934	990	0.0090801
KLK10	0.080855	0.23342	0.999998	460	-0.17459	0.251	0.49696	0.993934	991	-0.17459
CPT1B	0.028825	0.10858	0.985286	218	-0.0744	0.25125	0.49724	0.993934	992	-0.0744
DSG2	0.51349	0.73327	0.999998	1453	0.072475	0.2514	0.49747	0.993934	993	0.072475
KPNB1	0.04375	0.15066	0.985286	307	-0.35658	0.2514	0.49747	0.993934	994	-0.35658
LILRB3	0.094909	0.26315	0.999998	519	-0.15193	0.25174	0.49787	0.993934	995	-0.15193
MT1G	0.95843	0.96305	0.999998	2017	0.12454	0.25223	0.4985	0.993934	996	0.12454
GBP5	0.20944	0.44308	0.999998	861	-0.11333	0.25357	0.50011	0.993934	997	-0.11333
PRAME	0.41679	0.66255	0.999998	1298	-0.0095448	0.25621	0.50335	0.993934	998	-0.0095448
PLEKHH1	0.17226	0.3955	0.999998	772	0.090608	0.25672	0.50403	0.993934	999	0.090608
SLC16A13	0.32466	0.58282	0.999998	1136	0.089906	0.25739	0.50482	0.993934	1000	0.089906
ACVR2A	0.16554	0.38647	0.999998	755	-0.048692	0.25783	0.50531	0.993934	1001	-0.048692
REEP3	0.33422	0.59384	0.999998	1164	0.10031	0.25824	0.5057	0.993934	1002	0.10031
TNIK	0.13915	0.35009	0.999998	683	-0.095729	0.25863	0.50608	0.993934	1003	-0.095729
RAB24	0.35446	0.61716	0.999998	1202	-0.05384	0.25886	0.50633	0.993934	1004	-0.05384
ZNF470	0.40373	0.65348	0.999998	1275	0.018491	0.25908	0.5066	0.993934	1005	0.018491
CARD17	0.74674	0.86887	0.999998	1768	0.081353	0.25939	0.50694	0.993934	1006	0.081353
CXCL2	0.018291	0.074008	0.985286	147	0.02576	0.25983	0.50739	0.993934	1007	0.02576
NonTargetingControlGuideForHuman_0130	0.7389	0.7396	0.999998	1759	0.15369	0.2611	0.26098	0.945562	1008	0.15369
CMPK2	0.56781	0.77225	0.999998	1535	0.060461	0.26406	0.5128	0.993934	1009	0.060461
CYTH1	0.11177	0.29757	0.999998	587	0.064421	0.26421	0.51296	0.993934	1010	0.064421
DNAJC1	0.34502	0.60646	0.999998	1179	0.07144	0.26495	0.51378	0.993934	1011	0.07144
GIMAP1-GIMAP5	0.14392	0.35753	0.999998	698	-0.090064	0.26497	0.5138	0.993934	1012	-0.090064
NonTargetingControlGuideForHuman_0118	0.73442	0.73487	0.999998	1752	0.13084	0.26558	0.26568	0.950923	1013	0.13084
PVRL2	0.023441	0.091115	0.985286	178	-0.16695	0.26558	0.51453	0.993934	1014	-0.16695
PDE4B	0.020207	0.080461	0.985286	155	0.085862	0.26594	0.51497	0.993934	1015	0.085862
MAP6	0.20163	0.43375	0.999998	841	0.084998	0.26619	0.51523	0.993934	1016	0.084998
GATA2	0.024407	0.094379	0.985286	190	0.099781	0.26634	0.51543	0.993934	1017	0.099781
NUP50	0.26926	0.51742	0.999998	998	0.11614	0.26647	0.51556	0.993934	1018	0.11614
ZSWIM4	0.39624	0.64806	0.999998	1266	0.048075	0.26659	0.51566	0.993934	1019	0.048075
GLI3	0.017626	0.071656	0.985286	143	0.044104	0.26698	0.51616	0.993934	1020	0.044104
SIK1	0.50752	0.72902	0.999998	1448	0.11665	0.26701	0.5162	0.993934	1021	0.11665
CKB	0.73003	0.86131	0.999998	1748	0.1238	0.26715	0.51636	0.993934	1022	0.1238
CBS	0.99098	0.99091	0.999998	2077	0.098924	0.26795	0.51728	0.993934	1023	0.098924
NonTargetingControlGuideForHuman_0184	0.73163	0.73208	0.999998	1749	0.1593	0.26837	0.26843	0.952214	1024	0.1593
PEX11A	0.50225	0.72527	0.999998	1445	0.075743	0.26876	0.51823	0.993934	1025	0.075743
SCN5A	0.038606	0.13901	0.985286	286	-0.094396	0.26984	0.51962	0.993934	1026	-0.094396
CLDN11	0.0090954	0.041516	0.971012	86	0.042841	0.27054	0.52051	0.993934	1027	0.042841
NMI	0.46435	0.69775	0.999998	1379	0.092564	0.27093	0.521	0.993934	1028	0.092564
YAP1	0.0078189	0.036831	0.957157	77	-0.23075	0.27093	0.52101	0.993934	1029	-0.23075
ZMYND15	0.97018	0.971	0.999998	2039	0.11664	0.2716	0.52188	0.993934	1030	0.11664
CBR1	0.1916	0.42073	0.999998	816	-0.045413	0.27253	0.52299	0.993934	1031	-0.045413
KIF14	0.17582	0.40029	0.999998	777	0.051182	0.27269	0.5232	0.993934	1032	0.051182
TFEC	0.36693	0.62676	0.999998	1224	0.051846	0.2729	0.52343	0.993934	1033	0.051846
DBF4B	0.36462	0.62504	0.999998	1221	0.034019	0.27486	0.52559	0.993934	1034	0.034019
NonTargetingControlGuideForHuman_0038	0.72513	0.72575	0.999998	1741	0.12909	0.27487	0.27492	0.955095	1035	0.12909
RASGEF1B	0.081528	0.23498	0.999998	467	-0.027982	0.27513	0.52593	0.993934	1036	-0.027982
CDKN1A	0.73756	0.86457	0.999998	1755	0.089956	0.27554	0.52637	0.993934	1037	0.089956
TIMP4	0.23984	0.48107	0.999998	930	-0.011968	0.27581	0.52671	0.993934	1038	-0.011968
MS4A4A	0.0071748	0.034512	0.948928	73	-0.11122	0.27601	0.52697	0.993934	1039	-0.11122
MFI2	0.55624	0.76412	0.999998	1522	-0.028208	0.27602	0.52697	0.993934	1040	-0.028208
GML	0.52227	0.73943	0.999998	1470	0.051778	0.27604	0.52699	0.993934	1041	0.051778
MAP3K14	0.10385	0.28179	0.999998	555	0.096304	0.27634	0.52737	0.993934	1042	0.096304
CDC42EP2	0.42326	0.66739	0.999998	1313	0.10145	0.27683	0.52793	0.993934	1043	0.10145
ZNF613	0.21577	0.45113	0.999998	874	-0.10733	0.27721	0.52839	0.993934	1044	-0.10733
MSC	0.59442	0.7918	0.999998	1575	-0.053828	0.2776	0.52892	0.993934	1045	-0.053828
FAM200A	0.73866	0.86512	0.999998	1757	0.092864	0.27813	0.52957	0.993934	1046	0.092864
SNN	0.53624	0.74927	0.999998	1493	0.067021	0.27827	0.52973	0.993934	1047	0.067021
IL4I1	0.0099543	0.044432	0.974597	91	-0.1489	0.27929	0.53102	0.993934	1048	-0.1489
ZFP37	0.1241	0.32163	0.999998	628	-0.1111	0.27955	0.53134	0.993934	1049	-0.1111
HTR1D	0.079224	0.22979	0.999998	450	0.042219	0.27963	0.53143	0.993934	1050	0.042219
TRIM56	0.28688	0.53872	0.999998	1040	0.0038582	0.28033	0.5322	0.993934	1051	0.0038582
VWCE	0.30744	0.56245	0.999998	1093	0.015006	0.28072	0.5327	0.993934	1052	0.015006
ADAR	0.054986	0.17631	0.992426	361	-0.13614	0.28154	0.53357	0.993934	1053	-0.13614
ZNF350	0.52386	0.74055	0.999998	1472	-0.023343	0.28175	0.5338	0.993934	1054	-0.023343
DLL1	0.13216	0.33696	0.999998	663	-0.049161	0.28224	0.53437	0.993934	1055	-0.049161
PSD3	0.34655	0.60816	0.999998	1183	-0.013656	0.28306	0.53531	0.993934	1056	-0.013656
TRNT1	0.08075	0.23323	0.999998	459	-0.013163	0.28373	0.53615	0.993934	1057	-0.013163
SUN2	0.033015	0.12214	0.985286	247	0.043773	0.28389	0.53631	0.993934	1058	0.043773
MAPK8IP2	0.18836	0.41651	0.999998	808	-0.092289	0.28421	0.53672	0.993934	1059	-0.092289
HTRA4	0.25708	0.5028	0.999998	972	0.018568	0.28422	0.53673	0.993934	1060	0.018568
PMM2	0.02077	0.082277	0.985286	160	-0.069043	0.28538	0.53809	0.993934	1061	-0.069043
FAM184A	0.31837	0.57534	0.999998	1124	0.078909	0.28568	0.53846	0.993934	1062	0.078909
NonTargetingControlGuideForHuman_0076	0.71358	0.71397	0.999998	1731	0.10275	0.28642	0.28618	0.955095	1063	0.10275
CEP19	0.50733	0.72891	0.999998	1447	-0.00062768	0.28654	0.53944	0.993934	1064	-0.00062768
TM4SF19	0.071966	0.21416	0.999998	424	0.077189	0.28692	0.53988	0.993934	1065	0.077189
ARHGAP25	0.026529	0.10139	0.985286	206	-0.15881	0.28731	0.54033	0.993934	1066	-0.15881
SRGAP2P2	0.16842	0.39045	0.999998	761	0.081369	0.28747	0.54052	0.993934	1067	0.081369
PRKAG3	0.306	0.56077	0.999998	1089	0.074235	0.28816	0.54121	0.993934	1068	0.074235
FOS	0.092731	0.25847	0.999998	509	-0.086893	0.28844	0.54156	0.993934	1069	-0.086893
ADPRH	0.47103	0.70251	0.999998	1396	0.064049	0.28872	0.54193	0.993934	1070	0.064049
ICAM3	0.21596	0.45138	0.999998	875	0.011211	0.28924	0.5426	0.993934	1071	0.011211
TNFAIP8L3	0.088584	0.25017	0.999998	495	-0.099429	0.28973	0.54324	0.993934	1072	-0.099429
ELL3	0.86133	0.92805	0.999998	1923	0.1177	0.29024	0.54382	0.993934	1073	0.1177
DAPP1	0.56094	0.76751	0.999998	1529	0.070761	0.29052	0.54412	0.993934	1074	0.070761
NonTargetingControlGuideForHuman_0199	0.70929	0.70946	0.999998	1728	0.13003	0.29071	0.29037	0.955407	1075	0.13003
SEMA6A	0.23255	0.47208	0.999998	910	0.009018	0.29084	0.54451	0.993934	1076	0.009018
ANGPTL1	0.13354	0.33957	0.999998	670	0.053464	0.29093	0.54464	0.993934	1077	0.053464
SLC1A1	0.016022	0.06612	0.980163	137	-0.28007	0.29148	0.54522	0.993934	1078	-0.28007
CXorf40A	0.39339	0.64591	0.999998	1259	0.010583	0.29155	0.54531	0.993934	1079	0.010583
HLA-DRA	0.17959	0.40509	0.999998	785	0.050406	0.29222	0.54617	0.993934	1080	0.050406
DRAM1	0.22654	0.46445	0.999998	897	0.065212	0.29288	0.54691	0.993934	1081	0.065212
DNAPTP3	0.74966	0.87007	0.999998	1770	0.10259	0.29323	0.54739	0.993934	1082	0.10259
FKBP1B	0.40818	0.65665	0.999998	1280	-0.05682	0.29345	0.5477	0.993934	1083	-0.05682
LIPM	0.069929	0.20945	0.999998	414	-0.033229	0.29385	0.54813	0.993934	1084	-0.033229
NQO1	0.18093	0.40672	0.999998	787	0.027916	0.29386	0.54814	0.993934	1085	0.027916
NonTargetingControlGuideForHuman_0196	0.70572	0.70601	0.999998	1725	0.11797	0.29428	0.2942	0.96019	1086	0.11797
SLCO5A1	0.49982	0.72338	0.999998	1439	0.04851	0.2945	0.54894	0.993934	1087	0.04851
ZNF322	0.049306	0.16349	0.991797	337	-0.13252	0.2953	0.5498	0.993934	1088	-0.13252
CD74	0.26222	0.50881	0.999998	984	0.071457	0.29615	0.55085	0.993934	1089	0.071457
NonTargetingControlGuideForHuman_0064	0.70364	0.70396	0.999998	1724	0.098837	0.29636	0.29643	0.961301	1090	0.098837
UCP3	0.44178	0.68124	0.999998	1346	-0.051513	0.29653	0.55129	0.993934	1091	-0.051513
RBM25	0.157	0.37513	0.999998	732	-0.038925	0.29674	0.55148	0.993934	1092	-0.038925
CLEC2D	0.2992	0.55332	0.999998	1071	0.082413	0.29706	0.55186	0.993934	1093	0.082413
MID2	0.29615	0.54988	0.999998	1064	0.051239	0.29736	0.5522	0.993934	1094	0.051239
IFI44L	0.6916	0.84488	0.999998	1708	0.10666	0.298	0.55291	0.993934	1095	0.10666
PNPT1	0.056646	0.18013	0.992426	371	-0.33207	0.29806	0.55297	0.993934	1096	-0.33207
AXL	0.10254	0.27902	0.999998	546	0.10424	0.29958	0.55457	0.993934	1097	0.10424
RASL10B	0.19736	0.42831	0.999998	834	0.086902	0.29986	0.5549	0.993934	1098	0.086902
NOG	0.41322	0.6601	0.999998	1291	0.032409	0.29992	0.55496	0.993934	1099	0.032409
TM4SF1	0.35641	0.61889	0.999998	1208	0.086668	0.30003	0.55509	0.993934	1100	0.086668
COA5	0.33053	0.58964	0.999998	1153	0.023025	0.30014	0.55518	0.993934	1101	0.023025
TMEM63A	0.14764	0.36263	0.999998	707	0.036249	0.30028	0.55537	0.993934	1102	0.036249
CD72	0.82805	0.90932	0.999998	1874	0.043643	0.30042	0.55553	0.993934	1103	0.043643
C6orf223	0.2679	0.51582	0.999998	995	0.082332	0.30071	0.55592	0.993934	1104	0.082332
PTK2B	0.47043	0.70204	0.999998	1394	0.045206	0.30098	0.55618	0.993934	1105	0.045206
HAVCR1	0.38953	0.64315	0.999998	1249	0.0011611	0.30103	0.5562	0.993934	1106	0.0011611
GK	0.13897	0.34974	0.999998	682	-0.1262	0.3011	0.55628	0.993934	1107	-0.1262
PTRF	0.34967	0.61175	0.999998	1189	0.040057	0.30167	0.55683	0.993934	1108	0.040057
GNRH1	0.051214	0.16787	0.992049	344	-0.12093	0.30168	0.55684	0.993934	1109	-0.12093
SIGLEC1	0.27054	0.51914	0.999998	1004	0.0045826	0.30182	0.55703	0.993934	1110	0.0045826
EFR3A	0.13784	0.3476	0.999998	679	-0.084687	0.30188	0.55709	0.993934	1111	-0.084687
SLFN12	0.56578	0.77092	0.999998	1533	0.068252	0.30224	0.55747	0.993934	1112	0.068252
BLOC1S2	0.21979	0.45603	0.999998	887	-0.09112	0.30247	0.55771	0.993934	1113	-0.09112
CCL23	0.42855	0.67125	0.999998	1324	0.089809	0.30252	0.55777	0.993934	1114	0.089809
ZNF594	0.20783	0.44117	0.999998	853	0.064541	0.30262	0.55785	0.993934	1115	0.064541
NonTargetingControlGuideForHuman_0145	0.69695	0.69744	0.999998	1716	0.14695	0.30305	0.30283	0.963699	1116	0.14695
CARD6	0.23879	0.47978	0.999998	926	0.044226	0.30312	0.55836	0.993934	1117	0.044226
GNB4	0.54383	0.74608	0.999998	1502	0.09157	0.30346	0.54285	0.993934	1118	0.09157
CD80	0.18357	0.41026	0.999998	795	-0.064125	0.30535	0.56093	0.993934	1119	-0.064125
C1GALT1	0.19811	0.42939	0.999998	835	-0.013577	0.30538	0.56097	0.993934	1120	-0.013577
HIST2H2AC	0.23595	0.47637	0.999998	918	0.027414	0.30548	0.56104	0.993934	1121	0.027414
YPEL4	0.19355	0.42316	0.999998	819	0.012279	0.30564	0.56118	0.993934	1122	0.012279
HES2	0.10336	0.2808	0.999998	549	-0.057759	0.30567	0.56124	0.993934	1123	-0.057759
UPP2	0.45383	0.69012	0.999998	1367	0.00022176	0.30632	0.56192	0.993934	1124	0.00022176
GAK	0.15654	0.37457	0.999998	730	0.041474	0.30641	0.56203	0.993934	1125	0.041474
FAM46A	0.29259	0.54554	0.999998	1050	-0.022993	0.30648	0.56207	0.993934	1126	-0.022993
KIR2DL1	0.34162	0.60256	0.999998	1174	0.086966	0.30675	0.56243	0.993934	1127	0.086966
SLC38A5	0.073865	0.2184	0.999998	431	-0.16171	0.30677	0.56249	0.993934	1128	-0.16171
TSACC	0.7011	0.8486	0.999998	1720	0.012045	0.30728	0.56304	0.993934	1129	0.012045
C10orf10	0.030596	0.11437	0.985286	229	-0.25035	0.30744	0.56322	0.993934	1130	-0.25035
RHPN1	0.55754	0.76507	0.999998	1526	-0.078823	0.30753	0.56328	0.993934	1131	-0.078823
CLU	0.16775	0.38957	0.999998	759	0.10773	0.30787	0.56371	0.993934	1132	0.10773
LPGAT1	0.30263	0.55701	0.999998	1079	-0.055155	0.30792	0.56378	0.993934	1133	-0.055155
HSD17B14	0.25858	0.50445	0.999998	976	0.013338	0.30844	0.56437	0.994138	1134	0.013338
NonTargetingControlGuideForHuman_0112	0.69059	0.69122	0.999998	1707	0.13635	0.30941	0.30889	0.963699	1135	0.13635
MT1A	0.32712	0.58561	0.999998	1140	-0.11375	0.30941	0.56545	0.994176	1136	-0.11375
NonTargetingControlGuideForHuman_0092	0.69053	0.69116	0.999998	1706	0.087834	0.30947	0.30897	0.963699	1137	0.087834
P2RY14	0.089852	0.2529	0.999998	498	-0.16629	0.30978	0.56586	0.994176	1138	-0.16629
OAS1	0.13503	0.34246	0.999998	673	-0.10799	0.31016	0.56633	0.994176	1139	-0.10799
P2RY6	0.30677	0.5617	0.999998	1091	-0.015046	0.31033	0.56657	0.994176	1140	-0.015046
SULF2	0.12573	0.3247	0.999998	637	-0.058524	0.31081	0.56709	0.994176	1141	-0.058524
TNS1	0.45976	0.69443	0.999998	1374	0.042817	0.31226	0.56886	0.994176	1142	0.042817
SEC62	0.89333	0.93829	0.999998	1949	0.19314	0.31241	0.56902	0.994176	1143	0.19314
CCR5	0.58618	0.78572	0.999998	1565	-0.03351	0.31316	0.56993	0.994176	1144	-0.03351
CASZ1	0.08328	0.23878	0.999998	477	-0.029574	0.31339	0.57019	0.994176	1145	-0.029574
UBE2QL1	0.17182	0.39492	0.999998	770	-0.019465	0.31341	0.57021	0.994176	1146	-0.019465
MXD1	0.59153	0.78959	0.999998	1572	0.058415	0.31397	0.5709	0.994176	1147	0.058415
GNMT	0.18271	0.4091	0.999998	792	0.029623	0.31484	0.572	0.994176	1148	0.029623
MOXD1	0.14583	0.36019	0.999998	704	0.046096	0.31502	0.57225	0.994176	1149	0.046096
DSE	0.37628	0.63341	0.999998	1233	0.08238	0.31511	0.57233	0.994176	1150	0.08238
C6orf62	0.75668	0.87341	0.999998	1780	-0.01362	0.31671	0.57409	0.994176	1151	-0.01362
C15orf27	0.57788	0.77958	0.999998	1551	0.090539	0.31724	0.57469	0.994176	1152	0.090539
ZNF701	0.0059798	0.030204	0.948928	62	-0.33057	0.31733	0.57477	0.994176	1153	-0.33057
ARHGAP27	0.78797	0.8885	0.999998	1818	0.098198	0.31767	0.5752	0.994176	1154	0.098198
SLC38A3	0.7111	0.85282	0.999998	1729	-0.0052133	0.31837	0.57599	0.994176	1155	-0.0052133
KLHDC7B	0.20674	0.43988	0.999998	850	0.063103	0.31867	0.5763	0.994176	1156	0.063103
UBD	0.085603	0.2438	0.999998	487	-0.17903	0.31912	0.57682	0.994176	1157	-0.17903
CEACAM1	0.57749	0.77928	0.999998	1549	0.060151	0.31967	0.57741	0.994176	1158	0.060151
CSRNP1	0.94445	0.95572	0.999998	2003	0.035928	0.31981	0.57751	0.994176	1159	0.035928
HSPA6	0.34327	0.6044	0.999998	1175	0.012921	0.32181	0.57993	0.994176	1160	0.012921
UGT1A9	0.95831	0.96297	0.999998	2016	0.049662	0.32208	0.58031	0.994176	1161	0.049662
MMP2	0.20038	0.43218	0.999998	839	-0.02853	0.32224	0.58051	0.994176	1162	-0.02853
LTF	0.6755	0.83822	0.999998	1687	0.067079	0.32253	0.58084	0.994176	1163	0.067079
GPD2	0.22974	0.46866	0.999998	904	0.029693	0.32282	0.58116	0.994176	1164	0.029693
NonTargetingControlGuideForHuman_0017	0.67709	0.67769	0.999998	1691	0.090711	0.32291	0.32274	0.963699	1165	0.090711
MTCP1	0.95048	0.95865	0.999998	2008	0.065779	0.32309	0.58147	0.994176	1166	0.065779
FAM46B	0.2487	0.49228	0.999998	952	0.058502	0.32356	0.58203	0.994176	1167	0.058502
USP25	0.54985	0.75929	0.999998	1510	0.031269	0.32421	0.58287	0.994176	1168	0.031269
TYMP	0.58765	0.78675	0.999998	1568	0.075191	0.32425	0.58292	0.994176	1169	0.075191
TCHH	0.2877	0.53966	0.999998	1042	-0.03498	0.32453	0.58322	0.994176	1170	-0.03498
IL1A	0.30413	0.55871	0.999998	1082	-0.038725	0.32503	0.58386	0.994176	1171	-0.038725
NonTargetingControlGuideForHuman_0186	0.67462	0.67532	0.999998	1685	0.10065	0.32538	0.32523	0.963699	1172	0.10065
TMEM54	0.0095688	0.043162	0.974597	88	-0.16658	0.32639	0.58534	0.994176	1173	-0.16658
NonTargetingControlGuideForHuman_0060	0.67345	0.67413	0.999998	1682	0.083868	0.32655	0.32637	0.963699	1174	0.083868
RASL10A	0.007264	0.034809	0.948928	74	-0.31526	0.3268	0.58582	0.994176	1175	-0.31526
RSAD2	0.21013	0.44393	0.999998	863	0.034215	0.32713	0.58612	0.994176	1176	0.034215
FAM20C	0.54711	0.75719	0.999998	1505	0.077635	0.32755	0.58663	0.994176	1177	0.077635
FAM53A	0.59639	0.79327	0.999998	1576	-0.022674	0.3276	0.58666	0.994176	1178	-0.022674
AGPAT9	0.26944	0.51769	0.999998	999	-0.026185	0.32797	0.58704	0.994176	1179	-0.026185
SERINC2	0.064239	0.19687	0.999998	397	-0.18795	0.3287	0.58793	0.994176	1180	-0.18795
ADARB2	0.35026	0.61247	0.999998	1190	-0.0065584	0.32944	0.58878	0.994176	1181	-0.0065584
CALD1	0.78876	0.88888	0.999998	1819	0.057897	0.32957	0.58895	0.994176	1182	0.057897
NonTargetingControlGuideForHuman_0175	0.67008	0.67101	0.999998	1679	0.097388	0.32992	0.32972	0.963699	1183	0.097388
NonTargetingControlGuideForHuman_0008	0.66923	0.67025	0.999998	1678	0.11415	0.33077	0.33048	0.963699	1184	0.11415
CLEC2B	0.55577	0.76373	0.999998	1521	-0.0055599	0.33116	0.59084	0.996438	1185	-0.0055599
NUP205	0.40918	0.65727	0.999998	1282	-0.12173	0.332	0.59178	0.996438	1186	-0.12173
TNFSF8	0.02869	0.10821	0.985286	217	-0.25125	0.33272	0.59259	0.996438	1187	-0.25125
NonTargetingControlGuideForHuman_0188	0.66709	0.66812	0.999998	1675	0.10378	0.33291	0.33266	0.963699	1188	0.10378
NonTargetingControlGuideForHuman_0106	0.66618	0.66708	0.999998	1672	0.081898	0.33382	0.33364	0.963699	1189	0.081898
ESM1	0.12294	0.31931	0.999998	623	0.038704	0.33405	0.59403	0.996438	1190	0.038704
NonTargetingControlGuideForHuman_0013	0.66586	0.66672	0.999998	1670	0.076965	0.33414	0.33398	0.963699	1191	0.076965
NonTargetingControlGuideForHuman_0098	0.66579	0.66668	0.999998	1669	0.088202	0.33421	0.33404	0.963699	1192	0.088202
DZIP1L	0.50411	0.7267	0.999998	1446	0.030158	0.33448	0.59455	0.996438	1193	0.030158
MYO6	0.27877	0.52915	0.999998	1020	0.029477	0.33504	0.59517	0.996438	1194	0.029477
PLA2G7	0.49322	0.71881	0.999998	1430	0.090466	0.33509	0.59527	0.996438	1195	0.090466
NonTargetingControlGuideForHuman_0031	0.66449	0.66535	0.999998	1666	0.099634	0.33551	0.33537	0.963699	1196	0.099634
NonTargetingControlGuideForHuman_0192	0.66378	0.66468	0.999998	1664	0.11342	0.33622	0.33609	0.963699	1197	0.11342
SELL	0.90195	0.9405	0.999998	1956	0.081667	0.33665	0.59715	0.996438	1198	0.081667
TRAF5	0.29545	0.54902	0.999998	1061	0.034851	0.33694	0.59742	0.996438	1199	0.034851
EPHB2	0.24152	0.48334	0.999998	935	-0.060122	0.33771	0.59835	0.996438	1200	-0.060122
LAG3	0.0007468	0.0045084	0.499479	19	-0.4593	0.33781	0.59851	0.996438	1201	-0.4593
NonTargetingControlGuideForHuman_0094	0.66183	0.6628	0.999998	1663	0.088506	0.33817	0.33825	0.963699	1202	0.088506
EPSTI1	0.22403	0.46134	0.999998	892	0.026701	0.33817	0.59889	0.996438	1203	0.026701
FAM71A	0.10236	0.27869	0.999998	543	-0.022784	0.33819	0.59889	0.996438	1204	-0.022784
IFIH1	0.62511	0.81426	0.999998	1621	-0.013902	0.33852	0.59928	0.996438	1205	-0.013902
NonTargetingControlGuideForHuman_0063	0.66092	0.66178	0.999998	1661	0.077449	0.33908	0.33913	0.963699	1206	0.077449
MX1	0.51523	0.7345	0.999998	1458	0.085201	0.33926	0.60009	0.996438	1207	0.085201
RNF144B	0.30451	0.55917	0.999998	1084	0.00067606	0.34018	0.6012	0.996438	1208	0.00067606
NonTargetingControlGuideForHuman_0012	0.65819	0.65937	0.999998	1660	0.085451	0.34181	0.34202	0.963699	1209	0.085451
TMEM184A	0.2394	0.48054	0.999998	929	-0.041543	0.34211	0.60341	0.996438	1210	-0.041543
ZNF780B	0.22596	0.46371	0.999998	896	-0.013889	0.34224	0.60354	0.996438	1211	-0.013889
BTN3A2	0.46505	0.69828	0.999998	1380	0.037834	0.34265	0.60396	0.996438	1212	0.037834
CRIM1	0.43386	0.67536	0.999998	1332	-0.071033	0.34286	0.60419	0.996438	1213	-0.071033
PMEPA1	0.44551	0.68391	0.999998	1352	-0.014842	0.34322	0.60458	0.996438	1214	-0.014842
GRIN3A	0.020443	0.081195	0.985286	158	-0.24884	0.34389	0.60541	0.996438	1215	-0.24884
NME8	0.59031	0.78874	0.999998	1570	-0.024077	0.34409	0.60559	0.996438	1216	-0.024077
IMPA2	0.081677	0.23533	0.999998	468	-0.16186	0.3443	0.60583	0.996438	1217	-0.16186
HSPA4L	0.66641	0.83438	0.999998	1673	0.044612	0.34465	0.6063	0.996438	1218	0.044612
AMACR	0.88215	0.93547	0.999998	1941	0.082992	0.34524	0.60697	0.996438	1219	0.082992
CHRNA10	0.12551	0.32425	0.999998	634	-0.11127	0.34574	0.60753	0.996438	1220	-0.11127
NonTargetingControlGuideForHuman_0178	0.65397	0.65513	0.999998	1657	0.087392	0.34603	0.34621	0.966045	1221	0.087392
SIRPA	0.054386	0.17487	0.992426	358	0.094441	0.34685	0.60873	0.996438	1222	0.094441
KCNN1	0.80229	0.89556	0.999998	1840	0.05956	0.34713	0.60905	0.996438	1223	0.05956
WDR5B	0.18842	0.41657	0.999998	809	-0.084962	0.34788	0.60983	0.996438	1224	-0.084962
TIMP3	0.20845	0.44198	0.999998	855	0.065356	0.34799	0.60995	0.996438	1225	0.065356
LPXN	0.11822	0.31007	0.999998	608	-0.099176	0.34824	0.61028	0.996438	1226	-0.099176
BATF3	0.56672	0.77156	0.999998	1534	-0.037717	0.34865	0.61077	0.996438	1227	-0.037717
TXNRD1	0.068109	0.20512	0.999998	406	-0.12436	0.34874	0.61087	0.996438	1228	-0.12436
ATF5	0.043699	0.15057	0.985286	306	-0.2661	0.34896	0.61113	0.996438	1229	-0.2661
WLS	0.61007	0.8033	0.999998	1598	0.10462	0.34904	0.61123	0.996438	1230	0.10462
EXOSC9	0.044555	0.1526	0.985376	315	0.13592	0.34977	0.61203	0.996438	1231	0.13592
YEATS2	0.61304	0.80554	0.999998	1604	-0.038479	0.34985	0.61214	0.996438	1232	-0.038479
ALDH1A2	0.49283	0.71857	0.999998	1429	0.042823	0.35035	0.61272	0.996438	1233	0.042823
RGS16	0.97969	0.9797	0.999998	2054	0.053602	0.35153	0.61412	0.996438	1234	0.053602
CCL8	0.34121	0.60211	0.999998	1173	0.020869	0.35193	0.61454	0.996438	1235	0.020869
TMEM244	0.2914	0.54411	0.999998	1047	-0.0018994	0.35211	0.61474	0.996438	1236	-0.0018994
FLT1	0.15496	0.37242	0.999998	724	0.063671	0.35211	0.61474	0.996438	1237	0.063671
TUBB1	0.034293	0.12621	0.985286	258	-0.141	0.35231	0.61501	0.996438	1238	-0.141
CTSS	0.70038	0.84835	0.999998	1719	0.11671	0.35242	0.61513	0.996438	1239	0.11671
GAL3ST1	0.60701	0.8011	0.999998	1594	0.035386	0.35314	0.61596	0.996438	1240	0.035386
NPM3	0.15145	0.36774	0.999998	717	-0.0206	0.35324	0.61606	0.996438	1241	-0.0206
RAB19	0.40158	0.652	0.999998	1271	0.033812	0.35373	0.61655	0.996438	1242	0.033812
PSMB8	0.040603	0.14335	0.985286	295	-0.10875	0.35416	0.61701	0.996438	1243	-0.10875
PLEKHG7	0.21756	0.45323	0.999998	877	-0.10767	0.35437	0.61719	0.996438	1244	-0.10767
NonTargetingControlGuideForHuman_0074	0.64553	0.64673	0.999998	1646	0.066115	0.35447	0.35449	0.966045	1245	0.066115
RGL1	0.076526	0.22426	0.999998	442	0.048493	0.35519	0.61807	0.996438	1246	0.048493
GIMAP6	0.68985	0.84423	0.999998	1705	0.093259	0.35578	0.61874	0.996438	1247	0.093259
GAPT	0.20928	0.44292	0.999998	858	-0.10741	0.35606	0.6191	0.996438	1248	-0.10741
USP44	0.41704	0.66271	0.999998	1299	0.023335	0.35641	0.61952	0.996438	1249	0.023335
NonTargetingControlGuideForHuman_0119	0.64333	0.64444	0.999998	1643	0.090336	0.35667	0.35656	0.966045	1250	0.090336
FMNL2	0.047988	0.16049	0.991029	328	0.057309	0.35696	0.62003	0.996438	1251	0.057309
UST	0.090475	0.25411	0.999998	501	-0.026158	0.35704	0.62011	0.996438	1252	-0.026158
ANXA10	0.056765	0.18041	0.992426	372	-0.26097	0.35712	0.62022	0.996438	1253	-0.26097
IFITM5	0.11644	0.30653	0.999998	603	-0.08304	0.35799	0.62114	0.996438	1254	-0.08304
CLDN23	0.036415	0.13287	0.985286	273	-0.19771	0.358	0.62115	0.996438	1255	-0.19771
USP18	3.233e-06	1.6462e-05	0.008663	2	-0.60167	0.35853	0.62169	0.996438	1256	-0.60167
CLDND1	0.035976	0.13146	0.985286	270	-0.25115	0.3598	0.62313	0.996438	1257	-0.25115
NPR2	0.80336	0.89611	0.999998	1842	0.072951	0.3599	0.62324	0.996438	1258	0.072951
DCP1A	0.52626	0.7421	0.999998	1476	0.073832	0.36035	0.62374	0.996438	1259	0.073832
NonTargetingControlGuideForHuman_0135	0.63937	0.64044	0.999998	1640	0.087739	0.36063	0.36044	0.966045	1260	0.087739
MAP1LC3C	0.080942	0.23364	0.999998	461	-0.011196	0.36064	0.62403	0.996438	1261	-0.011196
FKBP5	0.76223	0.87578	0.999998	1788	0.060463	0.36095	0.62437	0.996438	1262	0.060463
CCL24	0.28461	0.53608	0.999998	1033	0.029076	0.36167	0.62518	0.996966	1263	0.029076
IFI30	0.0084517	0.039254	0.96214	80	-0.323	0.36239	0.62609	0.997176	1264	-0.323
NOS2	0.69695	0.84695	0.999998	1715	-0.050681	0.3626	0.6263	0.997176	1265	-0.050681
SYNGR2	0.7753	0.88217	0.999998	1802	0.033345	0.36345	0.6272	0.997176	1266	0.033345
LRRC32	0.09334	0.25986	0.999998	512	-0.063197	0.36424	0.62817	0.997176	1267	-0.063197
APOL1	0.25385	0.49877	0.999998	961	0.0050869	0.36441	0.62836	0.997176	1268	0.0050869
PAX8	0.077056	0.22534	0.999998	446	0.04777	0.36457	0.62856	0.997176	1269	0.04777
ODC1	0.79599	0.89254	0.999998	1827	0.076135	0.36463	0.62862	0.997176	1270	0.076135
DUSP19	0.16824	0.39024	0.999998	760	0.049094	0.36699	0.63138	0.997477	1271	0.049094
BCL3	0.0004455	0.0029186	0.341309	18	-0.36933	0.36728	0.63159	0.997477	1272	-0.36933
UBTD2	0.55262	0.76146	0.999998	1516	0.017445	0.36729	0.6316	0.997477	1273	0.017445
ENPP2	0.85911	0.92685	0.999998	1916	0.13105	0.36788	0.63223	0.997477	1274	0.13105
BTBD19	0.10282	0.25317	0.999998	547	-0.14245	0.36813	0.58538	0.994176	1275	-0.14245
MFSD12	0.24318	0.48533	0.999998	943	0.0036495	0.36833	0.63267	0.997477	1276	0.0036495
NonTargetingControlGuideForHuman_0042	0.63099	0.63207	0.999998	1629	0.086773	0.36901	0.36894	0.966045	1277	0.086773
ZNF835	0.10934	0.29265	0.999998	574	-0.024878	0.36902	0.63319	0.997477	1278	-0.024878
HRASLS5	0.048759	0.16232	0.991029	333	-0.14791	0.36933	0.63343	0.997477	1279	-0.14791
NonTargetingControlGuideForHuman_0161	0.63066	0.63172	0.999998	1628	0.050905	0.36934	0.36922	0.966045	1280	0.050905
GADD45G	0.31353	0.56964	0.999998	1109	0.067069	0.37017	0.63406	0.997477	1281	0.067069
FGL2	0.083249	0.23874	0.999998	476	-0.18533	0.37075	0.63444	0.997477	1282	-0.18533
IRF1	0.037027	0.13479	0.985286	277	-0.23044	0.37213	0.63546	0.997477	1283	-0.23044
TNFSF13B	0.51695	0.73569	0.999998	1460	-0.0040243	0.37281	0.63594	0.997477	1284	-0.0040243
DHX58	0.47486	0.70534	0.999998	1401	0.0088548	0.37314	0.63619	0.997477	1285	0.0088548
NonTargetingControlGuideForHuman_0003	0.62528	0.62588	0.999998	1622	0.055688	0.37472	0.37463	0.966045	1286	0.055688
CD180	0.64464	0.82562	0.999998	1645	0.010218	0.37512	0.63762	0.997477	1287	0.010218
CEBPB	0.14795	0.3631	0.999998	708	-0.0080525	0.37545	0.63783	0.997477	1288	-0.0080525
TNFAIP3	0.15394	0.37102	0.999998	722	-0.085777	0.37627	0.63839	0.997477	1289	-0.085777
NonTargetingControlGuideForHuman_0077	0.6217	0.62215	0.999998	1617	0.051997	0.3783	0.3781	0.966045	1290	0.051997
TTC40	0.33813	0.59851	0.999998	1170	-0.010687	0.37842	0.63987	0.997477	1291	-0.010687
CRY1	0.023206	0.09024	0.985286	177	-0.019298	0.38139	0.64214	0.997477	1292	-0.019298
TMEM123	0.84803	0.92063	0.999998	1902	0.061032	0.38222	0.64275	0.997477	1293	0.061032
NonTargetingControlGuideForHuman_0170	0.61774	0.61807	0.999998	1610	0.086986	0.38226	0.38239	0.966045	1294	0.086986
EIF2AK2	0.32023	0.57742	0.999998	1128	-0.020151	0.38288	0.64328	0.997477	1295	-0.020151
TNFRSF11A	0.58204	0.78257	0.999998	1557	-0.033756	0.38302	0.64337	0.997477	1296	-0.033756
CD276	0.41911	0.66423	0.999998	1303	-0.011889	0.38321	0.6435	0.997477	1297	-0.011889
TAS2R14	0.054937	0.17617	0.992426	360	-0.31616	0.38322	0.6435	0.997477	1298	-0.31616
CCDC39	0.022222	0.086966	0.985286	170	-0.3223	0.38465	0.64455	0.997477	1299	-0.3223
LIMS1	0.19939	0.43101	0.999998	837	-0.062737	0.38481	0.64469	0.997477	1300	-0.062737
SYN1	0.177	0.4018	0.999998	780	-0.014128	0.38515	0.64491	0.997477	1301	-0.014128
PPP1R10	0.093195	0.2595	0.999998	511	-0.19411	0.38549	0.64515	0.997477	1302	-0.19411
NonTargetingControlGuideForHuman_0009	0.61437	0.61475	0.999998	1606	0.061598	0.38563	0.38579	0.966045	1303	0.061598
CCDC23	0.52036	0.73818	0.999998	1466	0.019099	0.38583	0.64542	0.997477	1304	0.019099
ETV6	0.048822	0.16241	0.991029	334	-0.17599	0.38628	0.64575	0.997477	1305	-0.17599
UBQLNL	0.05244	0.17051	0.992049	350	-0.18375	0.38684	0.64614	0.997477	1306	-0.18375
APOBEC3H	0.11223	0.29843	0.999998	588	0.013862	0.38689	0.64618	0.997477	1307	0.013862
MACC1	0.71993	0.8568	0.999998	1735	0.084588	0.38717	0.64638	0.997477	1308	0.084588
NonTargetingControlGuideForHuman_0011	0.61184	0.61201	0.999998	1602	0.080533	0.38816	0.38843	0.966045	1309	0.080533
SERPINF1	0.5794	0.7806	0.999998	1552	-0.053146	0.38892	0.64751	0.997477	1310	-0.053146
GPR137B	0.2248	0.46226	0.999998	894	-0.11664	0.38916	0.64764	0.997477	1311	-0.11664
NonTargetingControlGuideForHuman_0193	0.61028	0.61058	0.999998	1600	0.05292	0.38972	0.38986	0.966045	1312	0.05292
GCLM	0.084242	0.24085	0.999998	481	0.0095811	0.3919	0.64949	0.997477	1313	0.0095811
PHLDB1	0.28667	0.53847	0.999998	1039	-0.0028743	0.39296	0.65025	0.997477	1314	-0.0028743
RAPH1	0.11793	0.30949	0.999998	607	-0.13589	0.39325	0.65041	0.997477	1315	-0.13589
NonTargetingControlGuideForHuman_0028	0.60586	0.60617	0.999998	1593	0.055737	0.39414	0.39434	0.966045	1316	0.055737
NonTargetingControlGuideForHuman_0056	0.60392	0.60431	0.999998	1590	0.050519	0.39608	0.39626	0.966045	1317	0.050519
SNX24	0.0034708	0.01845	0.897174	39	-0.31172	0.39626	0.65269	0.997477	1318	-0.31172
NKAIN1	0.010046	0.044804	0.974597	92	-0.2231	0.39659	0.65296	0.997477	1319	-0.2231
ABLIM3	0.0069129	0.033543	0.948928	68	-0.26762	0.39693	0.65319	0.997477	1320	-0.26762
NonTargetingControlGuideForHuman_0120	0.60223	0.60253	0.999998	1585	0.071383	0.39777	0.398	0.966045	1321	0.071383
CXCL12	0.096828	0.26706	0.999998	525	-0.17855	0.39792	0.65387	0.997477	1322	-0.17855
NonTargetingControlGuideForHuman_0048	0.60171	0.60206	0.999998	1584	0.074772	0.39829	0.39858	0.966045	1323	0.074772
KCNJ10	0.13628	0.34476	0.999998	676	0.094157	0.39842	0.65425	0.997477	1324	0.094157
BTN3A3	0.066785	0.20232	0.999998	402	0.016286	0.39892	0.65458	0.997477	1325	0.016286
NFE2L3	0.6029	0.79812	0.999998	1588	0.08276	0.39925	0.65477	0.997477	1326	0.08276
CCDC113	0.032511	0.12044	0.985286	243	-0.20378	0.39926	0.65478	0.997477	1327	-0.20378
CCND2	0.053082	0.17201	0.992426	354	0.026136	0.39928	0.65478	0.997477	1328	0.026136
PAK3	0.037165	0.13521	0.985286	279	-0.19283	0.39992	0.65517	0.997477	1329	-0.19283
HCAR2	0.42921	0.67175	0.999998	1325	-0.042314	0.40026	0.65544	0.997477	1330	-0.042314
NonTargetingControlGuideForHuman_0051	0.59918	0.59939	0.999998	1578	0.057063	0.40082	0.40088	0.966134	1331	0.057063
FAM26F	0.10884	0.29159	0.999998	571	-0.10992	0.4019	0.65671	0.997477	1332	-0.10992
IFI27	0.092507	0.25808	0.999998	507	-0.16353	0.40333	0.6577	0.997477	1333	-0.16353
MARCKSL1	0.27052	0.51913	0.999998	1003	-0.041167	0.40372	0.65791	0.997477	1334	-0.041167
SLC23A2	0.61874	0.80971	0.999998	1613	-0.017831	0.40434	0.6583	0.997477	1335	-0.017831
CD207	0.2183	0.45406	0.999998	880	-0.12997	0.40454	0.65847	0.997477	1336	-0.12997
TRAF1	0.05987	0.18734	0.998784	383	-0.15837	0.40456	0.65849	0.997477	1337	-0.15837
HLA-DPA1	0.85337	0.92354	0.999998	1909	0.025543	0.40521	0.65886	0.997477	1338	0.025543
PDGFC	0.81184	0.90051	0.999998	1858	-0.015795	0.40522	0.65887	0.997477	1339	-0.015795
SDC4	0.66611	0.83425	0.999998	1671	-0.0098713	0.4062	0.65955	0.997477	1340	-0.0098713
IRF2	0.17568	0.4001	0.999998	776	-0.02408	0.4067	0.65993	0.997477	1341	-0.02408
GBP1	0.029232	0.10999	0.985286	225	-0.18842	0.40757	0.66054	0.997477	1342	-0.18842
RXFP1	0.24249	0.48451	0.999998	938	-0.019947	0.40785	0.66073	0.997477	1343	-0.019947
IFT74	0.57406	0.77682	0.999998	1546	0.019631	0.40818	0.661	0.997477	1344	0.019631
SLC35F5	0.21275	0.44719	0.999998	866	-0.10313	0.40885	0.66137	0.997477	1345	-0.10313
GLRX	0.29972	0.55383	0.999998	1073	-0.066542	0.40934	0.66173	0.997477	1346	-0.066542
ATP7A	0.015608	0.064662	0.977143	133	-0.40715	0.41009	0.66229	0.997477	1347	-0.40715
P2RY2	0.47251	0.70364	0.999998	1400	-0.030094	0.41026	0.66236	0.997477	1348	-0.030094
ADORA2A	0.28374	0.52107	0.999998	1028	-0.031002	0.41058	0.63568	0.997477	1349	-0.031002
C14orf79	0.80443	0.89659	0.999998	1845	0.025393	0.411	0.6629	0.997477	1350	0.025393
C5orf51	0.54647	0.75676	0.999998	1504	-0.041099	0.41201	0.66356	0.997477	1351	-0.041099
UGT1A8	0.61775	0.80896	0.999998	1611	0.024528	0.41211	0.66364	0.997477	1352	0.024528
ANP32B	0.54879	0.75851	0.999998	1507	0.027157	0.41406	0.66492	0.997477	1353	0.027157
MDK	0.24647	0.48937	0.999998	948	-0.016133	0.41471	0.66532	0.997477	1354	-0.016133
SLC43A2	0.015261	0.06343	0.974597	131	-0.27638	0.41805	0.66768	0.997477	1355	-0.27638
ME3	0.34889	0.61091	0.999998	1187	-0.052682	0.41845	0.66792	0.997477	1356	-0.052682
PTGFRN	0.039507	0.14095	0.985286	288	-0.20308	0.4186	0.66803	0.997477	1357	-0.20308
IL12RB2	0.47076	0.70226	0.999998	1395	-0.090356	0.41865	0.66804	0.997477	1358	-0.090356
RGS1	0.45071	0.68773	0.999998	1362	-0.035669	0.41989	0.6689	0.997477	1359	-0.035669
PKD2L1	0.05179	0.16912	0.992049	347	-0.15089	0.42118	0.66984	0.997477	1360	-0.15089
PLK3	0.32454	0.58267	0.999998	1135	0.045651	0.42275	0.671	0.997477	1361	0.045651
ARSB	0.21521	0.45041	0.999998	871	-0.14276	0.42487	0.67253	0.997477	1362	-0.14276
NPR1	0.0063198	0.031427	0.948928	64	-0.49258	0.42535	0.67292	0.997477	1363	-0.49258
LIG4	0.46714	0.69978	0.999998	1386	0.0084899	0.42573	0.67319	0.997477	1364	0.0084899
ACE	0.024583	0.09492	0.985286	193	-0.21882	0.42599	0.67342	0.997477	1365	-0.21882
EPAS1	0.02566	0.098612	0.985286	200	-0.023865	0.42656	0.67381	0.997477	1366	-0.023865
GOLPH3L	0.3464	0.60805	0.999998	1182	-0.098053	0.42663	0.67386	0.997477	1367	-0.098053
CBWD3	0.4297	0.67208	0.999998	1326	0.024176	0.42695	0.67414	0.997477	1368	0.024176
PRR16	0.040054	0.14213	0.985286	292	-0.042551	0.42706	0.67422	0.997477	1369	-0.042551
PRDM16	0.017423	0.071003	0.985286	141	-0.20874	0.42807	0.6749	0.997477	1370	-0.20874
SAMHD1	0.012411	0.053289	0.974597	107	-0.28873	0.42918	0.67565	0.997477	1371	-0.28873
ZNF691	0.75218	0.87135	0.999998	1771	0.016649	0.42982	0.67608	0.997477	1372	0.016649
NonTargetingControlGuideForHuman_0103	0.56996	0.57009	0.999998	1539	0.032189	0.43004	0.42985	0.977106	1373	0.032189
C1orf122	0.14536	0.35961	0.999998	703	-0.12257	0.43045	0.67652	0.997477	1374	-0.12257
IL1R1	0.031493	0.11715	0.985286	237	-0.2536	0.43266	0.67822	0.997477	1375	-0.2536
LGALS8	0.41536	0.66154	0.999998	1295	0.034759	0.43318	0.67858	0.997477	1376	0.034759
PLAU	0.094921	0.26319	0.999998	520	0.070959	0.43614	0.68088	0.997477	1377	0.070959
ARRDC3	0.036753	0.13401	0.985286	274	-0.088808	0.43644	0.68112	0.997477	1378	-0.088808
BATF2	0.4383	0.67858	0.999998	1340	0.016005	0.43708	0.68147	0.997477	1379	0.016005
CXCL16	0.6313	0.8187	0.999998	1630	0.034197	0.43744	0.68175	0.997477	1380	0.034197
RBCK1	0.43982	0.67967	0.999998	1344	-0.059511	0.43814	0.6822	0.997477	1381	-0.059511
TRIM22	0.0038344	0.020157	0.897174	44	-0.22911	0.43843	0.6824	0.997477	1382	-0.22911
NonTargetingControlGuideForHuman_0148	0.56145	0.56154	0.999998	1531	0.032984	0.43855	0.43837	0.984235	1383	0.032984
KPTN	0.043989	0.15116	0.985286	308	-0.21177	0.43897	0.68286	0.997477	1384	-0.21177
CCND1	0.014195	0.059959	0.974597	118	0.036086	0.43923	0.68301	0.997477	1385	0.036086
CCDC87	0.033943	0.12506	0.985286	256	-0.2841	0.43959	0.68321	0.997477	1386	-0.2841
EXOC4	0.087696	0.24839	0.999998	492	-0.12214	0.44022	0.68371	0.997477	1387	-0.12214
TNFRSF9	0.27995	0.53054	0.999998	1023	-0.02066	0.44053	0.68401	0.997477	1388	-0.02066
RBM11	0.18615	0.41369	0.999998	803	0.024066	0.44141	0.68465	0.997477	1389	0.024066
ELOVL7	0.28761	0.53958	0.999998	1041	-0.068718	0.44147	0.68468	0.997477	1390	-0.068718
DNAJB5	0.6853	0.84227	0.999998	1699	0.026316	0.44178	0.68493	0.997477	1391	0.026316
PREPL	0.3014	0.55572	0.999998	1077	-0.10301	0.44276	0.68563	0.997477	1392	-0.10301
NonTargetingControlGuideForHuman_0121	0.5571	0.55711	0.999998	1524	0.02906	0.4429	0.44279	0.984433	1393	0.02906
DCUN1D3	0.074923	0.22061	0.999998	436	-0.16684	0.44303	0.6858	0.997477	1394	-0.16684
FAM19A2	0.11576	0.3053	0.999998	601	-0.085616	0.44334	0.68607	0.997477	1395	-0.085616
SLC27A2	0.37182	0.6302	0.999998	1228	0.011325	0.44489	0.68715	0.997477	1396	0.011325
TKTL1	0.1173	0.30827	0.999998	605	-0.030374	0.44617	0.68801	0.997477	1397	-0.030374
NonTargetingControlGuideForHuman_0061	0.55314	0.55294	0.999998	1517	0.032335	0.44686	0.44674	0.984433	1398	0.032335
CLEC4F	0.67418	0.83767	0.999998	1684	0.0089842	0.44696	0.68856	0.997477	1399	0.0089842
FCRL4	0.096687	0.26676	0.999998	524	-0.1553	0.44706	0.68861	0.997477	1400	-0.1553
MGAT5B	0.19504	0.42516	0.999998	826	-0.10559	0.44887	0.68991	0.997477	1401	-0.10559
NonTargetingControlGuideForHuman_0154	0.55093	0.55064	0.999998	1512	0.027374	0.44907	0.44889	0.984433	1402	0.027374
DEFA3	0.53809	0.75059	0.999998	1495	0.073434	0.4492	0.69015	0.997477	1403	0.073434
ZSWIM3	0.15551	0.37313	0.999998	725	-0.1349	0.45014	0.69079	0.997477	1404	-0.1349
ANKRD66	0.082185	0.23646	0.999998	469	-0.16104	0.45137	0.69171	0.997477	1405	-0.16104
TRPC3	0.16731	0.38893	0.999998	758	-0.057214	0.45209	0.69223	0.997477	1406	-0.057214
GPR180	0.01122	0.049103	0.974597	101	-0.24895	0.45248	0.69253	0.997477	1407	-0.24895
KIR3DL3	0.083657	0.23967	0.999998	479	-0.15106	0.45307	0.693	0.997477	1408	-0.15106
KYNU	0.070644	0.21114	0.999998	419	-0.13104	0.45349	0.69333	0.997477	1409	-0.13104
FOSL2	0.021876	0.085861	0.985286	169	-0.28337	0.45352	0.69336	0.997477	1410	-0.28337
MASTL	0.41315	0.66005	0.999998	1289	-0.07285	0.45444	0.69399	0.997477	1411	-0.07285
CRLF2	0.0068324	0.033224	0.948928	67	-0.23526	0.45596	0.69501	0.997477	1412	-0.23526
JUN	0.014124	0.059686	0.974597	117	-0.13753	0.45718	0.69597	0.997477	1413	-0.13753
BATF	0.56125	0.7677	0.999998	1530	0.030765	0.45728	0.69604	0.997477	1414	0.030765
EMP2	0.10384	0.28177	0.999998	554	-0.13802	0.4574	0.69612	0.997477	1415	-0.13802
PSMA6	0.2689	0.51699	0.999998	997	-0.29026	0.45749	0.69619	0.997477	1416	-0.29026
PLAC8	0.084156	0.24067	0.999998	480	-0.12213	0.45826	0.69674	0.997477	1417	-0.12213
MCL1	0.80374	0.89628	0.999998	1843	0.051006	0.45843	0.69687	0.997477	1418	0.051006
GPX2	0.51437	0.73388	0.999998	1454	0.051636	0.45897	0.69724	0.997477	1419	0.051636
ITGA11	0.030673	0.11461	0.985286	231	-0.10624	0.45909	0.69735	0.997477	1420	-0.10624
C1QC	0.0026976	0.014466	0.858773	34	-0.19421	0.46113	0.69871	0.997477	1421	-0.19421
TTC21A	0.60786	0.80176	0.999998	1595	0.0030598	0.46203	0.69935	0.997477	1422	0.0030598
RABAC1	0.047359	0.15905	0.991029	324	-0.0051558	0.46238	0.69957	0.997477	1423	-0.0051558
ITGB7	0.3936	0.64606	0.999998	1261	-0.13217	0.46287	0.69999	0.997477	1424	-0.13217
NonTargetingControlGuideForHuman_0071	0.53704	0.53633	0.999998	1494	0.018102	0.46296	0.46287	0.993934	1425	0.018102
KIAA1671	0.83181	0.91143	0.999998	1877	-0.020404	0.46304	0.70012	0.997477	1426	-0.020404
MGLL	0.17962	0.40513	0.999998	786	-0.018619	0.4632	0.70022	0.997477	1427	-0.018619
NonTargetingControlGuideForHuman_0111	0.53594	0.53524	0.999998	1492	0.022574	0.46406	0.46405	0.993934	1428	0.022574
MC5R	0.098686	0.27088	0.999998	529	-0.085798	0.46419	0.70088	0.997477	1429	-0.085798
TREM2	0.028466	0.10746	0.985286	216	-0.08861	0.46444	0.70106	0.997477	1430	-0.08861
FAM19A3	0.79011	0.88954	0.999998	1821	0.028253	0.46468	0.70123	0.997477	1431	0.028253
NFS1	0.039862	0.14174	0.985286	290	-0.28787	0.46655	0.70259	0.997477	1432	-0.28787
TRMT1L	0.28058	0.5313	0.999998	1024	-0.055711	0.46685	0.7028	0.997477	1433	-0.055711
SP110	0.18788	0.41597	0.999998	807	-0.063404	0.46797	0.70352	0.997477	1434	-0.063404
IKBKE	0.085068	0.24266	0.999998	485	-0.14216	0.46864	0.70396	0.997477	1435	-0.14216
NonTargetingControlGuideForHuman_0163	0.53133	0.53084	0.999998	1483	0.015062	0.46867	0.46834	0.993934	1436	0.015062
HIVEP1	0.11102	0.29598	0.999998	583	-0.085199	0.46894	0.70414	0.997477	1437	-0.085199
TUFT1	0.2433	0.48551	0.999998	945	-0.030439	0.47092	0.70554	0.997477	1438	-0.030439
NUPR1	0.29036	0.52735	0.999998	1044	-0.12657	0.47107	0.6888	0.997477	1439	-0.12657
KIR2DL4	0.039051	0.14003	0.985286	287	-0.024398	0.47167	0.70612	0.997477	1440	-0.024398
SLC45A2	0.028973	0.10914	0.985286	223	-0.12908	0.47221	0.7065	0.997477	1441	-0.12908
SDS	0.00036258	0.0023635	0.309552	16	-0.45039	0.47251	0.70674	0.997477	1442	-0.45039
CABLES1	0.16851	0.39058	0.999998	762	0.0083666	0.47272	0.70689	0.997477	1443	0.0083666
RAD9A	0.073882	0.21845	0.999998	432	-0.28146	0.47281	0.70694	0.997477	1444	-0.28146
C5orf54	0.52768	0.74314	0.999998	1478	0.070833	0.47342	0.70732	0.997477	1445	0.070833
OPTN	0.10365	0.28142	0.999998	550	-0.13928	0.47361	0.70747	0.997477	1446	-0.13928
FAM46C	0.0049238	0.025373	0.948928	53	-0.011574	0.476	0.70915	0.997847	1447	-0.011574
SUSD3	0.77776	0.88336	0.999998	1805	0.019957	0.47606	0.70919	0.997847	1448	0.019957
NFKBIZ	0.25804	0.50389	0.999998	974	-0.025986	0.47617	0.70925	0.997847	1449	-0.025986
HAVCR2	0.24122	0.48294	0.999998	934	-0.060473	0.47665	0.70963	0.997847	1450	-0.060473
RIPK3	0.57029	0.77402	0.999998	1541	-0.063666	0.47884	0.71127	0.999481	1451	-0.063666
NonTargetingControlGuideForHuman_0005	0.52113	0.52094	0.999998	1467	0.0089706	0.47887	0.47859	0.993934	1452	0.0089706
NonTargetingControlGuideForHuman_0073	0.51945	0.5192	0.999998	1463	0.0084985	0.48055	0.48022	0.993934	1453	0.0084985
NonTargetingControlGuideForHuman_0173	0.51867	0.51846	0.999998	1462	0.015324	0.48133	0.48096	0.993934	1454	0.015324
TOR1B	0.0054408	0.027683	0.948928	58	-0.013275	0.48136	0.71293	0.999998	1455	-0.013275
OASL	0.47724	0.70716	0.999998	1405	0.05135	0.48206	0.71343	0.999998	1456	0.05135
HIST2H2AB	0.28775	0.5397	0.999998	1043	-0.077805	0.48339	0.7144	0.999998	1457	-0.077805
ZNF543	0.13286	0.33828	0.999998	668	-0.11511	0.48456	0.7152	0.999998	1458	-0.11511
SYT17	0.15576	0.37348	0.999998	726	-0.084383	0.48549	0.71587	0.999998	1459	-0.084383
IFNGR1	0.031311	0.10705	0.985286	236	0.082922	0.48673	0.70234	0.997477	1460	0.082922
PPIF	0.013682	0.057964	0.974597	114	-0.12356	0.48804	0.71785	0.999998	1461	-0.12356
NOD2	0.16373	0.38408	0.999998	751	-0.081352	0.48944	0.71888	0.999998	1462	-0.081352
NonTargetingControlGuideForHuman_0174	0.51023	0.51015	0.999998	1449	0.0053076	0.48977	0.48951	0.993934	1463	0.0053076
F2RL2	0.40223	0.65247	0.999998	1273	-0.015956	0.49022	0.71939	0.999998	1464	-0.015956
CCL5	0.029443	0.11066	0.985286	227	-0.1745	0.4915	0.72031	0.999998	1465	-0.1745
TCTEX1D1	0.82776	0.90916	0.999998	1873	0.027608	0.49234	0.72092	0.999998	1466	0.027608
IL1R2	0.01812	0.073463	0.985286	145	-0.10536	0.49436	0.72224	0.999998	1467	-0.10536
NDN	0.30562	0.56035	0.999998	1088	-0.081065	0.4967	0.72385	0.999998	1468	-0.081065
XDH	0.1333	0.33915	0.999998	669	-0.10444	0.4977	0.72443	0.999998	1469	-0.10444
TNNI1	0.21844	0.45425	0.999998	881	-0.0093764	0.49842	0.72491	0.999998	1470	-0.0093764
THTPA	0.21854	0.45438	0.999998	882	-0.057106	0.49892	0.72527	0.999998	1471	-0.057106
NonTargetingControlGuideForHuman_0160	0.50107	0.50104	0.999998	1443	0.00043492	0.49893	0.49884	0.993934	1472	0.00043492
GREM1	0.23265	0.47218	0.999998	911	-0.10598	0.49949	0.72565	0.999998	1473	-0.10598
HOMEZ	0.12337	0.32014	0.999998	625	-0.11586	0.49977	0.72586	0.999998	1474	-0.11586
PFKFB3	0.20943	0.44308	0.999998	860	0.025477	0.5003	0.72626	0.999998	1475	0.025477
H1F0	0.024916	0.096185	0.985286	194	0.046681	0.50089	0.7267	0.999998	1476	0.046681
NonTargetingControlGuideForHuman_0166	0.49808	0.49795	0.999998	1437	-0.00062457	0.50192	0.5019	0.993934	1477	-0.00062457
NRL	0.096196	0.26578	0.999998	523	0.020451	0.50322	0.72847	0.999998	1478	0.020451
ZC3HAV1	0.17632	0.4009	0.999998	778	-0.016825	0.50487	0.7297	0.999998	1479	-0.016825
DHFRL1	0.35329	0.61594	0.999998	1196	-0.080124	0.50597	0.73044	0.999998	1480	-0.080124
ANXA2R	0.079042	0.22952	0.999998	449	-0.20725	0.50619	0.73057	0.999998	1481	-0.20725
RIMBP3	0.13033	0.33365	0.999998	656	-0.075677	0.50711	0.73118	0.999998	1482	-0.075677
CCND3	0.61354	0.80585	0.999998	1605	-0.026802	0.50759	0.73148	0.999998	1483	-0.026802
SEC14L2	0.15862	0.3772	0.999998	739	-0.049494	0.50905	0.73252	0.999998	1484	-0.049494
CCL4	0.44458	0.6833	0.999998	1350	-0.0062119	0.50953	0.73285	0.999998	1485	-0.0062119
ZNF140	0.76061	0.87511	0.999998	1784	-0.032145	0.51016	0.73325	0.999998	1486	-0.032145
AKAP3	0.33272	0.59216	0.999998	1159	0.027301	0.51035	0.7334	0.999998	1487	0.027301
PNRC1	0.074454	0.21974	0.999998	435	-0.26207	0.5105	0.73347	0.999998	1488	-0.26207
B3GNT5	0.58664	0.78598	0.999998	1567	0.025038	0.51072	0.73363	0.999998	1489	0.025038
CBLN3	0.60561	0.80015	0.999998	1592	0.01175	0.51099	0.73378	0.999998	1490	0.01175
DUSP5	0.0029873	0.016013	0.864306	37	-0.31692	0.51155	0.7342	0.999998	1491	-0.31692
IFIT1	0.18164	0.40772	0.999998	788	-0.064786	0.51238	0.73477	0.999998	1492	-0.064786
C16orf52	0.38159	0.63741	0.999998	1239	0.046825	0.51405	0.73592	0.999998	1493	0.046825
CLIC5	0.32698	0.5855	0.999998	1139	-0.072709	0.51504	0.73659	0.999998	1494	-0.072709
NonTargetingControlGuideForHuman_0068	0.48458	0.48441	0.999998	1416	-0.0050805	0.51542	0.51532	0.993934	1495	-0.0050805
TMEM217	0.42439	0.66823	0.999998	1315	-0.040444	0.5155	0.73692	0.999998	1496	-0.040444
NonTargetingControlGuideForHuman_0095	0.48445	0.48424	0.999998	1415	-0.0064479	0.51555	0.51545	0.993934	1497	-0.0064479
ENG	0.10523	0.28445	0.999998	558	-0.0072648	0.51711	0.738	0.999998	1498	-0.0072648
LRP12	0.057258	0.18151	0.992426	375	-0.25132	0.51735	0.73818	0.999998	1499	-0.25132
RGAG4	0.0085382	0.039536	0.96214	82	0.016514	0.51789	0.73851	0.999998	1500	0.016514
VEGFC	0.12461	0.32256	0.999998	630	-0.021656	0.51872	0.73906	0.999998	1501	-0.021656
SCG3	0.084703	0.24187	0.999998	483	-0.094586	0.51953	0.73968	0.999998	1502	-0.094586
FGD2	0.059623	0.18672	0.998784	382	-0.16827	0.51969	0.73978	0.999998	1503	-0.16827
NonTargetingControlGuideForHuman_0191	0.48016	0.47993	0.999998	1410	-0.0095004	0.51984	0.51957	0.993934	1504	-0.0095004
ACSL4	0.088082	0.24922	0.999998	493	-0.032373	0.5214	0.74097	0.999998	1505	-0.032373
S1PR3	0.010523	0.046601	0.974597	93	-0.15443	0.52172	0.74122	0.999998	1506	-0.15443
CISH	0.2927	0.5457	0.999998	1051	-0.049647	0.52281	0.74189	0.999998	1507	-0.049647
C15orf48	0.7973	0.89312	0.999998	1832	0.027509	0.52363	0.74247	0.999998	1508	0.027509
SYNE2	0.25105	0.49523	0.999998	955	-0.14217	0.52386	0.74262	0.999998	1509	-0.14217
HIST1H2BD	0.075633	0.22227	0.999998	439	-0.20537	0.52401	0.74272	0.999998	1510	-0.20537
SYTL2	0.11158	0.29716	0.999998	586	-0.17399	0.52475	0.74319	0.999998	1511	-0.17399
ADAMTS7	0.20899	0.44267	0.999998	857	0.038208	0.52498	0.74332	0.999998	1512	0.038208
SEC22B	0.10221	0.2784	0.999998	542	-0.15206	0.52623	0.74411	0.999998	1513	-0.15206
BRSK1	0.28562	0.53724	0.999998	1036	-0.025032	0.52642	0.74428	0.999998	1514	-0.025032
SRXN1	0.43708	0.67771	0.999998	1337	0.07256	0.52658	0.74439	0.999998	1515	0.07256
SQLE	0.0051521	0.02637	0.948928	55	-0.3852	0.5266	0.7444	0.999998	1516	-0.3852
SLAMF1	0.30759	0.5626	0.999998	1095	-0.077665	0.52698	0.74466	0.999998	1517	-0.077665
ACRC	0.62847	0.81678	0.999998	1624	-0.043311	0.52738	0.74493	0.999998	1518	-0.043311
ATL3	0.037545	0.13644	0.985286	281	-0.2306	0.52768	0.74514	0.999998	1519	-0.2306
NonTargetingControlGuideForHuman_0187	0.47211	0.4719	0.999998	1399	-0.019529	0.52789	0.5274	0.993934	1520	-0.019529
NonTargetingControlGuideForHuman_0182	0.47121	0.471	0.999998	1397	-0.014427	0.52879	0.5283	0.993934	1521	-0.014427
SOBP	0.75322	0.87183	0.999998	1775	0.035094	0.5292	0.7462	0.999998	1522	0.035094
FAM83G	0.31468	0.57118	0.999998	1113	-0.051836	0.52938	0.74633	0.999998	1523	-0.051836
ARID5A	0.075065	0.2209	0.999998	437	-0.079542	0.52994	0.74668	0.999998	1524	-0.079542
AMZ1	0.26701	0.51476	0.999998	993	-0.070178	0.53064	0.74721	0.999998	1525	-0.070178
DYNLL1	0.85526	0.92462	0.999998	1911	0.034715	0.53117	0.74754	0.999998	1526	0.034715
WDFY1	0.25048	0.49444	0.999998	953	-0.017559	0.53224	0.74828	0.999998	1527	-0.017559
IL27	0.028849	0.10867	0.985286	219	-0.076443	0.53251	0.74845	0.999998	1528	-0.076443
NonTargetingControlGuideForHuman_0157	0.46711	0.46684	0.999998	1385	-0.020237	0.53289	0.53228	0.993934	1529	-0.020237
NonTargetingControlGuideForHuman_0153	0.46627	0.46604	0.999998	1383	-0.015968	0.53373	0.53303	0.993934	1530	-0.015968
AGXT	0.28626	0.53801	0.999998	1038	-0.028803	0.53384	0.74945	0.999998	1531	-0.028803
C1orf106	0.30985	0.56519	0.999998	1101	-0.069693	0.53457	0.74994	0.999998	1532	-0.069693
ZBTB42	0.094341	0.26198	0.999998	515	-0.15313	0.53528	0.7505	0.999998	1533	-0.15313
NonTargetingControlGuideForHuman_0162	0.46309	0.46302	0.999998	1378	-0.025116	0.53691	0.53622	0.993934	1534	-0.025116
GRB10	0.045001	0.1537	0.986004	316	-0.16911	0.53703	0.75173	0.999998	1535	-0.16911
AIDA	0.1215	0.31648	0.999998	621	-0.098515	0.53749	0.752	0.999998	1536	-0.098515
NonTargetingControlGuideForHuman_0143	0.46225	0.46216	0.999998	1377	-0.035991	0.53775	0.53702	0.993934	1537	-0.035991
SPATC1	0.12886	0.33077	0.999998	652	-0.14792	0.53895	0.75302	0.999998	1538	-0.14792
NonTargetingControlGuideForHuman_0024	0.4603	0.46016	0.999998	1375	-0.018801	0.5397	0.53901	0.993934	1539	-0.018801
HLA-DOB	0.23595	0.47637	0.999998	917	-0.09708	0.54125	0.75458	0.999998	1540	-0.09708
MYBPC3	0.34494	0.60639	0.999998	1178	-0.074533	0.54178	0.75499	0.999998	1541	-0.074533
ITGAV	0.089501	0.25208	0.999998	497	-0.28806	0.54406	0.75663	0.999998	1542	-0.28806
KCNH4	0.077004	0.22522	0.999998	445	-0.0087624	0.54439	0.75686	0.999998	1543	-0.0087624
FAP	0.014788	0.061944	0.974597	126	-0.20312	0.54465	0.75709	0.999998	1544	-0.20312
C4orf33	0.23512	0.47533	0.999998	915	-0.031999	0.54607	0.75819	0.999998	1545	-0.031999
KEAP1	0.036898	0.13441	0.985286	276	-0.12184	0.54674	0.75859	0.999998	1546	-0.12184
SPATS2L	0.10972	0.29347	0.999998	576	-0.14544	0.54716	0.75891	0.999998	1547	-0.14544
NonTargetingControlGuideForHuman_0027	0.45264	0.45251	0.999998	1365	-0.027653	0.54736	0.54702	0.993934	1548	-0.027653
SSBP3	0.35652	0.61894	0.999998	1209	-0.037138	0.54742	0.7591	0.999998	1549	-0.037138
SLC7A1	0.30787	0.56294	0.999998	1098	-0.077548	0.54879	0.76014	0.999998	1550	-0.077548
EMR1	0.088562	0.25011	0.999998	494	-0.1094	0.54881	0.76015	0.999998	1551	-0.1094
ZNF441	0.26063	0.5068	0.999998	979	-0.093612	0.54987	0.76092	0.999998	1552	-0.093612
KIAA1217	0.12783	0.32878	0.999998	647	-0.1767	0.55088	0.7618	0.999998	1553	-0.1767
MKX	0.0087178	0.040222	0.96214	84	-0.31769	0.55114	0.76194	0.999998	1554	-0.31769
SMAD7	0.62744	0.81603	0.999998	1623	-0.093176	0.55215	0.76269	0.999998	1555	-0.093176
SLC7A11	0.13719	0.34634	0.999998	678	-0.0741	0.55222	0.76273	0.999998	1556	-0.0741
NonTargetingControlGuideForHuman_0080	0.44679	0.4467	0.999998	1358	-0.024253	0.55321	0.553	0.993934	1557	-0.024253
MN1	0.98707	0.98696	0.999998	2066	0.027918	0.55345	0.76364	0.999998	1558	0.027918
ADA	0.48843	0.71539	0.999998	1423	0.072251	0.55422	0.76418	0.999998	1559	0.072251
CTRL	0.55436	0.76279	0.999998	1519	-0.030036	0.55593	0.76536	0.999998	1560	-0.030036
ZNF205	0.0027423	0.014687	0.858773	35	-0.15401	0.55626	0.7656	0.999998	1561	-0.15401
NonTargetingControlGuideForHuman_0040	0.44342	0.44336	0.999998	1349	-0.028485	0.55658	0.55656	0.993934	1562	-0.028485
BEST1	0.32989	0.58884	0.999998	1150	-0.038197	0.55671	0.766	0.999998	1563	-0.038197
MYO1G	0.068599	0.20618	0.999998	409	-0.072796	0.55828	0.7671	0.999998	1564	-0.072796
PARP11	0.0048699	0.025096	0.948928	52	-0.40101	0.5583	0.76712	0.999998	1565	-0.40101
SAMD9	0.85899	0.92677	0.999998	1914	0.054279	0.55859	0.76729	0.999998	1566	0.054279
LIN37	0.11036	0.29469	0.999998	579	0.012319	0.55906	0.76763	0.999998	1567	0.012319
GALNT2	0.00017321	0.0010983	0.231188	10	-0.13097	0.55957	0.768	0.999998	1568	-0.13097
GIMAP5	0.25661	0.50223	0.999998	969	-0.048141	0.55969	0.76804	0.999998	1569	-0.048141
NonTargetingControlGuideForHuman_0180	0.43965	0.43943	0.999998	1343	-0.02806	0.56035	0.56037	0.993934	1570	-0.02806
BAI1	0.79323	0.89117	0.999998	1823	0.074382	0.56204	0.76965	0.999998	1571	0.074382
DHRS9	0.0085148	0.039442	0.96214	81	-0.1375	0.56407	0.771	0.999998	1572	-0.1375
BBS12	0.25499	0.50019	0.999998	965	-0.0009808	0.56411	0.77103	0.999998	1573	-0.0009808
AIM1	0.0038457	0.020242	0.897174	45	-0.41136	0.56562	0.77211	0.999998	1574	-0.41136
TM2D2	0.060814	0.1894	0.999998	385	-0.091281	0.56625	0.77251	0.999998	1575	-0.091281
POLN	0.050002	0.16505	0.992049	339	-0.11006	0.56707	0.77306	0.999998	1576	-0.11006
B4GALT5	0.61052	0.80358	0.999998	1601	0.031445	0.56737	0.77323	0.999998	1577	0.031445
MMP9	0.332	0.59135	0.999998	1158	0.053982	0.5675	0.7733	0.999998	1578	0.053982
LILRA5	0.10237	0.27872	0.999998	544	-0.14004	0.56765	0.77339	0.999998	1579	-0.14004
OSBPL9	0.35505	0.61782	0.999998	1205	-0.028051	0.57029	0.77525	0.999998	1580	-0.028051
IGIP	0.30423	0.55882	0.999998	1083	-0.017989	0.57169	0.77631	0.999998	1581	-0.017989
NonTargetingControlGuideForHuman_0156	0.42809	0.42797	0.999998	1322	-0.041414	0.57191	0.57199	0.994176	1582	-0.041414
AKAP12	0.020772	0.082282	0.985286	161	-0.19809	0.57258	0.77686	0.999998	1583	-0.19809
YJEFN3	0.11481	0.30361	0.999998	597	-0.15959	0.57324	0.77737	0.999998	1584	-0.15959
NonTargetingControlGuideForHuman_0052	0.42628	0.42616	0.999998	1318	-0.04109	0.57372	0.57379	0.994176	1585	-0.04109
PCDH11X	0.26071	0.50689	0.999998	980	-0.042825	0.5743	0.77815	0.999998	1586	-0.042825
PARP14	0.15178	0.36816	0.999998	719	-0.068407	0.57448	0.7783	0.999998	1587	-0.068407
IRF3	0.31651	0.57323	0.999998	1118	-0.0076041	0.57463	0.77835	0.999998	1588	-0.0076041
AKAP8	0.46855	0.70073	0.999998	1391	0.038769	0.57484	0.7785	0.999998	1589	0.038769
DFNB31	0.21935	0.45538	0.999998	884	-0.11353	0.5751	0.77866	0.999998	1590	-0.11353
RAB42	0.037043	0.13483	0.985286	278	-0.044617	0.57618	0.77946	0.999998	1591	-0.044617
ERAP2	0.0053712	0.02733	0.948928	57	-0.054176	0.5766	0.77978	0.999998	1592	-0.054176
IDO1	0.022563	0.088058	0.985286	173	-0.11975	0.57676	0.77987	0.999998	1593	-0.11975
SEMA4D	0.12848	0.33001	0.999998	651	-0.055317	0.57847	0.78104	0.999998	1594	-0.055317
NonTargetingControlGuideForHuman_0070	0.42141	0.42153	0.999998	1311	-0.036543	0.57859	0.57875	0.994176	1595	-0.036543
ST3GAL5	0.004188	0.021855	0.936139	47	-0.15181	0.57871	0.7812	0.999998	1596	-0.15181
NonTargetingControlGuideForHuman_0029	0.42076	0.42091	0.999998	1309	-0.044321	0.57924	0.57953	0.994176	1597	-0.044321
MYO5C	0.035171	0.12896	0.985286	264	-0.0026605	0.57957	0.78176	0.999998	1598	-0.0026605
NonTargetingControlGuideForHuman_0097	0.41985	0.42012	0.999998	1306	-0.039683	0.58015	0.58049	0.994176	1599	-0.039683
A2M	0.25845	0.50429	0.999998	975	-0.10222	0.58166	0.78322	0.999998	1600	-0.10222
UBE2S	0.019313	0.077489	0.985286	150	-0.35694	0.58573	0.78623	0.999998	1601	-0.35694
MVB12B	0.83476	0.91309	0.999998	1883	-0.019305	0.58649	0.78678	0.999998	1602	-0.019305
JUNB	0.026022	0.099647	0.985286	204	-0.24596	0.58669	0.78688	0.999998	1603	-0.24596
NonTargetingControlGuideForHuman_0049	0.41316	0.41329	0.999998	1290	-0.045782	0.58684	0.58712	0.994176	1604	-0.045782
ITIH4	0.02376	0.092286	0.985286	181	-0.2892	0.58741	0.78742	0.999998	1605	-0.2892
NonTargetingControlGuideForHuman_0147	0.41238	0.41243	0.999998	1288	-0.067215	0.58762	0.58787	0.994176	1606	-0.067215
UGT1A1	0.26659	0.51421	0.999998	992	0.040395	0.58774	0.78766	0.999998	1607	0.040395
NonTargetingControlGuideForHuman_0136	0.41173	0.41188	0.999998	1287	-0.049925	0.58827	0.58845	0.994176	1608	-0.049925
CCL1	0.71306	0.8537	0.999998	1730	0.010784	0.59032	0.78956	0.999998	1609	0.010784
CRP	0.24865	0.49222	0.999998	951	0.0042474	0.5905	0.78969	0.999998	1610	0.0042474
MAFB	0.28578	0.53741	0.999998	1037	0.03904	0.59075	0.78986	0.999998	1611	0.03904
TLX2	0.54309	0.75421	0.999998	1500	-0.0073667	0.59153	0.79041	0.999998	1612	-0.0073667
RALGDS	0.016757	0.068712	0.985286	139	-0.0040644	0.59198	0.79076	0.999998	1613	-0.0040644
CD3EAP	0.12169	0.31685	0.999998	622	-0.11453	0.59342	0.79185	0.999998	1614	-0.11453
ZNFX1	0.047469	0.15929	0.991029	325	-0.22114	0.59381	0.79213	0.999998	1615	-0.22114
CXCL11	0.0064743	0.031954	0.948928	65	-0.22199	0.59393	0.79223	0.999998	1616	-0.22199
OLFM2	0.98476	0.98466	0.999998	2062	0.023529	0.59487	0.79295	0.999998	1617	0.023529
ZNF485	0.14305	0.35634	0.999998	696	-0.05085	0.59548	0.79331	0.999998	1618	-0.05085
SPATA5	0.29462	0.54806	0.999998	1058	0.033814	0.59598	0.79372	0.999998	1619	0.033814
PLIN2	0.025899	0.09928	0.985286	202	-0.18855	0.59618	0.79389	0.999998	1620	-0.18855
C17orf66	0.67125	0.83647	0.999998	1680	0.085885	0.59642	0.79405	0.999998	1621	0.085885
HIST2H2BE	0.10534	0.28469	0.999998	559	-0.032301	0.5967	0.79427	0.999998	1622	-0.032301
NonTargetingControlGuideForHuman_0113	0.40219	0.40226	0.999998	1272	-0.052601	0.59781	0.59801	0.996438	1623	-0.052601
CXCL1	0.25606	0.50151	0.999998	968	-0.12802	0.59821	0.79542	0.999998	1624	-0.12802
IL3RA	0.048043	0.16064	0.991029	329	0.094856	0.59957	0.7964	0.999998	1625	0.094856
TNFRSF18	0.42471	0.66842	0.999998	1317	0.016989	0.60092	0.79735	0.999998	1626	0.016989
HMSD	0.64317	0.8251	0.999998	1642	0.074166	0.60109	0.79746	0.999998	1627	0.074166
PIK3R3	0.22448	0.4619	0.999998	893	-0.13183	0.60202	0.79817	0.999998	1628	-0.13183
UBA7	0.22998	0.46894	0.999998	906	-0.091014	0.60295	0.7988	0.999998	1629	-0.091014
ZNF616	0.0245	0.094647	0.985286	191	-0.20938	0.60335	0.7991	0.999998	1630	-0.20938
NonTargetingControlGuideForHuman_0141	0.39524	0.39551	0.999998	1265	-0.049528	0.60476	0.6053	0.996438	1631	-0.049528
NonTargetingControlGuideForHuman_0022	0.39518	0.39544	0.999998	1264	-0.05765	0.60482	0.60536	0.996438	1632	-0.05765
KIFC3	0.20376	0.4363	0.999998	845	0.03066	0.605	0.80034	0.999998	1633	0.03066
NonTargetingControlGuideForHuman_0137	0.39492	0.39512	0.999998	1263	-0.073871	0.60508	0.60552	0.996438	1634	-0.073871
LHFPL2	0.39022	0.64369	0.999998	1252	-0.027997	0.60526	0.80049	0.999998	1635	-0.027997
ANKS1B	0.33477	0.59448	0.999998	1165	-0.0048646	0.60532	0.80052	0.999998	1636	-0.0048646
PTPRN2	0.25523	0.50041	0.999998	967	-0.079783	0.60561	0.80075	0.999998	1637	-0.079783
SCO2	0.16372	0.38407	0.999998	750	-0.12753	0.60595	0.80098	0.999998	1638	-0.12753
ARG2	0.018802	0.075814	0.985286	149	-0.0018832	0.60636	0.80126	0.999998	1639	-0.0018832
ARHGAP31	0.3534	0.61612	0.999998	1197	0.024844	0.60726	0.80186	0.999998	1640	0.024844
PKP2	0.056468	0.17977	0.992426	370	-0.032321	0.60802	0.80244	0.999998	1641	-0.032321
PARPBP	0.46813	0.70045	0.999998	1387	-0.03557	0.60915	0.80317	0.999998	1642	-0.03557
PLK2	0.099519	0.27272	0.999998	532	-0.16675	0.60951	0.80344	0.999998	1643	-0.16675
CRTAM	0.27274	0.52193	0.999998	1009	-0.053864	0.61053	0.80413	0.999998	1644	-0.053864
RAB27A	0.029435	0.11063	0.985286	226	-0.14943	0.61098	0.80451	0.999998	1645	-0.14943
MET	0.09189	0.25689	0.999998	505	-0.1239	0.6116	0.80493	0.999998	1646	-0.1239
EHF	0.18311	0.40964	0.999998	793	0.043836	0.61205	0.8052	0.999998	1647	0.043836
NonTargetingControlGuideForHuman_0055	0.38784	0.3881	0.999998	1247	-0.049554	0.61216	0.61235	0.996438	1648	-0.049554
FEZ1	0.06831	0.20553	0.999998	407	-0.1629	0.61454	0.80702	0.999998	1649	-0.1629
ARNTL	0.080102	0.23183	0.999998	457	-0.20778	0.6146	0.80708	0.999998	1650	-0.20778
FZD5	0.077208	0.22567	0.999998	447	-0.1788	0.61504	0.80739	0.999998	1651	-0.1788
RNASE6	0.10925	0.29246	0.999998	573	-0.1228	0.61505	0.80741	0.999998	1652	-0.1228
MX2	0.28404	0.53531	0.999998	1029	-0.038569	0.61518	0.80747	0.999998	1653	-0.038569
OPRM1	0.10715	0.28823	0.999998	567	-0.15266	0.6152	0.80751	0.999998	1654	-0.15266
NFKB2	0.033433	0.12348	0.985286	251	-0.18565	0.6164	0.8084	0.999998	1655	-0.18565
NTRK1	0.12002	0.31366	0.999998	614	-0.057961	0.61662	0.80854	0.999998	1656	-0.057961
OSMR	0.41431	0.66084	0.999998	1293	-0.015396	0.61819	0.8097	0.999998	1657	-0.015396
SKIDA1	0.033422	0.12345	0.985286	250	-0.24304	0.61819	0.8097	0.999998	1658	-0.24304
NonTargetingControlGuideForHuman_0084	0.38135	0.38143	0.999998	1238	-0.052907	0.61865	0.6189	0.996438	1659	-0.052907
YAE1D1	0.25903	0.50494	0.999998	977	0.076755	0.61874	0.8101	0.999998	1660	0.076755
TLCD1	0.87526	0.93391	0.999998	1936	-0.012654	0.61963	0.81077	0.999998	1661	-0.012654
BRIP1	0.043142	0.14923	0.985286	304	-0.25462	0.62067	0.81148	0.999998	1662	-0.25462
NXPH4	0.16952	0.39189	0.999998	764	-0.080446	0.62149	0.81203	0.999998	1663	-0.080446
RIPK2	0.41985	0.66475	0.999998	1307	0.069475	0.62155	0.81208	0.999998	1664	0.069475
TMOD3	0.74689	0.86893	0.999998	1769	0.058475	0.62232	0.81258	0.999998	1665	0.058475
ZNF610	0.84081	0.91654	0.999998	1889	-0.032003	0.62273	0.81285	0.999998	1666	-0.032003
GPR84	0.055468	0.17743	0.992426	363	-0.0042629	0.62303	0.8131	0.999998	1667	-0.0042629
NonTargetingControlGuideForHuman_0059	0.37674	0.37661	0.999998	1234	-0.061964	0.62326	0.62369	0.996438	1668	-0.061964
TMEM178B	0.23054	0.46967	0.999998	907	0.031622	0.62332	0.81328	0.999998	1669	0.031622
ELFN1	0.6732	0.83727	0.999998	1681	-0.04081	0.62363	0.8135	0.999998	1670	-0.04081
B2M	0.10707	0.288	0.999998	566	-0.0071259	0.62436	0.81407	0.999998	1671	-0.0071259
GRASP	0.20759	0.4409	0.999998	852	-0.0048049	0.62441	0.81411	0.999998	1672	-0.0048049
JUP	0.99248	0.9925	0.999998	2080	-0.01148	0.62656	0.81564	0.999998	1673	-0.01148
SHISA5	0.10242	0.27882	0.999998	545	-0.019339	0.62671	0.81572	0.999998	1674	-0.019339
IFITM3	0.31226	0.56813	0.999998	1106	-0.07979	0.6273	0.81614	0.999998	1675	-0.07979
TNNT2	0.26366	0.51078	0.999998	988	-0.049984	0.62739	0.81624	0.999998	1676	-0.049984
CHAC2	0.3705	0.62921	0.999998	1226	0.072938	0.62788	0.81661	0.999998	1677	0.072938
EDN1	0.81117	0.90018	0.999998	1854	0.022009	0.62818	0.81681	0.999998	1678	0.022009
SERTAD1	0.091548	0.25614	0.999998	503	-0.23816	0.62821	0.81684	0.999998	1679	-0.23816
ARHGEF3	0.21686	0.45236	0.999998	876	-0.02079	0.62902	0.81743	0.999998	1680	-0.02079
NPAS2	0.19725	0.42813	0.999998	833	-0.13974	0.63096	0.81876	0.999998	1681	-0.13974
HIST1H3D	0.48761	0.71476	0.999998	1422	-0.029236	0.63111	0.81883	0.999998	1682	-0.029236
C5	0.2821	0.53304	0.999998	1027	-0.036491	0.63271	0.81988	0.999998	1683	-0.036491
RASGRP3	0.24162	0.48344	0.999998	936	-0.0088545	0.63292	0.82	0.999998	1684	-0.0088545
CHAC1	0.0061407	0.030792	0.948928	63	-0.20997	0.63357	0.82054	0.999998	1685	-0.20997
ALAS1	0.73495	0.86334	0.999998	1753	-0.031956	0.634	0.82085	0.999998	1686	-0.031956
RBMS2	0.29194	0.54481	0.999998	1048	-0.046719	0.63534	0.82188	0.999998	1687	-0.046719
WNT10A	0.54861	0.75837	0.999998	1506	-0.0017436	0.63606	0.82229	0.999998	1688	-0.0017436
KLHL41	0.66166	0.83248	0.999998	1662	0.029346	0.6365	0.8226	0.999998	1689	0.029346
G3BP1	0.63037	0.81818	0.999998	1627	-0.064919	0.63888	0.82426	0.999998	1690	-0.064919
C10orf55	0.75777	0.8739	0.999998	1782	0.060708	0.63939	0.82462	0.999998	1691	0.060708
ZNF540	0.0037625	0.01979	0.897174	43	-0.23016	0.63978	0.82492	0.999998	1692	-0.23016
PLEKHF1	0.27595	0.52563	0.999998	1014	-0.14973	0.64032	0.82527	0.999998	1693	-0.14973
DCAF7	0.29748	0.55138	0.999998	1065	-0.054867	0.64042	0.82534	0.999998	1694	-0.054867
PADI2	0.12651	0.32625	0.999998	640	-0.13364	0.64048	0.82539	0.999998	1695	-0.13364
MSMO1	0.22821	0.46665	0.999998	902	-0.11914	0.64084	0.82565	0.999998	1696	-0.11914
NonTargetingControlGuideForHuman_0087	0.35914	0.35902	0.999998	1213	-0.069211	0.64086	0.64196	0.997477	1697	-0.069211
ID1	0.12122	0.31597	0.999998	620	-0.11629	0.64113	0.82584	0.999998	1698	-0.11629
AKAP2	0.34587	0.60742	0.999998	1180	0.075013	0.64329	0.82744	0.999998	1699	0.075013
TNFRSF10A	0.0020487	0.0113	0.743348	31	-0.32899	0.64509	0.82867	0.999998	1700	-0.32899
GLIPR2	0.13856	0.34895	0.999998	681	-0.065648	0.64516	0.82871	0.999998	1701	-0.065648
C1QB	0.41583	0.66187	0.999998	1296	-0.092028	0.64573	0.82912	0.999998	1702	-0.092028
SLC35A2	0.035706	0.13068	0.985286	269	-0.15679	0.6462	0.82954	0.999998	1703	-0.15679
MED20	0.32804	0.58664	0.999998	1144	0.0037418	0.64631	0.82962	0.999998	1704	0.0037418
CCRL2	0.42656	0.66985	0.999998	1320	-0.015042	0.64803	0.83081	0.999998	1705	-0.015042
SEMA4G	0.098298	0.27009	0.999998	527	-0.098553	0.64904	0.83144	0.999998	1706	-0.098553
ZNF850	0.2797	0.5303	0.999998	1022	-0.066527	0.65131	0.83249	0.999998	1707	-0.066527
SERPING1	0.0018914	0.010416	0.713031	29	-0.37906	0.65234	0.83288	0.999998	1708	-0.37906
ZUFSP	0.57603	0.77824	0.999998	1547	-0.088018	0.65337	0.83331	0.999998	1709	-0.088018
VMP1	0.01521	0.063275	0.974597	129	-0.2496	0.65378	0.83347	0.999998	1710	-0.2496
HK2	0.028423	0.1073	0.985286	215	-0.201	0.6544	0.83371	0.999998	1711	-0.201
IL12RB1	0.03387	0.12482	0.985286	254	-0.19707	0.65705	0.8346	0.999998	1712	-0.19707
TTC39B	0.19037	0.41914	0.999998	811	-0.10528	0.66443	0.83753	0.999998	1713	-0.10528
HS3ST1	0.33058	0.5897	0.999998	1154	-0.067044	0.66452	0.83755	0.999998	1714	-0.067044
SRBD1	0.055622	0.17776	0.992426	365	-0.21465	0.66489	0.83769	0.999998	1715	-0.21465
ZNF221	0.0046804	0.024146	0.948928	50	-0.051461	0.66531	0.83786	0.999998	1716	-0.051461
NonTargetingControlGuideForHuman_0129	0.33408	0.33392	0.999998	1163	-0.084482	0.66592	0.66679	0.997477	1717	-0.084482
RET	0.29888	0.55294	0.999998	1068	-0.10012	0.6673	0.83859	0.999998	1718	-0.10012
APOE	0.51504	0.73432	0.999998	1457	-0.033679	0.66779	0.83878	0.999998	1719	-0.033679
AHNAK2	0.025514	0.0981	0.985286	198	-0.27817	0.66869	0.83913	0.999998	1720	-0.27817
C5orf58	0.32741	0.58594	0.999998	1142	-0.072348	0.669	0.83927	0.999998	1721	-0.072348
KIAA1199	0.74224	0.86685	0.999998	1763	0.05056	0.67475	0.84161	0.999998	1722	0.05056
NonTargetingControlGuideForHuman_0115	0.3248	0.32461	0.999998	1137	-0.092247	0.6752	0.6759	0.997477	1723	-0.092247
SCARB2	0.00098593	0.0057971	0.581094	21	-0.2633	0.67689	0.84256	0.999998	1724	-0.2633
NonTargetingControlGuideForHuman_0039	0.32298	0.32282	0.999998	1132	-0.075985	0.67702	0.67764	0.997477	1725	-0.075985
MNDA	0.033343	0.1232	0.985286	248	-0.18997	0.67901	0.84338	0.999998	1726	-0.18997
PDE4DIP	0.59076	0.78905	0.999998	1571	-0.07404	0.67959	0.84359	0.999998	1727	-0.07404
LIPG	0.30689	0.56182	0.999998	1092	-0.086877	0.67968	0.84365	0.999998	1728	-0.086877
NonTargetingControlGuideForHuman_0057	0.31804	0.31759	0.999998	1122	-0.11061	0.68196	0.68254	0.997477	1729	-0.11061
HELB	0.18485	0.41202	0.999998	798	-0.1369	0.68575	0.84599	0.999998	1730	-0.1369
CCDC9	0.40515	0.65442	0.999998	1277	-0.041745	0.68766	0.84679	0.999998	1731	-0.041745
NonTargetingControlGuideForHuman_0034	0.31226	0.31193	0.999998	1107	-0.084032	0.68774	0.68826	0.997477	1732	-0.084032
NonTargetingControlGuideForHuman_0078	0.31142	0.31096	0.999998	1105	-0.11856	0.68858	0.68906	0.997477	1733	-0.11856
NonTargetingControlGuideForHuman_0066	0.31123	0.31075	0.999998	1104	-0.097191	0.68877	0.68924	0.997477	1734	-0.097191
IL17RB	0.032006	0.11882	0.985286	239	-0.054892	0.69037	0.84791	0.999998	1735	-0.054892
NAIP	0.061393	0.19082	0.999998	388	-0.13318	0.69407	0.84931	0.999998	1736	-0.13318
HSPA1A	0.058457	0.18396	0.998784	377	-0.22082	0.69609	0.85004	0.999998	1737	-0.22082
PMAIP1	0.013025	0.05558	0.974597	111	-0.12355	0.69723	0.85042	0.999998	1738	-0.12355
SP100	0.02896	0.10911	0.985286	222	-0.12719	0.69752	0.85055	0.999998	1739	-0.12719
PARP9	0.4314	0.67338	0.999998	1329	-0.022727	0.69774	0.85064	0.999998	1740	-0.022727
MSR1	0.14269	0.35593	0.999998	695	-0.034866	0.69901	0.85109	0.999998	1741	-0.034866
SLC23A3	0.00038548	0.0024999	0.309552	17	-0.49917	0.69992	0.85148	0.999998	1742	-0.49917
NonTargetingControlGuideForHuman_0075	0.29941	0.29936	0.999998	1072	-0.093484	0.70059	0.70108	0.997477	1743	-0.093484
LAP3	0.23598	0.47641	0.999998	919	-0.12351	0.70067	0.85175	0.999998	1744	-0.12351
NonTargetingControlGuideForHuman_0198	0.29902	0.29899	0.999998	1069	-0.11775	0.70098	0.70144	0.997477	1745	-0.11775
C3	0.10956	0.29309	0.999998	575	-0.16673	0.70172	0.85212	0.999998	1746	-0.16673
NonTargetingControlGuideForHuman_0089	0.29331	0.29303	0.999998	1055	-0.098692	0.70669	0.70689	0.997477	1747	-0.098692
TRIM25	0.16974	0.39218	0.999998	767	-0.17468	0.70744	0.85446	0.999998	1748	-0.17468
CFB	0.29577	0.54943	0.999998	1062	-0.031	0.70788	0.85461	0.999998	1749	-0.031
C10orf12	0.003889	0.020458	0.897174	46	0.0061209	0.70802	0.85467	0.999998	1750	0.0061209
SAA1	0.21017	0.44398	0.999998	864	-0.10563	0.70868	0.855	0.999998	1751	-0.10563
PARP12	0.47555	0.7058	0.999998	1402	-0.055431	0.709	0.85514	0.999998	1752	-0.055431
MT2A	0.093695	0.26065	0.999998	513	-0.16631	0.70991	0.85544	0.999998	1753	-0.16631
SLC16A1	0.01306	0.055721	0.974597	112	-0.20198	0.71044	0.85564	0.999998	1754	-0.20198
BEST4	0.2177	0.45339	0.999998	878	-0.033746	0.71054	0.85568	0.999998	1755	-0.033746
FAR1	0.011627	0.05049	0.974597	103	-0.096226	0.71082	0.85578	0.999998	1756	-0.096226
TMEM106A	0.15758	0.37589	0.999998	734	-0.037317	0.71254	0.8565	0.999998	1757	-0.037317
SYNM	0.16519	0.386	0.999998	754	-0.10989	0.71263	0.85654	0.999998	1758	-0.10989
ACTL10	0.38004	0.63627	0.999998	1237	0.021364	0.71374	0.8571	0.999998	1759	0.021364
IRAK2	0.68246	0.84113	0.999998	1696	0.042803	0.71408	0.85724	0.999998	1760	0.042803
PXK	0.11849	0.31061	0.999998	609	-0.15426	0.71532	0.85775	0.999998	1761	-0.15426
C12orf55	0.15002	0.33925	0.999998	711	-0.076375	0.71568	0.82976	0.999998	1762	-0.076375
BLVRA	0.30023	0.55441	0.999998	1074	-0.041662	0.71584	0.85795	0.999998	1763	-0.041662
ZFYVE16	0.0196	0.078439	0.985286	153	-0.26072	0.71787	0.85882	0.999998	1764	-0.26072
CDK18	0.26103	0.50735	0.999998	981	-0.0099936	0.71856	0.85911	0.999998	1765	-0.0099936
TMEM41B	0.0080799	0.037791	0.96214	78	-0.41233	0.72013	0.85982	0.999998	1766	-0.41233
NFKBID	0.090257	0.25368	0.999998	499	-0.24805	0.72149	0.86033	0.999998	1767	-0.24805
HIST1H2BK	0.35888	0.62057	0.999998	1212	-0.09777	0.72427	0.86143	0.999998	1768	-0.09777
NonTargetingControlGuideForHuman_0200	0.27552	0.2756	0.999998	1013	-0.11638	0.72448	0.72496	0.999998	1769	-0.11638
TMEM186	0.20716	0.44038	0.999998	851	0.0063678	0.7297	0.86391	0.999998	1770	0.0063678
NonTargetingControlGuideForHuman_0096	0.27019	0.27019	0.999998	1002	-0.12798	0.72981	0.73022	0.999998	1771	-0.12798
BCAS4	0.0093348	0.042367	0.974597	87	-0.23318	0.73036	0.86419	0.999998	1772	-0.23318
BTN3A1	0.12601	0.32533	0.999998	638	-0.12401	0.73057	0.8643	0.999998	1773	-0.12401
EPC1	0.61785	0.80905	0.999998	1612	-0.03228	0.7315	0.86471	0.999998	1774	-0.03228
NonTargetingControlGuideForHuman_0167	0.26805	0.26816	0.999998	996	-0.12644	0.73195	0.73243	0.999998	1775	-0.12644
PMP22	0.044199	0.15165	0.985286	313	-0.14717	0.73283	0.86531	0.999998	1776	-0.14717
RALA	0.018196	0.073712	0.985286	146	-0.32295	0.73309	0.8654	0.999998	1777	-0.32295
DENND1B	0.37297	0.63102	0.999998	1230	-0.043164	0.73704	0.86698	0.999998	1778	-0.043164
HSPA1B	0.56874	0.77298	0.999998	1536	-0.04931	0.73717	0.86704	0.999998	1779	-0.04931
MICB	0.96243	0.96556	0.999998	2024	0.0076468	0.73834	0.86755	0.999998	1780	0.0076468
NIPAL1	0.37547	0.63285	0.999998	1232	-0.039961	0.73913	0.86799	0.999998	1781	-0.039961
NCOA7	0.095649	0.26467	0.999998	521	-0.10556	0.73994	0.86831	0.999998	1782	-0.10556
MAVS	0.02518	0.096962	0.985286	195	-0.24021	0.74276	0.86964	0.999998	1783	-0.24021
PLSCR4	0.045214	0.15417	0.986004	317	-0.1938	0.7436	0.86999	0.999998	1784	-0.1938
NonTargetingControlGuideForHuman_0150	0.25519	0.25506	0.999998	966	-0.12554	0.74481	0.74543	0.999998	1785	-0.12554
GPR155	0.91537	0.94452	0.999998	1969	0.0088527	0.7461	0.87106	0.999998	1786	0.0088527
ZFP3	0.3277	0.58623	0.999998	1143	-0.096747	0.74674	0.87134	0.999998	1787	-0.096747
NonTargetingControlGuideForHuman_0133	0.25266	0.25266	0.999998	957	-0.15309	0.74734	0.74799	0.999998	1788	-0.15309
MT1F	0.094652	0.26259	0.999998	516	-0.18282	0.7513	0.87328	0.999998	1789	-0.18282
CSNK1G2	0.1149	0.30376	0.999998	598	-0.11527	0.75138	0.87332	0.999998	1790	-0.11527
TIFAB	0.43136	0.67335	0.999998	1328	-0.049418	0.75169	0.87346	0.999998	1791	-0.049418
PLAUR	0.38241	0.63803	0.999998	1240	-0.027313	0.75181	0.87351	0.999998	1792	-0.027313
NonTargetingControlGuideForHuman_0099	0.24818	0.24823	0.999998	950	-0.17652	0.75182	0.75233	0.999998	1793	-0.17652
PARP15	0.025507	0.098081	0.985286	197	-0.28298	0.75215	0.87371	0.999998	1794	-0.28298
UGT1A10	0.89637	0.93897	0.999998	1953	0.025509	0.75565	0.87525	0.999998	1795	0.025509
COMMD3	3.5654e-06	1.6462e-05	0.008663	4	-0.41286	0.75641	0.87556	0.999998	1796	-0.41286
NonTargetingControlGuideForHuman_0026	0.24286	0.24278	0.999998	939	-0.14836	0.75714	0.75775	0.999998	1797	-0.14836
IER5	0.28444	0.53587	0.999998	1031	-0.11463	0.75716	0.87585	0.999998	1798	-0.11463
PATL2	0.77578	0.88244	0.999998	1803	0.046739	0.75768	0.87609	0.999998	1799	0.046739
PAX9	0.10382	0.28173	0.999998	553	-0.10807	0.75792	0.87622	0.999998	1800	-0.10807
ATP8B4	0.32843	0.58717	0.999998	1146	-0.017211	0.75805	0.87628	0.999998	1801	-0.017211
ZCCHC2	0.52658	0.74236	0.999998	1477	0.0044621	0.75926	0.8768	0.999998	1802	0.0044621
ZG16B	0.24061	0.48214	0.999998	931	-0.12691	0.761	0.8775	0.999998	1803	-0.12691
CYP27B1	0.076561	0.22434	0.999998	443	-0.17127	0.76113	0.87755	0.999998	1804	-0.17127
MMP13	0.012023	0.05185	0.974597	105	-0.28327	0.76454	0.87904	0.999998	1805	-0.28327
VAMP5	0.061309	0.19062	0.999998	387	-0.13739	0.76539	0.87953	0.999998	1806	-0.13739
CES1	0.052563	0.17074	0.992049	351	-0.18409	0.76648	0.87995	0.999998	1807	-0.18409
HIST2H4A	0.11311	0.30018	0.999998	590	-0.17612	0.76736	0.88033	0.999998	1808	-0.17612
NonTargetingControlGuideForHuman_0007	0.23085	0.23081	0.999998	908	-0.13115	0.76915	0.76976	0.999998	1809	-0.13115
APOF	0.014744	0.061779	0.974597	125	-0.24888	0.76953	0.8813	0.999998	1810	-0.24888
HIST1H4H	0.32165	0.5791	0.999998	1129	0.0092282	0.77053	0.88173	0.999998	1811	0.0092282
CD47	0.014572	0.061186	0.974597	122	-0.29766	0.7711	0.88197	0.999998	1812	-0.29766
SLFN5	0.1007	0.2752	0.999998	537	-0.16888	0.77139	0.88215	0.999998	1813	-0.16888
WNT5A	0.018308	0.074065	0.985286	148	-0.23463	0.77153	0.88223	0.999998	1814	-0.23463
RUFY4	0.32833	0.54197	0.999998	1145	-0.049324	0.77221	0.85713	0.999998	1815	-0.049324
SHOX2	0.076519	0.22425	0.999998	441	0.023634	0.77223	0.8826	0.999998	1816	0.023634
SLIT2	0.079905	0.23132	0.999998	456	-0.040794	0.77235	0.88268	0.999998	1817	-0.040794
CCM2L	0.1524	0.36902	0.999998	720	-0.096338	0.77282	0.88294	0.999998	1818	-0.096338
IGFBP4	0.070083	0.20985	0.999998	416	-0.14015	0.77294	0.88299	0.999998	1819	-0.14015
NonTargetingControlGuideForHuman_0041	0.22689	0.22667	0.999998	898	-0.15664	0.77311	0.77386	0.999998	1820	-0.15664
SCAMP5	0.048541	0.16174	0.991029	331	-0.075548	0.77338	0.88325	0.999998	1821	-0.075548
AKT3	0.078876	0.22919	0.999998	448	-0.13549	0.77366	0.88337	0.999998	1822	-0.13549
PSAT1	0.10377	0.28163	0.999998	552	-0.11101	0.774	0.88354	0.999998	1823	-0.11101
CARD16	0.042557	0.14795	0.985286	302	0.012738	0.77542	0.88417	0.999998	1824	0.012738
OTOF	0.13537	0.34305	0.999998	675	-0.13676	0.7755	0.88423	0.999998	1825	-0.13676
LRRC3	0.025931	0.099389	0.985286	203	-0.22696	0.77578	0.88437	0.999998	1826	-0.22696
LAMP5	0.23201	0.47145	0.999998	909	-0.1098	0.77592	0.88444	0.999998	1827	-0.1098
TIMP1	0.017514	0.071318	0.985286	142	-0.19651	0.7769	0.88487	0.999998	1828	-0.19651
C1S	0.15842	0.37694	0.999998	738	-0.13737	0.77694	0.88488	0.999998	1829	-0.13737
CNP	0.21937	0.45542	0.999998	885	-0.01895	0.77857	0.88558	0.999998	1830	-0.01895
PARP10	0.13933	0.35046	0.999998	684	-0.15773	0.77982	0.88618	0.999998	1831	-0.15773
NonTargetingControlGuideForHuman_0177	0.21961	0.21928	0.999998	886	-0.22947	0.78039	0.7813	0.999998	1832	-0.22947
EIF3L	0.23798	0.4789	0.999998	924	-0.046535	0.78352	0.88792	0.999998	1833	-0.046535
TMEM177	0.57765	0.7794	0.999998	1550	0.011197	0.78434	0.88834	0.999998	1834	0.011197
GPNMB	0.0029591	0.01582	0.864306	36	-0.10245	0.78627	0.88937	0.999998	1835	-0.10245
KPNA7	0.22892	0.46763	0.999998	903	-0.099102	0.78717	0.88985	0.999998	1836	-0.099102
LGALS3BP	0.15356	0.3705	0.999998	721	-0.14324	0.78763	0.89007	0.999998	1837	-0.14324
GBP6	9.222e-05	0.00060911	0.183168	7	-0.55513	0.79063	0.89141	0.999998	1838	-0.55513
STX1A	0.034828	0.12787	0.985286	260	-0.11407	0.79111	0.89166	0.999998	1839	-0.11407
NonTargetingControlGuideForHuman_0036	0.20566	0.20543	0.999998	848	-0.17451	0.79434	0.79508	0.999998	1840	-0.17451
PHF11	0.13194	0.33655	0.999998	661	-0.041874	0.79445	0.89336	0.999998	1841	-0.041874
CCNA1	0.13141	0.33557	0.999998	660	-0.13674	0.7947	0.89348	0.999998	1842	-0.13674
MSMB	0.23471	0.47475	0.999998	913	-0.028377	0.79632	0.89415	0.999998	1843	-0.028377
NonTargetingControlGuideForHuman_0140	0.20325	0.20298	0.999998	844	-0.1418	0.79675	0.79753	0.999998	1844	-0.1418
TGM2	0.13808	0.32403	0.999998	680	-0.099407	0.79785	0.88802	0.999998	1845	-0.099407
NonTargetingControlGuideForHuman_0179	0.20202	0.20168	0.999998	842	-0.25739	0.79798	0.79879	0.999998	1846	-0.25739
A4GALT	0.1113	0.29659	0.999998	585	-0.097074	0.79818	0.89504	0.999998	1847	-0.097074
IFIT2	0.026974	0.10291	0.985286	209	-0.18371	0.79882	0.89538	0.999998	1848	-0.18371
HPS5	0.30776	0.56283	0.999998	1097	-0.080483	0.79883	0.89538	0.999998	1849	-0.080483
PDGFA	0.032341	0.11983	0.985286	241	-0.18027	0.79933	0.89562	0.999998	1850	-0.18027
PTPRO	0.55708	0.76477	0.999998	1523	0.077548	0.79996	0.89589	0.999998	1851	0.077548
APOC2	0.39064	0.64392	0.999998	1253	-0.076552	0.80013	0.89597	0.999998	1852	-0.076552
SASS6	0.045396	0.15458	0.986004	319	-0.27396	0.80111	0.89641	0.999998	1853	-0.27396
PABPC4	0.15602	0.37385	0.999998	728	-0.012683	0.80249	0.89705	0.999998	1854	-0.012683
NonTargetingControlGuideForHuman_0014	0.19689	0.19657	0.999998	831	-0.18475	0.80311	0.80373	0.999998	1855	-0.18475
ARMCX3	0.20668	0.43981	0.999998	849	-0.095627	0.80411	0.8978	0.999998	1856	-0.095627
CMYA5	0.27149	0.52041	0.999998	1007	-0.080222	0.80474	0.89811	0.999998	1857	-0.080222
APOD	0.2769	0.52679	0.999998	1016	-0.085489	0.80507	0.89828	0.999998	1858	-0.085489
C14orf119	0.021684	0.085301	0.985286	167	-0.30649	0.80528	0.8984	0.999998	1859	-0.30649
NonTargetingControlGuideForHuman_0001	0.19423	0.19394	0.999998	822	-0.18777	0.80577	0.80639	0.999998	1860	-0.18777
NonTargetingControlGuideForHuman_0006	0.19306	0.19282	0.999998	817	-0.19662	0.80694	0.80745	0.999998	1861	-0.19662
ZBTB9	0.33038	0.58942	0.999998	1152	-0.083262	0.80758	0.89969	0.999998	1862	-0.083262
THBS1	0.035612	0.13041	0.985286	268	-0.030067	0.80824	0.89999	0.999998	1863	-0.030067
TAS2R3	0.35109	0.61351	0.999998	1194	-0.063284	0.81012	0.90091	0.999998	1864	-0.063284
NPIP	0.023059	0.081586	0.985286	176	-0.48815	0.81015	0.86986	0.999998	1865	-0.48815
NR4A1	0.72663	0.84334	0.999998	1745	-0.0028755	0.81062	0.89626	0.999998	1866	-0.0028755
CD38	0.84336	0.91792	0.999998	1896	-0.050293	0.81137	0.90152	0.999998	1867	-0.050293
FBXO6	0.028238	0.10671	0.985286	214	-0.29637	0.8121	0.90186	0.999998	1868	-0.29637
GPBAR1	0.013344	0.056718	0.974597	113	-0.23395	0.8122	0.90192	0.999998	1869	-0.23395
KIAA1958	0.35461	0.61732	0.999998	1203	-0.087715	0.81364	0.90269	0.999998	1870	-0.087715
NonTargetingControlGuideForHuman_0164	0.18494	0.18463	0.998784	799	-0.2083	0.81506	0.81533	0.999998	1871	-0.2083
PXDC1	0.061834	0.19163	0.999998	390	-0.16283	0.81529	0.90348	0.999998	1872	-0.16283
PDK1	0.13124	0.33529	0.999998	659	-0.11434	0.81542	0.90356	0.999998	1873	-0.11434
FAM3C	0.024512	0.09468	0.985286	192	-0.24519	0.8166	0.9042	0.999998	1874	-0.24519
OLIG2	0.06807	0.20503	0.999998	405	-0.29549	0.81733	0.90459	0.999998	1875	-0.29549
CST6	0.34636	0.608	0.999998	1181	-0.036041	0.81766	0.90476	0.999998	1876	-0.036041
BLNK	0.017993	0.072992	0.985286	144	-0.1785	0.81834	0.90507	0.999998	1877	-0.1785
CPT1A	0.16601	0.38714	0.999998	757	-0.077511	0.81875	0.90528	0.999998	1878	-0.077511
BARD1	0.091431	0.25591	0.999998	502	-0.137	0.81941	0.90567	0.999998	1879	-0.137
HPSE	0.16199	0.38165	0.999998	745	-0.040702	0.81945	0.9057	0.999998	1880	-0.040702
ZBP1	0.39441	0.64672	0.999998	1262	0.013356	0.81975	0.90586	0.999998	1881	0.013356
SLC16A4	0.0074087	0.035326	0.948928	75	-0.27392	0.82046	0.90624	0.999998	1882	-0.27392
SCGB2A1	0.040566	0.14327	0.985286	294	-0.25286	0.82092	0.9065	0.999998	1883	-0.25286
NonTargetingControlGuideForHuman_0183	0.17826	0.1785	0.992426	782	-0.20049	0.82174	0.82182	0.999998	1884	-0.20049
LRRN3	0.42306	0.6672	0.999998	1312	-0.013493	0.82315	0.90761	0.999998	1885	-0.013493
CREBRF	0.68625	0.84267	0.999998	1701	0.03169	0.82502	0.90849	0.999998	1886	0.03169
DNAAF1	0.011898	0.051412	0.974597	104	-0.20168	0.82542	0.9087	0.999998	1887	-0.20168
HDX	0.027229	0.10377	0.985286	210	-0.19848	0.82727	0.90967	0.999998	1888	-0.19848
CDKN1C	0.29302	0.54607	0.999998	1053	-0.085025	0.82757	0.90989	0.999998	1889	-0.085025
PSMB11	0.012452	0.053435	0.974597	108	-0.22095	0.82844	0.9104	0.999998	1890	-0.22095
MEX3B	0.056263	0.1793	0.992426	368	-0.21984	0.82861	0.91053	0.999998	1891	-0.21984
NonTargetingControlGuideForHuman_0146	0.17059	0.17084	0.992049	768	-0.16988	0.82941	0.8294	0.999998	1892	-0.16988
ASCC3	0.014458	0.060824	0.974597	121	-0.36015	0.83016	0.91138	0.999998	1893	-0.36015
AQP9	0.020094	0.080024	0.985286	154	-0.17771	0.83104	0.91178	0.999998	1894	-0.17771
MOV10	0.1581	0.3765	0.999998	735	-0.069008	0.83114	0.91184	0.999998	1895	-0.069008
ZNF234	0.030769	0.11491	0.985286	232	-0.25713	0.83158	0.91206	0.999998	1896	-0.25713
COPB2	0.0057137	0.025985	0.948928	59	-0.35504	0.83198	0.9049	0.999998	1897	-0.35504
STX11	0.012682	0.054239	0.974597	109	-0.20663	0.832	0.91235	0.999998	1898	-0.20663
DDX3X	0.026378	0.10087	0.985286	205	-0.20161	0.83419	0.91353	0.999998	1899	-0.20161
CCDC50	0.0018026	0.0099739	0.713031	28	-0.34624	0.83591	0.91443	0.999998	1900	-0.34624
RDH16	0.12827	0.32963	0.999998	649	-0.13202	0.83598	0.91445	0.999998	1901	-0.13202
OGFR	0.0053238	0.027081	0.948928	56	-0.13783	0.83617	0.91457	0.999998	1902	-0.13783
KRT2	0.0058065	0.029423	0.948928	60	-0.28583	0.83644	0.91477	0.999998	1903	-0.28583
DRAP1	0.082969	0.23821	0.999998	475	-0.16943	0.83701	0.91509	0.999998	1904	-0.16943
MAFK	0.021633	0.085109	0.985286	166	-0.28792	0.8421	0.91783	0.999998	1905	-0.28792
NFKBIA	0.019433	0.077884	0.985286	152	-0.1417	0.843	0.91836	0.999998	1906	-0.1417
TRIP6	0.022489	0.087818	0.985286	172	-0.27398	0.84318	0.91846	0.999998	1907	-0.27398
MITF	0.079604	0.23065	0.999998	453	-0.10129	0.84336	0.91854	0.999998	1908	-0.10129
HSPH1	0.075277	0.22141	0.999998	438	-0.20516	0.84467	0.91934	0.999998	1909	-0.20516
CDHR5	0.10164	0.27721	0.999998	540	-0.20437	0.84518	0.91963	0.999998	1910	-0.20437
TNFSF10	0.35275	0.61537	0.999998	1195	-0.065623	0.84714	0.92065	0.999998	1911	-0.065623
STARD5	0.4793	0.70864	0.999998	1409	-0.0085481	0.84909	0.92162	0.999998	1912	-0.0085481
COL1A1	0.044504	0.15245	0.985376	314	-0.062971	0.84909	0.92162	0.999998	1913	-0.062971
METTL13	0.16409	0.38458	0.999998	753	-0.079289	0.85087	0.92258	0.999998	1914	-0.079289
SNAI1	0.028856	0.1087	0.985286	220	-0.19249	0.85126	0.92278	0.999998	1915	-0.19249
AIM2	0.081134	0.23412	0.999998	462	-0.20789	0.85136	0.92283	0.999998	1916	-0.20789
ETNK1	0.49917	0.72288	0.999998	1438	-0.12021	0.85146	0.92286	0.999998	1917	-0.12021
XAF1	0.047546	0.15945	0.991029	326	-0.080082	0.85244	0.9234	0.999998	1918	-0.080082
SOCS2	0.071003	0.21194	0.999998	421	0.061692	0.85285	0.92364	0.999998	1919	0.061692
SEC24D	0.12554	0.3243	0.999998	635	-0.11261	0.85302	0.92374	0.999998	1920	-0.11261
NonTargetingControlGuideForHuman_0104	0.14625	0.14694	0.985286	705	-0.2431	0.85375	0.85392	0.999998	1921	-0.2431
OSGIN1	0.098571	0.27059	0.999998	528	-0.092321	0.85418	0.9244	0.999998	1922	-0.092321
SLC40A1	0.24308	0.48518	0.999998	942	-0.11337	0.85428	0.92448	0.999998	1923	-0.11337
IFT81	0.48963	0.71628	0.999998	1425	-0.1378	0.85569	0.92529	0.999998	1924	-0.1378
HIST2H2AA4	0.030636	0.1145	0.985286	230	-0.26636	0.85586	0.92537	0.999998	1925	-0.26636
CCL4L1	0.082882	0.21452	0.999998	473	-0.011008	0.85725	0.88873	0.999998	1926	-0.011008
NCAM1	0.0071509	0.03439	0.948928	72	-0.17098	0.85855	0.92684	0.999998	1927	-0.17098
NonTargetingControlGuideForHuman_0126	0.14105	0.14174	0.985286	690	-0.2327	0.85895	0.85941	0.999998	1928	-0.2327
GPR35	0.13711	0.34622	0.999998	677	-0.061103	0.85907	0.92713	0.999998	1929	-0.061103
HCN3	0.020918	0.082705	0.985286	162	-0.24224	0.85933	0.92727	0.999998	1930	-0.24224
NCOA3	0.26557	0.51304	0.999998	991	-0.019799	0.85949	0.92734	0.999998	1931	-0.019799
DCK	0.051148	0.16773	0.992049	343	-0.04589	0.86083	0.92803	0.999998	1932	-0.04589
TMPRSS3	0.27174	0.52068	0.999998	1008	-0.085849	0.86099	0.9281	0.999998	1933	-0.085849
CKS2	0.72638	0.85961	0.999998	1744	-0.086346	0.86133	0.9283	0.999998	1934	-0.086346
KMO	0.085373	0.24331	0.999998	486	-0.16337	0.86153	0.92847	0.999998	1935	-0.16337
PRKAG2	0.12545	0.32413	0.999998	633	-0.10299	0.86182	0.92866	0.999998	1936	-0.10299
RAPGEF5	0.027537	0.10464	0.985286	211	-0.23462	0.8619	0.92873	0.999998	1937	-0.23462
ZKSCAN4	0.071847	0.21397	0.999998	423	-0.18115	0.86208	0.92878	0.999998	1938	-0.18115
INHA	0.2429	0.48504	0.999998	940	-0.055186	0.86232	0.92892	0.999998	1939	-0.055186
PDE6H	0.47584	0.706	0.999998	1403	-0.063645	0.86299	0.92938	0.999998	1940	-0.063645
PLEK2	0.067632	0.20409	0.999998	404	-0.023741	0.86399	0.92999	0.999998	1941	-0.023741
NLRC5	0.15588	0.37364	0.999998	727	-0.19452	0.86469	0.93036	0.999998	1942	-0.19452
SEMA6D	0.17199	0.39518	0.999998	771	-0.11221	0.86551	0.93085	0.999998	1943	-0.11221
SWT1	0.56983	0.77372	0.999998	1537	0.00050641	0.86872	0.93268	0.999998	1944	0.00050641
ZNF366	0.011337	0.049536	0.974597	102	-0.24336	0.86873	0.93269	0.999998	1945	-0.24336
DCSTAMP	0.24529	0.48797	0.999998	946	-0.085069	0.87054	0.93382	0.999998	1946	-0.085069
TXNDC17	0.13486	0.34218	0.999998	672	-0.14438	0.87056	0.93384	0.999998	1947	-0.14438
OAS3	0.079727	0.23093	0.999998	455	-0.19053	0.87077	0.93395	0.999998	1948	-0.19053
NonTargetingControlGuideForHuman_0139	0.12898	0.12959	0.985286	653	-0.32569	0.87102	0.87143	0.999998	1949	-0.32569
PDGFRL	0.090325	0.25383	0.999998	500	-0.15459	0.8728	0.9351	0.999998	1950	-0.15459
SLCO3A1	0.070204	0.21015	0.999998	417	-0.1237	0.87416	0.93595	0.999998	1951	-0.1237
DNAJB4	0.024241	0.093928	0.985286	188	-0.15258	0.87435	0.9361	0.999998	1952	-0.15258
DDX58	0.025743	0.098805	0.985286	201	-0.26246	0.87504	0.93659	0.999998	1953	-0.26246
EOMES	0.084459	0.24138	0.999998	482	-0.18628	0.87842	0.93738	0.999998	1954	-0.18628
NonTargetingControlGuideForHuman_0018	0.12119	0.12179	0.985286	619	-0.2669	0.87881	0.87921	0.999998	1955	-0.2669
KITLG	0.041743	0.14616	0.985286	300	-0.22608	0.88037	0.93781	0.999998	1956	-0.22608
TDRD7	0.0017221	0.0095177	0.713031	26	-0.35982	0.88546	0.93899	0.999998	1957	-0.35982
PDGFRB	0.42457	0.66834	0.999998	1316	-0.066924	0.88778	0.93955	0.999998	1958	-0.066924
BIRC3	0.028085	0.10627	0.985286	213	-0.26248	0.88946	0.93996	0.999998	1959	-0.26248
NonTargetingControlGuideForHuman_0050	0.11021	0.11109	0.985286	578	-0.28068	0.88979	0.8905	0.999998	1960	-0.28068
NonTargetingControlGuideForHuman_0125	0.10924	0.11022	0.985286	572	-0.35616	0.89076	0.89141	0.999998	1961	-0.35616
RNF24	0.049044	0.1629	0.991029	336	-0.11411	0.89399	0.94101	0.999998	1962	-0.11411
NR4A2	0.4062	0.65516	0.999998	1279	-0.047461	0.89961	0.94233	0.999998	1963	-0.047461
RAI14	0.33493	0.59466	0.999998	1166	-0.010367	0.89989	0.94242	0.999998	1964	-0.010367
ADM2	0.18398	0.41085	0.999998	796	-0.1079	0.90417	0.94349	0.999998	1965	-0.1079
TRAFD1	0.034982	0.12837	0.985286	261	-0.12879	0.9057	0.94387	0.999998	1966	-0.12879
SPAG6	0.092713	0.25844	0.999998	508	-0.17492	0.90616	0.94397	0.999998	1967	-0.17492
GTPBP2	0.092331	0.25776	0.999998	506	-0.17913	0.90648	0.94406	0.999998	1968	-0.17913
LGALS9C	0.58419	0.7842	0.999998	1562	-0.15575	0.90894	0.94476	0.999998	1969	-0.15575
SAMD4A	0.10823	0.2904	0.999998	569	-0.13809	0.91052	0.94522	0.999998	1970	-0.13809
IL13RA1	0.32845	0.5872	0.999998	1147	-0.059939	0.913	0.94605	0.999998	1971	-0.059939
PPM1E	0.11355	0.30105	0.999998	591	-0.12889	0.91519	0.94669	0.999998	1972	-0.12889
ZFYVE27	0.46685	0.6996	0.999998	1384	-0.049173	0.9186	0.94779	0.999998	1973	-0.049173
NonTargetingControlGuideForHuman_0045	0.081256	0.082079	0.985286	464	-0.37158	0.91874	0.9195	0.999998	1974	-0.37158
DUSP2	0.29117	0.54385	0.999998	1046	-0.040923	0.91929	0.94797	0.999998	1975	-0.040923
TNFRSF25	0.5828	0.78315	0.999998	1559	-0.052313	0.91935	0.94798	0.999998	1976	-0.052313
C19orf38	0.054911	0.17612	0.992426	359	-0.15548	0.91987	0.94809	0.999998	1977	-0.15548
JAK2	0.01505	0.062828	0.974597	127	-0.25986	0.92179	0.94873	0.999998	1978	-0.25986
C6orf25	0.55404	0.76252	0.999998	1518	-0.036742	0.92234	0.94891	0.999998	1979	-0.036742
ZNF704	0.029119	0.10969	0.985286	224	-0.33908	0.92475	0.9497	0.999998	1980	-0.33908
TRIM68	0.02035	0.080918	0.985286	157	-0.23062	0.92551	0.94998	0.999998	1981	-0.23062
SLC12A8	0.68093	0.84051	0.999998	1693	-0.062589	0.92657	0.95041	0.999998	1982	-0.062589
SOD2	0.22104	0.45768	0.999998	890	-0.043614	0.92983	0.95154	0.999998	1983	-0.043614
IER2	0.069997	0.20965	0.999998	415	-0.12985	0.93119	0.95198	0.999998	1984	-0.12985
HS3ST3B1	0.10128	0.27643	0.999998	539	-0.13824	0.93346	0.95282	0.999998	1985	-0.13824
MAOA	0.49537	0.72033	0.999998	1434	-0.039679	0.93365	0.9529	0.999998	1986	-0.039679
NRARP	0.26178	0.50822	0.999998	983	-0.061487	0.93385	0.95298	0.999998	1987	-0.061487
ZNF696	0.065074	0.19863	0.999998	399	-0.17226	0.93399	0.95304	0.999998	1988	-0.17226
CD226	0.021584	0.084897	0.985286	165	-0.19512	0.93413	0.95311	0.999998	1989	-0.19512
SPIN4	0.30816	0.56325	0.999998	1099	-0.093837	0.9358	0.95371	0.999998	1990	-0.093837
APOBEC3A_B	0.2929	0.49326	0.999998	1052	-0.09045	0.93735	0.9376	0.999998	1991	-0.09045
ANGPTL6	0.45151	0.68832	0.999998	1363	-0.066519	0.93897	0.95512	0.999998	1992	-0.066519
NonTargetingControlGuideForHuman_0138	0.060934	0.061318	0.974597	386	-0.34306	0.93907	0.93924	0.999998	1993	-0.34306
MMP7	0.10019	0.27417	0.999998	534	-0.16377	0.93919	0.95519	0.999998	1994	-0.16377
IGSF1	0.062463	0.19296	0.999998	393	-0.064876	0.94123	0.95597	0.999998	1995	-0.064876
PPP2R2A	0.065951	0.20051	0.999998	400	-0.19406	0.94188	0.95625	0.999998	1996	-0.19406
RTCB	0.29036	0.52735	0.999998	1045	-0.041659	0.94252	0.9469	0.999998	1997	-0.041659
UGT1A5	0.75535	0.87287	0.999998	1778	0.060817	0.94358	0.9569	0.999998	1998	0.060817
[truncated: 107 more rows]

## Sheet: Table 1
Table 1
	% of alleles edited
LY6E	94	97	97
DAXX	82	77	80
APOL6	99	99	99
HERC5	97	97
IFI6	90	92	91
CTSL	88	88	89
IFNAR1	79	73	78

## Sheet: Figure 2A
Figure 2A
		Untreated									IFN treated
		XP1	XP1	XP1	XP2	XP2	XP2	XP3	XP3	XP3	XP1	XP1	XP1	XP2	XP2	XP2	XP3	XP3	XP3
Genome copies/mL	NTC	150523	153769	177384	296434	426110	76256.5	1.41038e+06	2.13159e+06	683673	20860.8	7599.4	9830.14	30299.1	51265.1	19628.6	29280.9	29241.2	16997.1
	CTSL KO	13078	5759.88	12874.5	19435.7	30157.4	11619.1	896205	239089	559769	11639.7	1385.55	10101.7	23523.2	18078.6	26838.1	35845	13371.7	20619.5
	IFNAR1 KO	237258	492018	172807	29383.8	100204	117230	1.7462e+06	582933	109098	238971	75282.9	338404	46871.6	147597	24616.4	744493	174453	224453
	LY6E KO	1.31386e+06	3435.18	1.62365e+06	1.43978e+06	385065	1.45731e+06	1.23714e+07	1.11519e+07	6.17207e+06	40251	113564	60186.6	24653	76358.4	51216.3	84963.3	78753.5	13627.5
	IFI6 KO	1603.7	172512	445048	187144	221220	371676	1.82026e+06	2.12581e+06	1.19975e+06		4686.26	3971.82	17276.9	20208.4	9236.77	23505.5	13335.6	7691.95
	APOL6 KO	111138	415386	190611	121108	47309.2	81698.3	968666	423464	252410	10157.5	19599.3		9850.74	29543.6	20920	6430.89	24032.4	23469.2
	HERC5 KO	664561	1.38982e+06	1.20857e+06	55677.9	55753.4	1865.59	1.85798e+06	563151	1.40107e+06	9767.05	14388.5	8325.25	26785.6	27334	20261.7	28623.1	15352.2	15323.3
	DAXX KO	13604120	5.56155e+06	1.08746e+07	1.14784e+07	6.17216e+06	5.99717e+06	4.14689e+07	1.88154e+07	1.54588e+07	72714	10494.4	27614.3	6520.54	191548	30470.8	630487	79765.1	1.20985e+06
				Values in red were excluded for graphical representation
				Missing values were below detection threshold

## Sheet: Figure 2A Log
Figure 2A log10 transformation
		Untreated									IFN treated
		XP1	XP1	XP1	XP2	XP2	XP2	XP3	XP3	XP3	XP1	XP1	XP1	XP2	XP2	XP2	XP3	XP3	XP3
Log10(Genome copies/mL)	NTC	5.1776	5.18687	5.24892	5.47193	5.62952	4.88228	6.14934	6.3287	5.83485	4.31933	3.88078	3.99256	4.48143	4.70982	4.29289	4.46658	4.46599	4.23037
	CTSL KO	4.11654	3.76041	4.10973	4.2886	4.47939	4.06517	5.95241	5.37856	5.74801	4.06594	3.14162	4.00439	4.3715	4.25716	4.42875	4.55443	4.12619	4.31428
	IFNAR1 KO	5.37522	5.69198	5.23756	4.46811	5.00089	5.06904	6.24209	5.76562	5.03782	5.37835	4.8767	5.52944	4.67091	5.16908	4.39122	5.87186	5.24168	5.35113
	LY6E KO	6.11855		6.21049	6.1583	5.58553	6.16355	7.09242	7.04735	6.79043	4.60478	5.05524	4.7795	4.39187	4.88286	4.70941	4.92923	4.89627	4.13442
	IFI6 KO		5.23682	5.64841	5.27217	5.34482	5.57016	6.26013	6.32752	6.07909		3.67083	3.59899	4.23747	4.30553	3.96552	4.37117	4.12501	3.88604
	APOL6 KO	5.04586	5.61845	5.28015	5.08317	4.67495	4.91221	5.98617	5.62682	5.40211	4.00679	4.29224		3.99347	4.47046	4.32056	3.80827	4.3808	4.3705
	HERC5 KO	5.82253	6.14296	6.08227	4.74568	4.74627		6.26904	5.75062	6.14646	3.98976	4.15802	3.9204	4.4279	4.4367	4.30668	4.45672	4.18617	4.18535
	DAXX KO	7.13367	6.7452	7.03641	7.05988	6.79044	6.77795	7.61772	7.27451	7.18918	4.86162	4.02096	4.44113	3.81428	5.28228	4.48388	5.79968	4.90181	6.08273

## Sheet: Figure 2B
Figure 2B
		Untreated									IFN treated
PFU/mL	NTC	6670	26680	46690	8671	8004	5336	10005	10005	9338	200.1		66.7
	CTSL KO	133.4							533.6	733.7
	IFNAR1 KO	20010	66700	6670		4002	5336	6670	6003		46690	6670	20010	1334	4669		4002		5336
	LY6E KO	466900	600300	133400	60030	20010	73370	100050	33350	60030	2001	6003	1334		33350	20010	466.9	266.8
	IFI6 KO				13340	6670	26680	9338	12006	9338
	APOL6 KO	6670	46690		2668	2668	7337		600.3	933.8
	HERC5 KO	40020	80040	80040	667	2668	1334	8004	6670	8004
	DAXX KO	933800	1067200	867100	466900	400200	600300	533600	466900	400200	6670	667	5336		2001	1334	13340		46690
				Values in red were excluded for graphical representation
				Missing values were below detection threshold

## Sheet: Figure 2B Log
Figure 2B Log10 transformation
		Untreated									IFN treated
Log10(PFU/mL)	NTC	3.82413	4.42619	4.66922	3.93807	3.90331	3.72722	4.00022	4.00022	3.97025	2.30125		1.82413
	CTSL KO	2.12516							2.72722	2.86552
	IFNAR1 KO	4.30125	4.82413	3.82413		3.60228	3.72722	3.82413	3.77837		4.66922	3.82413	4.30125	3.12516	3.66922		3.60228		3.72722
	LY6E KO	5.66922	5.77837	5.12516	4.77837	4.30125	4.86552	5.00022	4.5231	4.77837	3.30125	3.77837	3.12516		4.5231	4.30125	2.66922	2.42619
	IFI6 KO				4.12516	3.82413	4.42619	3.97025	4.0794	3.97025
	APOL6 KO	3.82413	4.66922		3.42619	3.42619	3.86552		2.77837	2.97025
	HERC5 KO	4.60228	4.90331	4.90331	2.82413	3.42619	3.12516	3.90331	3.82413	3.90331
	DAXX KO	5.97025	6.02825	5.93807	5.66922	5.60228	5.77837	5.72722	5.66922	5.60228	3.82413	2.82413	3.72722		3.30125	3.12516	4.12516		4.66922

## Sheet: Figure 2C
Figure 2C
	XP1	XP1	XP1	XP2	XP2	XP2	XP3	XP3	XP3
NTC	1.27395	1.27623	1.29149	1.21741	1.25248	1.08623	1.40151	1.44239	1.32983
CTSL KO	1.10147	1.00618	1.09965	0.985326	1.02916	0.933992	1.37417	1.24169	1.32699
IFNAR1 KO	1.02162	1.08182	0.995452	0.941896	1.05421	1.06857	1.13736	1.05054	0.917932
LY6E KO	1.27121		1.29031	1.32113	1.19826	1.32226	1.52417	1.51448	1.45927
IFI6 KO		1.4407	1.55393	1.26446	1.28188	1.33593	1.51672	1.53305	1.47286
APOL6 KO	1.21601	1.354	1.27247	1.19281	1.09702	1.1527	1.42987	1.34403	1.29036
HERC5 KO	1.44741	1.52706	1.51198	1.08092	1.08105		1.46607	1.34484	1.43741
DAXX KO	1.60624	1.51877	1.58434	1.55957	1.50005	1.49729	1.36159	1.30024	1.28499
			Values in red were excluded for graphical representation
			Missing values were below detection threshold

## Sheet: Figure 2D
Figure 2D
		NTC
Genome copies/mL	Lineage B	321108	2.04739e+06	936554	209480	733886	1.39301e+06	578732	737088	511568
	Lineage B.1.1.7 (Alpha)	977292	628509	1.47759e+06	990720	1.55701e+06	1.10358e+06	1.17609e+06	1.44604e+06	1.58068e+06
	Lineage B.1.351 (Beta)	578193	8.82611e+06	282796	365362	13318922	1.10747e+06	322677	861870	516978
	Lineage P.1 (Gamma)	353059	549212	683738	71150.4	240424	170528	646922	625499	403297
		NTC + IFNα
Genome copies/mL	Lineage B	32101.5	43405.4	33572.2	20323.3	31687.3	54352.5	79763.8	67153.2	12392.9
	Lineage B.1.1.7 (Alpha)	645356	409891	176628	499648	325382	530442	1.23596e+06	775588	1.01458e+06
	Lineage B.1.351 (Beta)	101890	76926.6	86293.4	56105.4	778131	15594.7	363049	150147	122255
	Lineage P.1 (Gamma)	139569	218510	211008	119072	108943	61191.5	454041	590775	947757
		DAXX KO
Genome copies/mL	Lineage B	8.80793e+06	1.67379e+07	2.03811e+07	12415086	1.69071e+07	1.96289e+07	5.10953e+07	2.84116e+07	3.37555e+07
	Lineage B.1.1.7 (Alpha)	1.30597e+07	2.6302e+07	2.07235e+07	1.40619e+07	1.44552e+07	1.17509e+07	1.45285e+07	1.29766e+07	1.39044e+07
	Lineage B.1.351 (Beta)	2.32306e+06	1.36064e+07	2.11463e+07	7.97832e+06	1.79126e+07	9.76678e+06	5.25625e+07	1.53244e+07	4.91636e+07
	Lineage P.1 (Gamma)	936897	4.70158e+06	3.38577e+06	3.9541e+06	6.34609e+06	5.92067e+06	3.18001e+06	3.93624e+06	4.7515e+06
		DAXX KO + IFNα
Genome copies/mL	Lineage B	938249	616763	271227	1.09283e+06	551039	1.31174e+06	3.10711e+06	4.23984e+06	1.84208e+06
	Lineage B.1.1.7 (Alpha)	2.2879e+06	1.78749e+06	1.27038e+06	2.09764e+06	1.81002e+06	1.33609e+06	3.09203e+06	5.4828e+06	6.16964e+06
	Lineage B.1.351 (Beta)	584276	2.12562e+06	3.27218e+06	820830	899373	1.3227e+06	1.85268e+07	1.81405e+06	1.16275e+07
	Lineage P.1 (Gamma)	664972	430138	414838	9.44918e+06	799905	463270	685061	1.00942e+06	1.7131e+06

## Sheet: Figure 2D Log
Figure 2D Log10 transformation
		NTC
Genome copies/mL	Lineage B	5.50665	6.3112	5.97153	5.32114	5.86563	6.14395	5.76248	5.86752	5.7089
	Lineage B.1.1.7 (Alpha)	5.99002	5.79831	6.16956	5.99595	6.19229	6.0428	6.07044	6.16018	6.19884
	Lineage B.1.351 (Beta)	5.76207	6.94577	5.45147	5.56272	7.12447	6.04433	5.50877	5.93544	5.71347
	Lineage P.1 (Gamma)	5.54785	5.73974	5.83489	4.85218	5.38098	5.2318	5.81085	5.79623	5.60563
		NTC + IFNα
Genome copies/mL	Lineage B	4.50653	4.63754	4.52598	4.30799	4.50088	4.73522	4.90181	4.82707	4.09317
	Lineage B.1.1.7 (Alpha)	5.8098	5.61267	5.24706	5.69866	5.51239	5.72464	6.092	5.88963	6.00629
	Lineage B.1.351 (Beta)	5.00813	4.88608	4.93598	4.749	5.89105	4.19298	5.55996	5.17652	5.08727
	Lineage P.1 (Gamma)	5.14479	5.33947	5.3243	5.07581	5.0372	4.78669	5.65709	5.77142	5.9767
		DAXX KO
Genome copies/mL	Lineage B	6.94487	7.2237	7.30923	7.09395	7.22807	7.2929	7.70838	7.4535	7.52834
	Lineage B.1.1.7 (Alpha)	7.11593	7.41999	7.31646	7.14804	7.16003	7.07007	7.16222	7.11316	7.14315
	Lineage B.1.351 (Beta)	6.36606	7.13374	7.32523	6.90191	7.25316	6.98975	7.72068	7.18538	7.69164
	Lineage P.1 (Gamma)	5.97169	6.67224	6.52966	6.59705	6.80251	6.77237	6.50243	6.59508	6.67683
		DAXX KO + IFNα
Genome copies/mL	Lineage B	5.97232	5.79012	5.43333	6.03855	5.74118	6.11785	6.49236	6.62735	6.26531
	Lineage B.1.1.7 (Alpha)	6.35944	6.25224	6.10393	6.32173	6.25768	6.12584	6.49024	6.739	6.79026
	Lineage B.1.351 (Beta)	5.76662	6.32749	6.51484	5.91425	5.95394	6.12146	7.2678	6.25865	7.06549
	Lineage P.1 (Gamma)	5.8228	5.63361	5.61788	6.97539	5.90304	5.66583	5.83573	6.00407	6.23378

## Sheet: Figure 2E
Figure 2E
YFV	Infection 1		Infection 2		Infection 3
Name	Statistic	#Cells	Statistic	#Cells	Statistic	#Cells
A549 Mock.fcs		12950		12764		12764
A549 Mock.fcs/A549-ACE2	94.25	12205	94.99	12124	94.41	12050
A549 Mock.fcs/A549-ACE2/Single Cells	96.98	11836	99.32	12042	97.7	11773
A549 Mock.fcs/A549-ACE2/Single Cells/Single Cells	99.26	11749	99.67	12002	99.95	11767
A549 Mock.fcs/A549-ACE2/Single Cells/Single Cells/Flavi Env	0.01	1	0.03	4	0.03	4
A549 MOI 0.3.fcs		13132		12956		12956
A549 MOI 0.3.fcs/A549-ACE2	92.89	12198	93.8	12153	93.01	12051
A549 MOI 0.3.fcs/A549-ACE2/Single Cells	96.74	11800	98.99	12030	97.31	11727
A549 MOI 0.3.fcs/A549-ACE2/Single Cells/Single Cells	99.12	11696	99.3	11946	99.88	11713
A549 MOI 0.3.fcs/A549-ACE2/Single Cells/Single Cells/Flavi Env	16.54	1934	15.13	1808	15.09	1767
DAXX KO Mock.fcs		13254		12938		12938
DAXX KO Mock.fcs/A549-ACE2	92.03	12198	94.03	12166	93.32	12074
DAXX KO Mock.fcs/A549-ACE2/Single Cells	96.88	11818	99.05	12051	97.4	11760
DAXX KO Mock.fcs/A549-ACE2/Single Cells/Single Cells	99.63	11774	99.24	11960	99.91	11749
DAXX KO Mock.fcs/A549-ACE2/Single Cells/Single Cells/Flavi Env	0.03	3	0.03	4	0.03	4
DAXX KO MOI 0.3.fcs		13274		12868		12868
DAXX KO MOI 0.3.fcs/A549-ACE2	91.83	12189	94.09	12108	93.37	12015
DAXX KO MOI 0.3.fcs/A549-ACE2/Single Cells	97.08	11833	99.03	11990	97.12	11669
DAXX KO MOI 0.3.fcs/A549-ACE2/Single Cells/Single Cells	99.39	11761	99.23	11898	99.86	11653
DAXX KO MOI 0.3.fcs/A549-ACE2/Single Cells/Single Cells/Flavi Env	17.58	2068	16.11	1917	16.11	1877
MeV	Infection 1		Infection 2		Infection 3
Name	Statistic	#Cells	Statistic	#Cells	Statistic	#Cells
DAXX KO MOI0.2.fcs		13712		13993		14054
DAXX KO MOI0.2.fcs/A549	88.94	12196	90.6	12677	87.89	12352
DAXX KO MOI0.2.fcs/A549/Single Cells	98.01	11953	96.94	12289	97.6	12055
DAXX KO MOI0.2.fcs/A549/Single Cells/Single Cells	99.56	11900	98.92	12156	99.15	11952
DAXX KO MOI0.2.fcs/A549/Single Cells/Single Cells/GFP	7.92	942	12.19	1482	10.19	1218
DAXX KO Mock.fcs		13732		13962		14403
DAXX KO Mock.fcs/A549	89.49	12289	90.12	12582	86.32	12433
DAXX KO Mock.fcs/A549/Single Cells	97.75	12012	97.46	12262	97.39	12109
DAXX KO Mock.fcs/A549/Single Cells/Single Cells	99.46	11947	99.31	12178	99.26	12019
DAXX KO Mock.fcs/A549/Single Cells/Single Cells/GFP	0.09	11	0.05	6	0	0
MOI0.2.fcs		13231		13513		14392
MOI0.2.fcs/A549	92.03	12177	92.76	12534	85.73	12338
MOI0.2.fcs/A549/Single Cells	98.05	11940	97.09	12169	96.94	11960
MOI0.2.fcs/A549/Single Cells/Single Cells	99.52	11883	99.08	12057	99.1	11852
MOI0.2.fcs/A549/Single Cells/Single Cells/GFP	8.97	1066	13.12	1582	12.45	1476
Mock.fcs		13392		13729		14230
Mock.fcs/A549	91.05	12194	91.28	12532	87.49	12450
Mock.fcs/A549/Single Cells	98.11	11964	97.36	12201	97.45	12132
Mock.fcs/A549/Single Cells/Single Cells	99.41	11894	99.3	12116	99.04	12015
Mock.fcs/A549/Single Cells/Single Cells/GFP	0.08	10	0.05	6	0	0

[truncated: 22 more sheets: Figure 2F, Figure 2F Log, Figure 3A, Figure 3B, Figure 3C, Figure 3D, Figure 4C, Figure 4D, Figure 4E, Figure 5B, Figure 6A, Figure 6B, Figure 6D, Figure 6E, Figure 6F, Figure S3, Figure S4A, Figure S5, Figure S6, Figure S8B …]
