# Supplementary material for: Identification of DAXX as a restriction factor of SARS-CoV-2 through a CRISPR/Cas9 screen
Source: Nat Commun. 2022 May 4;13:2442. doi: 10.1038/s41467-022-30134-9 (PMC9068693; doi:10.1038/s41467-022-30134-9)
Supplement: Supplementary file 7 — Source data [file 41467_2022_30134_MOESM7_ESM.zip › NCOMMS-21-16422C_source_data_gels.xls]

## Sheet: Figure 4D
Figure 4d
	anti-Spike					anti-GAPDH (Reblot of Spike membrane)

## Sheet: Figure 6A
Figure 6A
		anti-Spike		anti-DAXX		anti-Lamin B		anti-HSP 90		anti-Actin		anti-GAPDH		anti-Tubulin
		anti-TRIM 22		anti-RIG-I

## Sheet: Figure 6B
Figure 6B
			anti-DAXX
									anti-GAPDH
			anti-Spike

## Sheet: Figure 6D
Figure 6D
												anti-DAXX
												anti-GAPDH
				Long exposure				short exposure

## Sheet: Figure 6E
Figure 6E
	anti-DAXX					anti-GAPDH (reblot anti-DAXX)

## Sheet: Figure 6F
Figure 6F

## Sheet: Figure S4A
Figure S4A
